# Supplementary material for: Cross-protection and cross-feeding between Klebsiella pneumoniae and Acinetobacter baumannii promotes their co-existence
Source: Nat Commun. 2023 Feb 9;14:702. doi: 10.1038/s41467-023-36252-2 (PMC9911699; doi:10.1038/s41467-023-36252-2)
Supplement: Supplementary file 5 — Supplementary Data 2 [file 41467_2023_36252_MOESM5_ESM.xlsx]

## Sheet: KlP
Supplementary Data 2 - Antibiotic resistance genes in K. pneumoniae KP6870155 predicted by CARD
RGI_ Criteria	gene	ARO_Term	SNP	location	Resistance_Mechanism	AMR_Gene_ Family	Drug_Class	%ID_ Matching Region	%Length_ Reference Sequence	Detection_ Criteria
Strict	baeR	baeR		chromosome	antibiotic efflux	resistance-nodulation-cell division (RND) antibiotic efflux pump	aminoglycoside antibiotic, aminocoumarin antibiotic	92.47	100	protein homolog model
Perfect	bla_1	SHV-1		chromosome	antibiotic inactivation	SHV beta-lactamase	carbapenem, cephalosporin, penam	100	100	protein homolog model
Perfect	bla_2	SHV-2A		pKP0155_3	antibiotic inactivation	SHV beta-lactamase	carbapenem, cephalosporin, penam	100	100	protein homolog model
Strict	ftsI_2	Haemophilus influenzae PBP3 conferring resistance to beta-lactam antibiotics	D350N, S357N	chromosome	antibiotic target alteration	Penicillin-binding protein mutations conferring resistance to beta-lactam antibiotics	cephalosporin, cephamycin, penam	52.37	96.39	protein variant model
Strict	ampH	Escherichia coli ampH beta-lactamase		chromosome	antibiotic inactivation	ampC-type beta-lactamase	cephalosporin, penam	85.45	100.26	protein homolog model
Strict	tuf1_1	Escherichia coli EF-Tu mutants conferring resistance to Pulvomycin	R234F	chromosome	antibiotic target alteration	elfamycin resistant EF-Tu	elfamycin antibiotic	97.97	96.33	protein variant model
Strict	tuf1_1	Escherichia coli EF-Tu mutants conferring resistance to Pulvomycin	R234F	chromosome	antibiotic target alteration	elfamycin resistant EF-Tu	elfamycin antibiotic	97.97	96.33	protein variant model
Strict	mprA	emrR		chromosome	antibiotic efflux	major facilitator superfamily (MFS) antibiotic efflux pump	fluoroquinolone antibiotic	92.57	100	protein homolog model
Strict	marR	Escherichia coli marR mutant conferring antibiotic resistance		chromosome	antibiotic target alteration, antibiotic efflux	resistance-nodulation-cell division (RND) antibiotic efflux pump	fluoroquinolone antibiotic, cephalosporin, glycylcycline, penam, tetracycline antibiotic, rifamycin antibiotic, phenicol antibiotic, triclosan	84.03	100	protein overexpression model
Perfect	bepF	oqxA		chromosome	antibiotic efflux	resistance-nodulation-cell division (RND) antibiotic efflux pump	fluoroquinolone antibiotic, glycylcycline, tetracycline antibiotic, diaminopyrimidine antibiotic, nitrofuran antibiotic	100	100	protein homolog model
Strict	marA	marA		chromosome	antibiotic efflux, reduced permeability to antibiotic	resistance-nodulation-cell division (RND) antibiotic efflux pump, General Bacterial Porin with reduced permeability to beta-lactams	fluoroquinolone antibiotic, monobactam, carbapenem, cephalosporin, glycylcycline, cephamycin, penam, tetracycline antibiotic, rifamycin antibiotic, phenicol antibiotic, triclosan, penem	92.74	97.64	protein homolog model
Strict	oqxB25	adeF		chromosome	antibiotic efflux	resistance-nodulation-cell division (RND) antibiotic efflux pump	fluoroquinolone antibiotic, tetracycline antibiotic	60.96	99.15	protein homolog model
Strict	oqxB25	adeF		chromosome	antibiotic efflux	resistance-nodulation-cell division (RND) antibiotic efflux pump	fluoroquinolone antibiotic, tetracycline antibiotic	41.71	97.92	protein homolog model
Strict	fosA	FosA6		chromosome	antibiotic inactivation	fosfomycin thiol transferase	fosfomycin	97.12	100	protein homolog model
Strict		Escherichia coli UhpT with mutation conferring resistance to fosfomycin	E350Q	chromosome	antibiotic target alteration	antibiotic-resistant UhpT	fosfomycin	95.03	100	protein variant model
Perfect	mdtI	Klebsiella pneumoniae KpnF		chromosome	antibiotic efflux	major facilitator superfamily (MFS) antibiotic efflux pump	macrolide antibiotic, aminoglycoside antibiotic, cephalosporin, tetracycline antibiotic, peptide antibiotic, rifamycin antibiotic	100	100	protein homolog model
Strict	mdtJ	Klebsiella pneumoniae KpnE		chromosome	antibiotic efflux	major facilitator superfamily (MFS) antibiotic efflux pump	macrolide antibiotic, aminoglycoside antibiotic, cephalosporin, tetracycline antibiotic, peptide antibiotic, rifamycin antibiotic	99.17	100	protein homolog model
Strict	emrB	Klebsiella pneumoniae KpnH		chromosome	antibiotic efflux	major facilitator superfamily (MFS) antibiotic efflux pump	macrolide antibiotic, fluoroquinolone antibiotic, aminoglycoside antibiotic, carbapenem, cephalosporin, penam, peptide antibiotic, penem	93.95	100	protein homolog model
Strict	emrA_1	Klebsiella pneumoniae KpnG		chromosome	antibiotic efflux	major facilitator superfamily (MFS) antibiotic efflux pump	macrolide antibiotic, fluoroquinolone antibiotic, aminoglycoside antibiotic, carbapenem, cephalosporin, penam, peptide antibiotic, penem	99.74	100	protein homolog model
Strict	hns	H-NS		chromosome	antibiotic efflux	major facilitator superfamily (MFS) antibiotic efflux pump, resistance-nodulation-cell division (RND) antibiotic efflux pump	macrolide antibiotic, fluoroquinolone antibiotic, cephalosporin, cephamycin, penam, tetracycline antibiotic	94.07	98.54	protein homolog model
Strict	crp	CRP		chromosome	antibiotic efflux	resistance-nodulation-cell division (RND) antibiotic efflux pump	macrolide antibiotic, fluoroquinolone antibiotic, penam	99.05	100	protein homolog model
Strict	ompN_2	Klebsiella pneumoniae OmpK37		chromosome	reduced permeability to antibiotic	General Bacterial Porin with reduced permeability to beta-lactams	monobactam, carbapenem, cephalosporin, cephamycin, penam, penem	99.2	100	protein homolog model
Strict	msbA_1	msbA		chromosome	antibiotic efflux	ATP-binding cassette (ABC) antibiotic efflux pump	nitroimidazole antibiotic	92.78	100	protein homolog model
	cat3*			chromosome
	arsH*			pKP0155_2
	arsC_2*			pKP0155_2
	arsB_2*			pKP0155_2
	arsR2*			pKP0155_2
	folP_1*			pKP0155_2			sulfonamide
	folP_2*			chromosome			sulfonamide
	ant1*			pKP0155_2			aminoglycoside
	emrE*			pKP0155_2
*resistance associated genes within KP6870155 not identified by CARD
