# Supplementary material for: Cross-protection and cross-feeding between Klebsiella pneumoniae and Acinetobacter baumannii promotes their co-existence
Source: Nat Commun. 2023 Feb 9;14:702. doi: 10.1038/s41467-023-36252-2 (PMC9911699; doi:10.1038/s41467-023-36252-2)
Supplement: Supplementary file 9 — Supplementary Data 6 [file 41467_2023_36252_MOESM9_ESM.xlsx]

## Sheet: AcB
Supplementary Data 6 - Antibiotic resistance genes in A. baumannii AB6870155 predicted by CARD
RGI_ Criteria	gene	ARO_Term	SNP	Location	AMR_Gene_Family	Drug_Class	Resistance_Mechanism	%ID_ Matching Region	%Length_ Reference Sequence	Detection_Criteria
Strict	ant1_1	ANT(3'')-IIc		chromosome	ANT(3'')	aminoglycoside antibiotic	antibiotic inactivation	69.77	101.16	protein homolog model
Strict	ampC_1	ADC-10		chromosome	ADC beta-lactamase without carbapenemase activity	cephalosporin	antibiotic inactivation	98.45	100	protein homolog model
Perfect	ampC_2	Acinetobacter baumannii ampC beta-lactamase		chromosome	ampC-type beta-lactamase	cephalosporin, penam	antibiotic inactivation	100	100	protein homolog model
Perfect	bla (eggnogg)	OXA-69		chromosome	OXA beta-lactamase	cephalosporin, penam	antibiotic inactivation	100	100	protein homolog model
Perfect	abaQ	Acinetobacter baumannii AbaQ		chromosome	major facilitator superfamily (MFS) antibiotic efflux pump	fluoroquinolone antibiotic	antibiotic efflux	100	100	protein homolog model
Strict	parC	Acinetobacter baumannii parC conferring resistance to fluoroquinolone	S84L, V104I, D105E	chromosome	fluoroquinolone resistant parC	fluoroquinolone antibiotic	antibiotic target alteration	100	100	protein variant model
Strict	gyrA	Acinetobacter baumannii gyrA conferring resistance to fluoroquinolones	S81L	chromosome	fluoroquinolone resistant gyrA	fluoroquinolone antibiotic	antibiotic target alteration	99.78	100	protein variant model
Perfect	oqxB7	adeF		chromosome	resistance-nodulation-cell division (RND) antibiotic efflux pump	fluoroquinolone antibiotic, tetracycline antibiotic	antibiotic efflux	100	100	protein homolog model
Perfect	mdtE	adeG		chromosome	resistance-nodulation-cell division (RND) antibiotic efflux pump	fluoroquinolone antibiotic, tetracycline antibiotic	antibiotic efflux	100	100	protein homolog model
Strict	ttgC	adeH		chromosome	resistance-nodulation-cell division (RND) antibiotic efflux pump	fluoroquinolone antibiotic, tetracycline antibiotic	antibiotic efflux	99.79	99.79	protein homolog model
Strict	dmlR_5	adeL		chromosome	resistance-nodulation-cell division (RND) antibiotic efflux pump	fluoroquinolone antibiotic, tetracycline antibiotic	antibiotic efflux	99.7	101.78	protein homolog model
Strict	abaF_2	Acinetobacter baumannii AbaF		chromosome	major facilitator superfamily (MFS) antibiotic efflux pump	fosfomycin	antibiotic efflux	99.77	100	protein homolog model
Perfect	srrA	adeR		chromosome	resistance-nodulation-cell division (RND) antibiotic efflux pump	glycylcycline, tetracycline antibiotic	antibiotic efflux	100	100	protein homolog model
Strict	oprM_2	adeC		chromosome	resistance-nodulation-cell division (RND) antibiotic efflux pump	glycylcycline, tetracycline antibiotic	antibiotic efflux	97.2	100	protein homolog model
Perfect	smvA	Acinetobacter baumannii AmvA		chromosome	major facilitator superfamily (MFS) antibiotic efflux pump	macrolide antibiotic, acridine dye	antibiotic efflux	100	100	protein homolog model
Perfect	emrE_1	abeS		chromosome	small multidrug resistance (SMR) antibiotic efflux pump	macrolide antibiotic, aminocoumarin antibiotic	antibiotic efflux	100	100	protein homolog model
Perfect	oprM_1	adeK		chromosome	resistance-nodulation-cell division (RND) antibiotic efflux pump	macrolide antibiotic, fluoroquinolone antibiotic, lincosamide antibiotic, carbapenem, cephalosporin, tetracycline antibiotic, rifamycin antibiotic, diaminopyrimidine antibiotic, phenicol antibiotic, penem	antibiotic efflux	100	100	protein homolog model
Perfect	acrA	adeI		chromosome	resistance-nodulation-cell division (RND) antibiotic efflux pump	macrolide antibiotic, fluoroquinolone antibiotic, lincosamide antibiotic, carbapenem, cephalosporin, tetracycline antibiotic, rifamycin antibiotic, diaminopyrimidine antibiotic, phenicol antibiotic, penem	antibiotic efflux	100	100	protein homolog model
Strict	mexB_1	adeJ		chromosome	resistance-nodulation-cell division (RND) antibiotic efflux pump	macrolide antibiotic, fluoroquinolone antibiotic, lincosamide antibiotic, carbapenem, cephalosporin, tetracycline antibiotic, rifamycin antibiotic, diaminopyrimidine antibiotic, phenicol antibiotic, penem	antibiotic efflux	99.91	100	protein homolog model
Strict	COJEPEMI_01902	adeN		chromosome	resistance-nodulation-cell division (RND) antibiotic efflux pump	macrolide antibiotic, fluoroquinolone antibiotic, lincosamide antibiotic, carbapenem, cephalosporin, tetracycline antibiotic, rifamycin antibiotic, diaminopyrimidine antibiotic, phenicol antibiotic, penem	antibiotic efflux	99.08	100	protein homolog model
	folP_1*			chromosome		sulfonamide
	folP_2*			pAB0155_1		sulfonamide
	cat_1*			chromosome		chloramphenicol
	cat_2*			pAB0155_2		chloramphenicol
	craA*			chromosome		chloramphenicol
	ampR*			pAB0155_1		cephalosporin
	kanR*			pAB0155_1		kanamycin
	smR*			pAB0155_1
	emrE_2*			pAB0155_1		multidrug
	tetR*			pAB0155_1		tetracycline
	tetA_2*			pAB0155_1		tetracycline
	merR*			pAB0155_1		mercury
	merC*			pAB0155_1		mercury
	merA*			chromosome		mercury
	aacC1*			pAB0155_1		aminoglycoside
*resistance associated genes within AB6870155 not identified by CARD
