# Supplementary material for: Cross-protection and cross-feeding between Klebsiella pneumoniae and Acinetobacter baumannii promotes their co-existence
Source: Nat Commun. 2023 Feb 9;14:702. doi: 10.1038/s41467-023-36252-2 (PMC9911699; doi:10.1038/s41467-023-36252-2)
Supplement: Supplementary file 11 — Supplementary Data 8 [file 41467_2023_36252_MOESM11_ESM.xlsx]

## Sheet: KlPremAK3_DEmerged_ashr
Supplementary Data 8 - RNA-seq expression of K. pneumoniae KP6870155 coculture biofilms with A. baumannii AB6870155 in SLMM versus KP6870155 monoculture biofilms grown in SLMM
*Wald test Benjamini-Hochberg corrected p-values
locus_tag	gene	log2Fold Change	padj*	product	eC_number	eggNog_Product
NOZ09_05397	NOZ09_05397	7.17491	9.15e-101	hypothetical protein	NA	#N/A
NOZ09_05398	folP_2	6.29617	5.36e-106	Dihydropteroate synthase	2.5.1.15	#N/A
NOZ09_01147	ald1	5.38419	6.64e-52	Long-chain-aldehyde dehydrogenase	1.2.1.48	belongs to the aldehyde dehydrogenase family
NOZ09_03380	yccU	4.64034	9.25e-208	putative protein YccU	NA	Specifically methylates the cytosine at position 1962 (m5C1962) of 23S rRNA
NOZ09_04937	pspG	4.63596	1.46e-21	Phage shock protein G	NA	protein conserved in bacteria
NOZ09_01140	NOZ09_01140	4.53437	1.49e-19	hypothetical protein	NA	0
NOZ09_01727	yohC	4.26646	2.52e-116	Inner membrane protein YohC	NA	#N/A
NOZ09_04779	NOZ09_04779	3.65299	1.76e-32	hypothetical protein	NA	Opacity-associated protein A
NOZ09_05399	emrE	3.62599	2.64e-30	Multidrug transporter EmrE	NA	Transposase
NOZ09_04426	NOZ09_04426	3.44147	2.09e-21	hypothetical protein	NA	transporter
NOZ09_03572	mntS	3.26679	3.35e-33	Small protein MntS	NA	Citrate transporter
NOZ09_03378	rlmI	3.17038	5.07e-34	Ribosomal RNA large subunit methyltransferase I	2.1.1.191	transcriptional regulator
NOZ09_04977	yjaB_2	3.14518	7.66e-27	putative N-acetyltransferase YjaB	2.3.1.-	Na Pi-Cotransporter
NOZ09_02330	sodC	3.11345	6.72e-30	Superoxide dismutase [Cu-Zn]	1.15.1.1	Aldo Keto reductase
NOZ09_01384	NOZ09_01384	3.08403	2.18e-33	hypothetical protein	NA	Catalyzes the hydrolysis of N-succinyl-L,L- diaminopimelic acid (SDAP), forming succinate and LL-2,6- diaminoheptanedioate (DAP), an intermediate involved in the bacterial biosynthesis of lysine and meso-diaminopimelic acid, an essential component of bacterial cell walls
NOZ09_04108	NOZ09_04108	2.99498	1.21e-33	hypothetical protein	NA	Catalyzes the NADPH-dependent reduction of ketopantoate into pantoic acid
NOZ09_03043	pspA_2	2.90111	8.94e-20	Phage shock protein A	NA	phage shock protein C
NOZ09_03583	mcbA	2.74146	2.65e-12	putative protein McbA	NA	Specifically methylates the adenine in position 1618 of 23S rRNA
NOZ09_02424	higB-2	2.73118	4.08e-12	Toxin HigB-2	NA	Belongs to the 4-oxalocrotonate tautomerase family
NOZ09_02000	slp	2.72905	3.83e-38	Outer membrane protein slp	NA	Outer Membrane Lipoprotein
NOZ09_02163	NOZ09_02163	2.70824	7.74e-55	hypothetical protein	NA	transglycosylase associated protein
NOZ09_04608	NOZ09_04608	2.66156	1.36e-10	hypothetical protein	NA	Protein of unknown function (DUF3343)
NOZ09_00388	fic	2.64941	1.58e-14	putative adenosine monophosphate-protein transferase fic	2.7.7.-	cell filamentation protein Fic
NOZ09_00274	uspB	2.59372	5.59e-24	Universal stress protein B	NA	ppGpp-dependent, membrane associated, stress protein produced under conditions of nutrient deprivation, osmotic shock and oxidative stress
NOZ09_04936	qorA	2.57763	8.55e-19	Quinone oxidoreductase 1	1.6.5.5	The UvrABC repair system catalyzes the recognition and processing of DNA lesions. UvrA is an ATPase and a DNA-binding protein. A damage recognition complex composed of 2 UvrA and 2 UvrB subunits scans DNA for abnormalities. When the presence of a lesion has been verified by UvrB, the UvrA molecules dissociate
NOZ09_01891	yedI	2.53767	6.59e-12	Inner membrane protein YedI	NA	protein conserved in bacteria
NOZ09_01899	fliY_2	2.49758	5.42e-20	L-cystine-binding protein FliY	NA	Belongs to the bacterial solute-binding protein 3 family
NOZ09_01894	NOZ09_01894	2.49712	8.96e-12	hypothetical protein	NA	Protein of unknown function (DUF2525)
NOZ09_00666	NOZ09_00666	2.46598	1.13e-11	hypothetical protein	NA	Belongs to the purine-cytosine permease (2.A.39) family
NOZ09_01090	norV	2.45427	4.31e-05	Anaerobic nitric oxide reductase flavorubredoxin	NA	uses NADH to detoxify nitric oxide (NO), protecting several 4Fe-4S NO-sensitive enzymes. Has at least 2 reductase partners, only one of which (NorW, flavorubredoxin reductase) has been identified. NO probably binds to the di-iron center
NOZ09_03375	yccX	2.42373	0.000835079	Acylphosphatase	3.6.1.7	Belongs to the BI1 family
NOZ09_02270	NOZ09_02270	2.42059	2.38e-10	hypothetical protein	NA	0
NOZ09_04410	ilvH	2.41516	2.5e-22	Acetolactate synthase isozyme 3 small subunit	2.2.1.6	Specifically methylates the N4 position of cytidine in position 1402 (C1402) of 16S rRNA
NOZ09_05197	fdoH	2.4065	1.37e-06	Formate dehydrogenase-O iron-sulfur subunit	NA	Phosphotransferase system, lactose cellobiose-specific IIB subunit
NOZ09_04365	NOZ09_04365	2.40003	6.53e-21	hypothetical protein	NA	Catalyzes the irreversible transfer of a propylamine group from the amino donor S-adenosylmethioninamine (decarboxy- AdoMet) to putrescine (1,4-diaminobutane) to yield spermidine
NOZ09_03053	yedK_2	2.37594	3.15e-08	Putative SOS response-associated peptidase YedK	3.4.-.-	ABC transporter substrate-binding protein
NOZ09_04629	NOZ09_04629	2.33262	0.000437959	hypothetical protein	NA	#N/A
NOZ09_05400	ant1	2.326	2.44e-15	Streptomycin 3''-adenylyltransferase	2.7.7.47	Transposase IS66 family
NOZ09_00489	yhcO	2.32533	2.29e-11	putative protein YhcO	NA	inhibitor
NOZ09_01089	norW	2.32532	6.07e-05	Nitric oxide reductase FlRd-NAD(+) reductase	1.18.1.-	One of at least two accessory proteins for anaerobic nitric oxide (NO) reductase. Reduces the rubredoxin moiety of NO reductase
NOZ09_05154	menA	2.32426	4.76e-23	1,4-dihydroxy-2-naphthoate octaprenyltransferase	2.5.1.74	Binds the 23S rRNA
NOZ09_03042	pspB_1	2.29972	1.14e-11	Phage shock protein B	NA	Phage Shock Protein
NOZ09_02738	pncC_3	2.29717	2.46e-16	Nicotinamide-nucleotide amidohydrolase PncC	3.5.1.42	#N/A
NOZ09_04928	ssb	2.27979	8.07e-28	Single-stranded DNA-binding protein	NA	inositol monophosphatase
NOZ09_01955	NOZ09_01955	2.25452	1.37e-09	hypothetical protein	NA	protein conserved in bacteria
NOZ09_05198	fdoI	2.21768	4.92e-15	Formate dehydrogenase, cytochrome b556(fdo) subunit	NA	Catalyzes the phosphorylation of D-fructose 6-phosphate to fructose 1,6-bisphosphate by ATP, the first committing step of glycolysis
NOZ09_03584	ybiI_2	2.20474	2.33e-19	putative protein YbiI	NA	Conserved protein domain typically associated with flavoprotein oxygenases DIM6 NTAB family
NOZ09_01425	NOZ09_01425	2.19389	1e-05	hypothetical protein	NA	pts system
NOZ09_04630	NOZ09_04630	2.1833	1.47e-06	hypothetical protein	NA	#N/A
NOZ09_02175	mdtN_2	2.16299	0.000264343	Multidrug resistance protein MdtN	NA	Belongs to the membrane fusion protein (MFP) (TC 8.A.1) family
NOZ09_02045	NOZ09_02045	2.15509	4.54e-09	hypothetical protein	NA	Cold-Shock Protein
NOZ09_03040	pspD	2.1453	1.03e-06	Phage shock protein D	NA	UPF0283 membrane protein
NOZ09_00124	aspT_1	2.13935	2.66e-09	Aspartate/alanine antiporter	NA	#N/A
NOZ09_03764	tatE	2.12814	6.19e-07	Sec-independent protein translocase protein TatE	NA	Catalyzes the transfer of endogenously produced octanoic acid from octanoyl-acyl-carrier-protein onto the lipoyl domains of lipoate-dependent enzymes. Lipoyl-ACP can also act as a substrate although octanoyl-ACP is likely to be the physiological substrate
NOZ09_02328	NOZ09_02328	2.11822	2.35e-07	hypothetical protein	NA	transcriptional regulator
NOZ09_02726	NOZ09_02726	2.10903	4.37e-11	hypothetical protein	NA	Major facilitator superfamily
NOZ09_03059	NOZ09_03059	2.10298	2.24e-12	hypothetical protein	NA	Belongs to the peptidase S24 family
NOZ09_00490	bhsA_2	2.09874	5.41e-06	Multiple stress resistance protein BhsA	NA	Protein of unknown function (DUF1471)
NOZ09_02809	uspE	2.09373	2.37e-24	Universal stress protein E	NA	Involved in the cellular defense against the biological effects of O6-methylguanine (O6-MeG) and O4-methylthymine (O4-MeT) in DNA. Repairs the methylated nucleobase in DNA by stoichiometrically transferring the methyl group to a cysteine residue in the enzyme. This is a suicide reaction the enzyme is irreversibly inactivated
NOZ09_03041	pspC	2.0794	4.91e-09	Phage shock protein C	NA	COG3106 Predicted ATPase
NOZ09_01931	cutC_1	2.07636	6.61e-16	Copper homeostasis protein CutC	NA	Participates in the control of copper homeostasis
NOZ09_01245	pgpC	2.06773	8.54e-09	Phosphatidylglycerophosphatase C	3.1.3.27	HAD superfamily (Subfamily IF) hydrolase, YfhB
NOZ09_01435	cynR_1	2.04461	1.78e-07	HTH-type transcriptional regulator CynR	NA	#N/A
NOZ09_00311	livJ_1	2.04445	0.00149088	Leu/Ile/Val-binding protein	NA	With LivFGHM is involved in the high affinity leucine transport
NOZ09_00536	obgE	2.03989	4.92e-12	GTPase ObgE/CgtA	3.6.5.-	An essential GTPase which binds GTP, GDP and possibly (p)ppGpp with moderate affinity, with high nucleotide exchange rates and a fairly low GTP hydrolysis rate. Plays a role in control of the cell cycle, stress response, ribosome biogenesis and in those bacteria that undergo differentiation, in morphogenesis control
NOZ09_02085	chaB	2.03556	1.34e-19	Putative cation transport regulator ChaB	NA	Cation transport regulator
NOZ09_05156	pfkA	2.01034	2.41e-22	ATP-dependent 6-phosphofructokinase isozyme 1	2.7.1.11	transcriptional
NOZ09_04741	cybC	2.0009	3.19e-19	Soluble cytochrome b562	NA	Membrane
NOZ09_00881	NOZ09_00881	2.00038	3.53e-05	hypothetical protein	NA	Porin-like glycoporin RafY
NOZ09_00099	NOZ09_00099	1.99331	2.91e-25	hypothetical protein	NA	Helix-turn-helix domain
NOZ09_03418	NOZ09_03418	1.99239	5.93e-17	hypothetical protein	NA	protein conserved in bacteria
NOZ09_00387	yhfG	1.98418	3.28e-05	putative protein YhfG	NA	Protein of unknown function (DUF2559)
NOZ09_01257	yphA	1.98296	5.69e-12	Inner membrane protein YphA	NA	ROK family
NOZ09_02747	dcp	1.97596	4.79e-16	Dipeptidyl carboxypeptidase	3.4.15.5	transcriptional regulator
NOZ09_02744	yedK_1	1.97333	2.68e-13	Putative SOS response-associated peptidase YedK	3.4.-.-	LuxR family transcriptional regulator
NOZ09_05335	NOZ09_05335	1.97008	0.00487309	hypothetical protein	NA	PFAM Periplasmic binding protein LacI transcriptional regulator
NOZ09_04538	araC_3	1.96847	3.37e-05	Arabinose operon regulatory protein	NA	The phosphoenolpyruvate-dependent sugar phosphotransferase system (PTS), a major carbohydrate active - transport system, catalyzes the phosphorylation of incoming sugar substrates concomitant with their translocation across the cell membrane
NOZ09_04066	ybaY	1.96315	1.76e-08	putative lipoprotein YbaY	NA	#N/A
NOZ09_03186	NOZ09_03186	1.96082	6.81e-18	hypothetical protein	NA	Aldo keto
NOZ09_01600	mqo_1	1.95538	3.54e-28	Malate:quinone oxidoreductase	1.1.5.4	General inhibitor of pancreatic serine proteases inhibits chymotrypsin, trypsin, elastases, factor X, kallikrein as well as a variety of other proteases
NOZ09_01843	NOZ09_01843	1.95208	2.2e-13	hypothetical protein	NA	transcriptional regulator
NOZ09_01728	pbpG	1.95088	2.04e-09	D-alanyl-D-alanine endopeptidase	3.4.21.-	Belongs to the peptidase S11 family	aka manB; 99% (155/157) aa id to Q48463 (manB)
NOZ09_02181	sufA	1.93508	2.84e-11	Protein SufA	NA	Is able to transfer iron-sulfur clusters to apo- ferredoxin. Multiple cycles of 2Fe2S cluster formation and transfer are observed, suggesting that IscA acts catalytically. Recruits intracellular free iron so as to provide iron for the assembly of transient iron-sulfur cluster in IscU in the presence of IscS, L-cysteine and the thioredoxin reductase system
NOZ09_04074	cof	1.93434	4.79e-12	HMP-PP phosphatase	3.6.1.-	Involved in lipid A export and possibly also in glycerophospholipid export and for biogenesis of the outer membrane. Transmembrane domains (TMD) form a pore in the inner membrane and the ATP-binding domain (NBD) is responsible for energy generation
NOZ09_02054	NOZ09_02054	1.92145	1.64e-06	hypothetical protein	NA	LysM domain
NOZ09_05259	bglH_2	1.91913	2.85e-05	Cryptic outer membrane porin BglH	NA	Produces ATP from ADP in the presence of a proton gradient across the membrane
NOZ09_05200	nlhH	1.91015	5.92e-17	Carboxylesterase NlhH	3.1.1.1	Required for formate dehydrogenase (FDH) activity. Acts as a sulfur carrier protein that transfers sulfur from IscS to the molybdenum cofactor prior to its insertion into FDH
NOZ09_02483	NOZ09_02483	1.90513	8.3e-08	hypothetical protein	NA	Belongs to the short-chain dehydrogenases reductases (SDR) family
NOZ09_03150	osmE	1.90133	2.73e-09	Osmotically-inducible putative lipoprotein OsmE	NA	The phosphoenolpyruvate-dependent sugar phosphotransferase system (PTS), a major carbohydrate active - transport system, catalyzes the phosphorylation of incoming sugar substrates concomitant with their translocation across the cell membrane
NOZ09_03348	yccJ	1.89805	1.23e-07	putative protein YccJ	NA	of the drug metabolite transporter (DMT) superfamily
NOZ09_03379	hspQ	1.89752	2.97e-10	Heat shock protein HspQ	NA	PFAM PEBP family protein
NOZ09_01895	dsrB	1.89212	1.03e-08	Protein DsrB	NA	Dextransucrase DSRB
NOZ09_01224	trxC	1.88698	2.06e-07	Thioredoxin 2	1.8.1.8	Thioredoxin
NOZ09_00123	mngR_1	1.88392	5.16e-09	Mannosyl-D-glycerate transport/metabolism system repressor MngR	NA	transport protein
NOZ09_03723	nagB_1	1.88155	6.62e-18	Glucosamine-6-phosphate deaminase	3.5.99.6	#N/A
NOZ09_02104	lrp_1	1.88052	4.59e-05	Leucine-responsive regulatory protein	NA	AsnC family transcriptional regulator
NOZ09_02479	yciE_1	1.8659	1.95e-07	Protein YciE	NA	0
NOZ09_00744	NOZ09_00744	1.8506	2.54e-08	hypothetical protein	NA	Protein of unknown function (DUF2884)
NOZ09_05042	tatA	1.84444	4.54e-13	Sec-independent protein translocase protein TatA	NA	PFAM Oxidoreductase FAD NAD(P)-binding
NOZ09_01768	gci	1.84343	0.000317399	D-galactarolactone cycloisomerase	5.5.1.27	Belongs to the mandelate racemase muconate lactonizing enzyme family
NOZ09_00319	NOZ09_00319	1.82935	6.88e-14	hypothetical protein	NA	Death ON curing protein
NOZ09_03120	ttuD	1.82759	7.37e-07	Putative hydroxypyruvate reductase	1.1.1.81	The beta subunit is responsible for the synthesis of L- tryptophan from indole and L-serine
NOZ09_03270	NOZ09_03270	1.8258	2.1e-06	hypothetical protein	NA	Transcriptional regulator
NOZ09_03024	ytbE	1.82455	3.59e-09	putative oxidoreductase YtbE	1.-.-.-	0
NOZ09_01783	dctA_2	1.82318	0.000524234	C4-dicarboxylate transport protein	NA	Belongs to the dicarboxylate amino acid cation symporter (DAACS) (TC 2.A.23) family
NOZ09_00177	NOZ09_00177	1.82278	7.14e-11	hypothetical protein	NA	Mannitol repressor
NOZ09_03632	NOZ09_03632	1.82225	0.00366554	hypothetical protein	NA	ATPase, P-type (transporting), HAD superfamily, subfamily IC
NOZ09_02835	NOZ09_02835	1.81956	1.44e-22	hypothetical protein	NA	Belongs to the sulfur carrier protein TusA family
NOZ09_04869	proP_5	1.81586	3.22e-17	Proline/betaine transporter	NA	displays overlapping activities with DnaJ, but functions under different conditions, probably acting as a molecular chaperone in an adaptive response to environmental stresses other than heat shock. Lacks autonomous chaperone activity
NOZ09_02672	gltR_1	1.81497	0.00203967	HTH-type transcriptional regulator GltR	NA	ABC-type metal ion transport system permease component
NOZ09_03187	NOZ09_03187	1.81042	2.61e-14	hypothetical protein	NA	MltA-interacting protein
NOZ09_02010	yeaR_2	1.79976	0.00837288	putative protein YeaR	NA	protein domain, possibly involved in tellurite resistance
NOZ09_03893	iolE_2	1.79048	0.0122592	Inosose dehydratase	4.2.1.44	Periplasmic binding protein LacI transcriptional regulator
NOZ09_00414	outO_1	1.78428	0.0023935	Type 4 prepilin-like proteins leader peptide-processing enzyme	NA	Cleaves type-4 fimbrial leader sequence and methylates the N-terminal (generally Phe) residue
NOZ09_00491	bhsA_3	1.78159	0.00024741	Multiple stress resistance protein BhsA	NA	Protein of unknown function (DUF1471)
NOZ09_02336	slyB	1.77514	2.73e-09	Outer membrane lipoprotein SlyB	NA	Diguanylate cyclase
NOZ09_01007	garK_2	1.77272	5.92e-09	Glycerate 2-kinase	2.7.1.165	Belongs to the glycerate kinase type-1 family
NOZ09_02086	chaC	1.77238	1.59e-12	Glutathione-specific gamma-glutamylcyclotransferase	4.3.2.-	Catalyzes the cleavage of glutathione into 5-oxo-L- proline and a Cys-Gly dipeptide. Acts specifically on glutathione, but not on other gamma-glutamyl peptides
NOZ09_02009	NOZ09_02009	1.77105	4.85e-12	hypothetical protein	NA	Belongs to the UPF0260 family
NOZ09_03152	cho	1.769	2.13e-06	Excinuclease cho	3.1.25.-	activator of ntr-like gene protein
NOZ09_02595	pgtP	1.76792	8.85e-05	Phosphoglycerate transporter protein	NA	Alpha beta hydrolase
NOZ09_02395	yncL	1.75823	4.63e-11	putative protein YncL	NA	#N/A
NOZ09_04473	ispH	1.75351	2.35e-05	4-hydroxy-3-methylbut-2-enyl diphosphate reductase	1.17.7.4	Alanyl-tRNA synthetase
NOZ09_03329	phoH	1.7505	2.18e-06	Protein PhoH	NA	#N/A
NOZ09_00208	NOZ09_00208	1.7494	1.45e-10	hypothetical protein	NA	glycyl-tRNA synthetase alpha subunit
NOZ09_02183	sufC	1.74008	3.25e-12	putative ATP-dependent transporter SufC	NA	FeS assembly ATPase SufC
NOZ09_00842	NOZ09_00842	1.73695	6.18e-08	hypothetical protein	NA	Divergent 4Fe-4S mono-cluster
NOZ09_00863	NOZ09_00863	1.72659	7.39e-08	hypothetical protein	NA	Fimbrial protein
NOZ09_03095	yciH	1.71084	4.69e-08	putative protein YciH	NA	transcriptional regulator
NOZ09_01037	hosA	1.70006	4.18e-07	Transcriptional regulator HosA	NA	Transcriptional regulator
NOZ09_04509	nadR	1.69581	2.81e-18	Trifunctional NAD biosynthesis/regulator protein NadR	NA	Phosphatase that hydrolyzes non-canonical purine nucleotides such as XTP and ITP to their respective diphosphate derivatives. Probably excludes non-canonical purines from DNA precursor pool, thus preventing their incorporation into DNA and avoiding chromosomal lesions
NOZ09_03267	bhsA_4	1.69389	4.21e-06	Multiple stress resistance protein BhsA	NA	Couples transcription and DNA repair by recognizing RNA polymerase (RNAP) stalled at DNA lesions. Mediates ATP-dependent release of RNAP and its truncated transcript from the DNA, and recruitment of nucleotide excision repair machinery to the damaged site
NOZ09_05317	fliY_9	1.68276	8.23e-05	L-cystine-binding protein FliY	NA	Belongs to the UPF0271 (lamB) family
NOZ09_05146	metJ	1.68212	1.15e-09	Met repressor	NA	Methylenetetrahydrofolate reductase
NOZ09_02406	NOZ09_02406	1.6806	3.29e-07	hypothetical protein	NA	Belongs to the IUNH family
NOZ09_04743	NOZ09_04743	1.66652	4.3e-10	hypothetical protein	NA	Domain of unknown function (DUF4312)
NOZ09_01055	mntB_2	1.66411	7.39e-08	Manganese transport system membrane protein MntB	NA	iron transport system membrane protein
NOZ09_04502	NOZ09_04502	1.66312	0.000669879	hypothetical protein	NA	Two component transcriptional regulator, winged helix family
NOZ09_05163	rhaT	1.65311	1.59e-11	L-rhamnose-proton symporter	NA	Catalyzes the phosphorylation of D-fructose 6-phosphate, the first committing step of glycolysis. Uses inorganic phosphate (PPi) as phosphoryl donor instead of ATP like common ATP-dependent phosphofructokinases (ATP-PFKs), which renders the reaction reversible, and can thus function both in glycolysis and gluconeogenesis. Consistently, PPi-PFK can replace the enzymes of both the forward (ATP-PFK)…
NOZ09_03641	bluF_2	1.646	4.1e-06	Blue light- and temperature-regulated antirepressor BluF	NA	helix_turn_helix, Lux Regulon
NOZ09_03661	pnuC	1.64496	8.8e-13	Nicotinamide riboside transporter PnuC	NA	YbgS-like protein
NOZ09_01161	fabG_2	1.63794	1.14e-05	3-oxoacyl-[acyl-carrier-protein] reductase FabG	1.1.1.100	Belongs to the short-chain dehydrogenases reductases (SDR) family
NOZ09_02792	fumB	1.63098	0.000306518	Fumarate hydratase class I, anaerobic	4.2.1.2	NADH flavin oxidoreductase
NOZ09_03218	NOZ09_03218	1.6296	0.000116043	hypothetical protein	NA	3-octaprenyl-4-hydroxybenzoate carboxy-lyase
NOZ09_04927	mltF_2	1.62926	1.53e-05	Membrane-bound lytic murein transglycosylase F	4.2.2.-	transcriptional regulator
NOZ09_00337	glgX	1.62483	3.26e-14	Glycogen debranching enzyme	3.2.1.196	Belongs to the glycosyl hydrolase 13 family
NOZ09_03096	pyrF	1.62437	0.0019602	Orotidine 5'-phosphate decarboxylase	4.1.1.23	Lipoprotein
NOZ09_04533	fhuF	1.62404	5.11e-11	Ferric iron reductase protein FhuF	NA	#N/A
NOZ09_05261	nagB_2	1.62123	0.00973416	Glucosamine-6-phosphate deaminase	3.5.99.6	Catalyzes the first step in hexosamine metabolism, converting fructose-6P into glucosamine-6P using glutamine as a nitrogen source
NOZ09_02612	NOZ09_02612	1.62043	6.71e-05	putative protein	NA	transcriptional regulator
NOZ09_02357	NOZ09_02357	1.61992	1.21e-05	putative HTH-type transcriptional regulator	NA	Major facilitator Superfamily
NOZ09_05448	NOZ09_05448	1.613	0.000324955	hypothetical protein	NA	chemotaxis, protein
NOZ09_03828	dxs_2	1.60703	2.1e-06	1-deoxy-D-xylulose-5-phosphate synthase	2.2.1.7	esterase
NOZ09_04887	rbsK_3	1.60587	1.04e-06	Ribokinase	2.7.1.15	Catalyzes the phosphorylation of ribose 1,5-bisphosphate to 5-phospho-D-ribosyl alpha-1-diphosphate (PRPP)
NOZ09_03604	moaE	1.60419	0.00591903	Molybdopterin synthase catalytic subunit	2.8.1.12	Membrane
NOZ09_00843	yjdJ	1.60256	1.82e-08	putative protein YjdJ	NA	GCN5-related N-acetyl-transferase
NOZ09_00449	def	1.59943	7.76e-07	Peptide deformylase	3.5.1.88	Removes the formyl group from the N-terminal Met of newly synthesized proteins. Requires at least a dipeptide for an efficient rate of reaction. N-terminal L-methionine is a prerequisite for activity but the enzyme has broad specificity at other positions
NOZ09_03461	recF_3	1.59661	4.7e-07	DNA replication and repair protein RecF	NA	Part of the tripartite efflux system MacAB-TolC. MacB is a non-canonical ABC transporter that contains transmembrane domains (TMD), which form a pore in the inner membrane, and an ATP-binding domain (NBD), which is responsible for energy generation. Confers resistance against macrolides
NOZ09_03867	ybdK	1.58985	5.68e-07	Putative glutamate--cysteine ligase 2	6.3.2.2	N-terminal TM domain of oligopeptide transport permease C
NOZ09_05333	ecpE_2	1.58884	0.000482714	putative fimbrial chaperone EcpE	NA	PFAM Integrase catalytic
NOZ09_01056	fhuC_1	1.58242	7.92e-07	Iron(3+)-hydroxamate import ATP-binding protein FhuC	3.6.3.34	(ABC) transporter
NOZ09_00182	yibH_1	1.57953	0.000644341	Inner membrane protein YibH	NA	Glutathione S-Transferase
NOZ09_03016	NOZ09_03016	1.56804	0.00048793	hypothetical protein	NA	0
NOZ09_02621	fucP_2	1.56271	0.00308109	L-fucose-proton symporter	NA	3-epimerase
NOZ09_02160	ydiK	1.55213	5.27e-09	Putative transport protein YdiK	NA	ydiK promoter presents a PurR sequence, suggesting that its expression is purine-regulated
NOZ09_02643	NOZ09_02643	1.55025	5.72e-07	putative signaling protein	NA	#N/A
NOZ09_04531	NOZ09_04531	1.54932	3.6e-06	hypothetical protein	NA	Specifically methylates the guanine in position 1207 of 16S rRNA in the 30S particle
NOZ09_03231	cmtR	1.54793	8.9e-08	HTH-type transcriptional regulator CmtR	NA	Antibiotic biosynthesis monooxygenase
NOZ09_03960	NOZ09_03960	1.54259	7.74e-15	hypothetical protein	NA	Protein involved in polysaccharide
NOZ09_01911	dapA_2	1.54134	0.0161778	4-hydroxy-tetrahydrodipicolinate synthase	4.3.3.7	Belongs to the DapA family
NOZ09_02372	glgC_2	1.54014	0.000120611	Glucose-1-phosphate adenylyltransferase	2.7.7.27	COG1670 Acetyltransferases, including N-acetylases of ribosomal proteins
NOZ09_04943	lexA_2	1.5393	1.15e-06	LexA repressor	3.4.21.88	COG0604 NADPH quinone reductase and related Zn-dependent oxidoreductases
NOZ09_03193	butA	1.53488	0.000132433	Diacetyl reductase [(S)-acetoin forming]	1.1.1.304	transcriptional regulator
NOZ09_03774	uspG_3	1.52902	4.65e-08	Universal stress protein UP12	NA	Belongs to the RNase T2 family
NOZ09_04087	bolA	1.52557	1.49e-10	DNA-binding transcriptional regulator BolA	NA	Cleaves peptides in various proteins in a process that requires ATP hydrolysis. Has a chymotrypsin-like activity. Plays a major role in the degradation of misfolded proteins
NOZ09_02905	NOZ09_02905	1.5247	4.49e-06	hypothetical protein	NA	oxidoreductase
NOZ09_00318	yefM	1.51942	2.46e-06	Antitoxin YefM	NA	Antitoxin component of a toxin-antitoxin (TA) module
NOZ09_00435	rplO	1.51673	3.53e-05	50S ribosomal protein L15	NA	binds to the 23S rRNA
NOZ09_00137	ybhR_1	1.51482	2.94e-05	putative multidrug ABC transporter permease YbhR	NA	Phosphorolytic exoribonuclease that removes nucleotide residues following the -CCA terminus of tRNA and adds nucleotides to the ends of RNA molecules by using nucleoside diphosphates as substrates
NOZ09_03642	ycgZ	1.51347	0.00311264	putative two-component-system connector protein YcgZ	NA	Transcriptional regulator
NOZ09_02958	NOZ09_02958	1.51336	0.0278322	hypothetical protein	NA	membrane
NOZ09_03230	NOZ09_03230	1.51268	0.00188188	hypothetical protein	NA	protein conserved in bacteria
NOZ09_00317	livF_1	1.50992	0.0148709	High-affinity branched-chain amino acid transport ATP-binding protein LivF	NA	Branched-chain amino acid transport
NOZ09_02757	ynfD	1.50894	7.73e-13	putative protein YnfD	NA	Catalyzes the formation of N(1)- and N(8)-acetylspermidine from spermidine
NOZ09_01173	rob_1	1.50704	0.0113822	Right origin-binding protein	NA	sequence-specific DNA binding
NOZ09_03436	NOZ09_03436	1.50511	0.00676956	hypothetical protein	NA	Catalyzes the transfer of the enolpyruvyl moiety of phosphoenolpyruvate (PEP) to the 5-hydroxyl of shikimate-3- phosphate (S3P) to produce enolpyruvyl shikimate-3-phosphate and inorganic phosphate
NOZ09_01566	menD	1.50182	3.14e-09	2-succinyl-5-enolpyruvyl-6-hydroxy-3-cyclohexene-1-carboxylate synthase	2.2.1.9	Catalyzes a proton abstraction reaction that results in 2,5-elimination of pyruvate from 2-succinyl-5-enolpyruvyl-6- hydroxy-3-cyclohexene-1-carboxylate (SEPHCHC) and the formation of 2-succinyl-6-hydroxy-2,4-cyclohexadiene-1-carboxylate (SHCHC)
NOZ09_02733	ygbN	1.49955	0.000518848	Inner membrane permease YgbN	NA	Class II Aldolase and Adducin N-terminal domain
NOZ09_04615	rbsC_7	1.49285	0.019827	Ribose import permease protein RbsC	NA	Glutathione transferase
NOZ09_01528	ubiX	1.49048	0.000468629	Flavin prenyltransferase UbiX	2.5.1.129	belongs to the bacterial solute-binding protein 3 family
NOZ09_00335	asd_1	1.48485	2.24e-06	Aspartate-semialdehyde dehydrogenase	1.2.1.11	Catalyzes the NADPH-dependent formation of L-aspartate- semialdehyde (L-ASA) by the reductive dephosphorylation of L- aspartyl-4-phosphate
NOZ09_02480	NOZ09_02480	1.4831	0.00356132	hypothetical protein	NA	protein conserved in bacteria
NOZ09_02362	frmA	1.48211	6.02e-05	S-(hydroxymethyl)glutathione dehydrogenase	1.1.1.284	protein conserved in bacteria
NOZ09_01540	yfcD	1.48118	2.85e-05	putative Nudix hydrolase YfcD	3.6.-.-	belongs to the CobB CobQ family
NOZ09_02310	yvdD	1.48098	0.00112508	LOG family protein YvdD	NA	#N/A
NOZ09_05081	wecG	1.47683	0.0157395	UDP-N-acetyl-D-mannosaminuronic acid transferase	2.4.1.180	#N/A
NOZ09_02856	NOZ09_02856	1.46927	0.00361469	hypothetical protein	NA	ATP-dependent helicase hrpA
NOZ09_00389	pabA	1.4679	0.019208	Aminodeoxychorismate synthase component 2	2.6.1.85	anthranilate synthase
NOZ09_05451	NOZ09_05451	1.46358	0.00705056	hypothetical protein	NA	Transposase
NOZ09_04423	gudP_3	1.46281	0.000324955	putative glucarate transporter	NA	transport protein
NOZ09_02679	NOZ09_02679	1.46165	0.00590805	hypothetical protein	NA	Catalyzes the S-adenosylmethionine monomethyl esterification of trans-aconitate
NOZ09_03113	yciV	1.4592	1.26e-06	5'-3' exoribonuclease	3.1.13.-	EamA-like transporter family
NOZ09_03039	ycjX	1.45851	3.52e-06	putative protein YcjX	NA	transcriptional regulator
NOZ09_00738	nupG	1.45594	1.79e-06	Nucleoside permease NupG	NA	Broad-specificity transporter of purine and pyrimidine nucleosides. Driven by a proton motive force
NOZ09_01951	zwf	1.45588	1.22e-06	Glucose-6-phosphate 1-dehydrogenase	1.1.1.49	Catalyzes the oxidation of glucose 6-phosphate to 6- phosphogluconolactone
NOZ09_04850	NOZ09_04850	1.45582	1.49e-05	hypothetical protein	NA	Binds to Cpn60 in the presence of Mg-ATP and suppresses the ATPase activity of the latter
NOZ09_02341	pdxY	1.45421	1.25e-07	Pyridoxal kinase PdxY	2.7.1.35	Catalyzes the attachment of tyrosine to tRNA(Tyr) in a two-step reaction tyrosine is first activated by ATP to form Tyr- AMP and then transferred to the acceptor end of tRNA(Tyr)
NOZ09_00243	acsD	1.45239	0.000306951	Cellulose synthase operon protein D	NA	cellulose synthase
NOZ09_03144	chbG	1.44907	0.0120604	Chitooligosaccharide deacetylase ChbG	3.5.1.105	Cell division activator CedA
NOZ09_05471	NOZ09_05471	1.44702	0.00257479	hypothetical protein	NA	Antirestriction protein
NOZ09_04911	soxR	1.44517	0.00603185	Redox-sensitive transcriptional activator SoxR	NA	effector of murein hydrolase
NOZ09_03078	NOZ09_03078	1.44406	3.41e-12	hypothetical protein	NA	Putative bacterial toxin ydaT
NOZ09_04447	rsmA	1.44355	4.34e-08	Ribosomal RNA small subunit methyltransferase A	2.1.1.182	Regulatory DnaK co-chaperone. Direct interaction between DnaK and DjlA is needed for the induction of the wcaABCDE operon, involved in the synthesis of a colanic acid polysaccharide capsule, possibly through activation of the RcsB RcsC phosphotransfer signaling pathway. The colanic acid capsule may help the bacterium survive conditions outside the host
NOZ09_04258	dnaQ	1.44305	1.7e-07	DNA polymerase III subunit epsilon	2.7.7.7	Transcriptional regulator
NOZ09_04450	folA	1.43734	4.21e-06	Dihydrofolate reductase	1.5.1.3	Catalyzes the NAD(P)-dependent oxidation of 4- (phosphohydroxy)-L-threonine (HTP) into 2-amino-3-oxo-4- (phosphohydroxy)butyric acid which spontaneously decarboxylates to form 3-amino-2-oxopropyl phosphate (AHAP)
NOZ09_03829	cbbT_2	1.41843	0.0322562	Transketolase 2	2.2.1.1	Receptor
NOZ09_04182	livH_5	1.41815	3.27e-06	High-affinity branched-chain amino acid transport system permease protein LivH	NA	Belongs to the EutC family
NOZ09_02484	NOZ09_02484	1.41608	0.0028083	hypothetical protein	NA	#N/A
NOZ09_02440	NOZ09_02440	1.41294	0.00379481	hypothetical protein	NA	nitrate nitrite transporter
NOZ09_05454	NOZ09_05454	1.40181	1.61e-11	hypothetical protein	NA	Type IV secretory system Conjugative DNA transfer
NOZ09_01385	dapE	1.40175	5.69e-08	Succinyl-diaminopimelate desuccinylase	3.5.1.18	Belongs to the ArsC family
NOZ09_04151	NOZ09_04151	1.40071	5.67e-07	hypothetical protein	NA	May be involved in recombination
NOZ09_00605	yhaH	1.40014	5.1e-08	Inner membrane protein YhaH	NA	Membrane
NOZ09_03608	moaA	1.39785	0.00031682	GTP 3',8-cyclase	4.1.99.22	Catalyzes the conversion of (8S)-3',8-cyclo-7,8- dihydroguanosine 5'-triphosphate to cyclic pyranopterin monophosphate (cPMP)
NOZ09_00707	NOZ09_00707	1.3934	0.00947089	hypothetical protein	NA	Acetyltransferase (GNAT) domain
NOZ09_03837	fabG_11	1.3887	0.025411	3-oxoacyl-[acyl-carrier-protein] reductase	1.1.1.100	import. Responsible for energy coupling to the transport system
NOZ09_02072	NOZ09_02072	1.38679	0.000218598	hypothetical protein	NA	cellular response to cadmium ion
NOZ09_01502	mlaA	1.38579	4.85e-12	putative phospholipid-binding lipoprotein MlaA	NA	long-chain fatty acid transport protein
NOZ09_00325	yhhA	1.38091	0.00038615	putative protein YhhA	NA	Protein of unknown function (DUF2756)
NOZ09_00176	yibL	1.38048	1.62e-08	putative protein YibL	NA	response to butan-1-ol
NOZ09_04954	psiE	1.37611	4.42e-06	Protein PsiE	NA	Removes the pyruvyl group from chorismate, with concomitant aromatization of the ring, to provide 4- hydroxybenzoate (4HB) for the ubiquinone pathway
NOZ09_04062	NOZ09_04062	1.37102	8.87e-08	hypothetical protein	NA	Membrane
NOZ09_04358	gcd	1.37059	8.35e-05	Quinoprotein glucose dehydrogenase	1.1.5.2	Reversible hydration of carbon dioxide
NOZ09_03038	NOZ09_03038	1.3654	4.42e-05	hypothetical protein	NA	Catalyzes the fromation of N-acetyl-D-glucosamine and N-acetyl-D-glucosamine-6-phosphate from diacetylchitobiose-6-phosphate
NOZ09_00684	yqiC	1.36157	1.14e-06	putative protein YqiC	NA	protein conserved in bacteria
NOZ09_02182	sufB	1.36009	2.75e-09	FeS cluster assembly protein SufB	NA	FeS assembly protein SufB
NOZ09_01697	uxuA_2	1.35957	0.00117774	Mannonate dehydratase	4.2.1.8	Elongation factor P
NOZ09_05194	fdoG_1	1.35415	6.57e-06	Formate dehydrogenase-O major subunit	1.17.1.9	0
NOZ09_00718	clcD_1	1.35021	0.00742905	Carboxymethylenebutenolidase	3.1.1.45	Dienelactone hydrolase
NOZ09_04552	manX_3	1.34931	0.00763777	PTS system mannose-specific EIIAB component	2.7.1.191	glucosamine--fructose-6-phosphate aminotransferase
NOZ09_03087	NOZ09_03087	1.34645	1.18e-06	hypothetical protein	NA	ATPase activity
NOZ09_01382	tmcA	1.34618	0.00123478	tRNA(Met) cytidine acetyltransferase TmcA	2.3.1.193	Phospholipase Carboxylesterase
NOZ09_02391	ydcV_1	1.34546	2.24e-05	Inner membrane ABC transporter permease protein YdcV	NA	ABC transporter (Permease
NOZ09_04344	sfsA	1.34401	2.46e-06	Sugar fermentation stimulation protein A	NA	ATP-dependent helicase
NOZ09_05055	rpnA_7	1.34127	1.38e-05	Recombination-promoting nuclease RpnA	3.1.21.-	Dienelactone hydrolase
NOZ09_00316	lptB_1	1.33614	0.0193626	Lipopolysaccharide export system ATP-binding protein LptB	3.6.3.-	Part of the ABC transporter complexes LivFGHMJ and LivFGHMK involved in the high-affinity transport of branched-chain amino acids
NOZ09_03547	NOZ09_03547	1.33446	1.03e-06	hypothetical protein	NA	Glutathione S-Transferase
NOZ09_04060	norG_1	1.33253	4.82e-05	HTH-type transcriptional regulator NorG	NA	protein conserved in bacteria
NOZ09_01967	pphA	1.32984	0.000613693	Serine/threonine-protein phosphatase 1	3.1.3.16	protein conserved in bacteria
NOZ09_04792	aidB	1.32573	4.1e-06	Putative acyl-CoA dehydrogenase AidB	1.3.99.-	pts system
NOZ09_03861	hyuC	1.32473	0.0481385	N-carbamoyl-L-amino-acid hydrolase	3.5.1.87	Transcriptional regulators containing a DNA-binding HTH domain and an aminotransferase domain (MocR family) and their eukaryotic orthologs
NOZ09_02184	sufD	1.32433	2.48e-05	FeS cluster assembly protein SufD	NA	FeS assembly protein SufD
NOZ09_01143	ygaV	1.32418	0.0189401	putative HTH-type transcriptional regulator YgaV	NA	transcriptional regulator
NOZ09_03391	NOZ09_03391	1.32003	2.82e-06	hypothetical protein	NA	Belongs to the peptidase S16 family
NOZ09_00763	speA	1.31986	3.9e-09	Biosynthetic arginine decarboxylase	4.1.1.19	Catalyzes the biosynthesis of agmatine from arginine
NOZ09_02586	rbsC_2	1.31865	0.00193025	Ribose import permease protein RbsC	NA	Putative glutamine amidotransferase
NOZ09_05461	klcA_2	1.31686	1.66e-10	Antirestriction protein KlcA	NA	0
NOZ09_01057	hpf_2	1.31344	4.55e-06	Putative metal ABC transporter substrate-binding protein Hpf	NA	Belongs to the bacterial solute-binding protein 9 family
NOZ09_00476	msrP	1.3134	0.00498441	Protein-methionine-sulfoxide reductase catalytic subunit MsrP	1.8.5.-	Part of the MsrPQ system that repairs oxidized periplasmic proteins containing methionine sulfoxide residues (Met-O), using respiratory chain electrons. Thus protects these proteins from oxidative-stress damage caused by reactive species of oxygen and chlorine generated by the host defense mechanisms. MsrPQ is essential for the maintenance of envelope integrity under bleach stress, rescuing a wid…
NOZ09_04051	ganB	1.31258	0.00763844	Arabinogalactan endo-beta-1,4-galactanase	3.2.1.89	involved in the transport of maltose and maltodextrins
NOZ09_00218	NOZ09_00218	1.30662	0.000515607	hypothetical protein	NA	exported protein
NOZ09_04949	lamB_4	1.3062	0.0216286	Maltoporin	NA	COG0534 Na -driven multidrug efflux pump
NOZ09_04377	NOZ09_04377	1.30615	0.00165918	Extracellular exo-alpha-(1->5)-L-arabinofuranosidase	3.2.1.55	amino acid
NOZ09_04730	relB	1.30363	0.000317616	Antitoxin RelB	NA	Phosphotransferase System
NOZ09_02146	dadA_2	1.30236	0.00340242	D-amino acid dehydrogenase	1.4.99.-	D-amino acid dehydrogenase
NOZ09_02806	NOZ09_02806	1.30199	4.43e-05	hypothetical protein	NA	amidohydrolase
NOZ09_03204	NOZ09_03204	1.29771	0.00985252	hypothetical protein	NA	Major facilitator superfamily
NOZ09_03457	clpS	1.29264	1.03e-08	ATP-dependent Clp protease adapter protein ClpS	NA	One of the essential components for the initiation of protein synthesis. Stabilizes the binding of IF-2 and IF-3 on the 30S subunit to which N-formylmethionyl-tRNA(fMet) subsequently binds. Helps modulate mRNA selection, yielding the 30S pre- initiation complex (PIC). Upon addition of the 50S ribosomal subunit IF-1, IF-2 and IF-3 are released leaving the mature 70S translation initation complex
NOZ09_02134	pfkB	1.29261	1e-06	ATP-dependent 6-phosphofructokinase isozyme 2	2.7.1.11	belongs to the carbohydrate kinase PfkB family
NOZ09_00131	NOZ09_00131	1.29237	6.72e-05	hypothetical protein	NA	Belongs to the 'phage' integrase family
NOZ09_05260	axe1-6A	1.29091	0.000646558	Carbohydrate acetyl esterase/feruloyl esterase	NA	Catalyzes the last two sequential reactions in the de novo biosynthetic pathway for UDP-N-acetylglucosamine (UDP- GlcNAc). The C-terminal domain catalyzes the transfer of acetyl group from acetyl coenzyme A to glucosamine-1-phosphate (GlcN-1-P) to produce N-acetylglucosamine-1-phosphate (GlcNAc-1-P), which is converted into UDP-GlcNAc by the transfer of uridine 5- monophosphate (from uridine 5-tr…
NOZ09_03493	ybjM	1.29033	NA	Inner membrane protein YbjM	NA	Protein of unknown function (DUF1418)
NOZ09_05122	btuB	1.28899	0.0148709	Vitamin B12 transporter BtuB	NA	#N/A
NOZ09_01006	gudD	1.2871	0.00276167	Glucarate dehydratase	4.2.1.40	Belongs to the mandelate racemase muconate lactonizing enzyme family
NOZ09_00535	yhbE	1.28687	0.00071672	putative inner membrane transporter YhbE	NA	Permeases of the drug metabolite transporter (DMT) superfamily
NOZ09_02666	NOZ09_02666	1.28463	0.0489523	DNA-binding protein	NA	Glyoxalase-like domain
NOZ09_03094	osmB	1.28244	0.000711046	Osmotically-inducible lipoprotein B	NA	Belongs to the UPF0509 family
NOZ09_03748	NOZ09_03748	1.28216	4.06e-05	hypothetical protein	NA	(ABC) transporter
NOZ09_05155	rraA	1.27903	1.82e-06	Regulator of ribonuclease activity A	NA	Involved in the restart of stalled replication forks. Recognizes and binds the arrested nascent DNA chain at stalled replication forks. It can open the DNA duplex, via its helicase activity, and promote assembly of the primosome and loading of the major replicative helicase DnaB onto DNA
NOZ09_01924	otsB	1.27836	5.24e-05	Trehalose-6-phosphate phosphatase	3.1.3.12	Removes the phosphate from trehalose 6-phosphate to produce free trehalose
NOZ09_03983	NOZ09_03983	1.27671	5.08e-07	hypothetical protein	NA	0
NOZ09_02180	NOZ09_02180	1.27569	0.0581357	hypothetical protein	NA	0
NOZ09_03223	NOZ09_03223	1.27528	8.02e-06	Manganese catalase	1.11.1.6	oxidase subunit
NOZ09_03101	acnA	1.27511	0.00020401	Aconitate hydratase A	4.2.1.3	phosphatidylglycerophosphatase
NOZ09_03674	cpoB	1.27239	3e-07	Cell division coordinator CpoB	NA	#N/A
NOZ09_03207	dgcP_2	1.27154	3.08e-06	Diguanylate cyclase DgcP	2.7.7.65	MarR family transcriptional regulator
NOZ09_04180	eutC_2	1.27062	0.0167938	Ethanolamine ammonia-lyase light chain	4.3.1.7	amino acid
NOZ09_01108	csrA	1.27004	2.63e-07	Carbon storage regulator	NA	Could accelerate the degradation of some genes transcripts potentially through selective RNA binding
NOZ09_05405	NOZ09_05405	1.26821	0.000638221	hypothetical protein	NA	acetyltransferase
NOZ09_02766	hcaR_1	1.26738	5.95e-07	Hca operon transcriptional activator HcaR	NA	Catalyzes a mechanistically unusual reaction, the ATP- dependent insertion of CO2 between the N7 and N8 nitrogen atoms of 7,8-diaminopelargonic acid (DAPA) to form an ureido ring
NOZ09_02494	oxyR_3	1.26711	7.49e-05	Hydrogen peroxide-inducible genes activator	NA	Belongs to the prokaryotic molybdopterin-containing oxidoreductase family
NOZ09_01225	yfiF	1.26504	0.000443238	putative tRNA/rRNA methyltransferase YfiF	2.1.1.-	Belongs to the class IV-like SAM-binding methyltransferase superfamily. RNA methyltransferase TrmH family
NOZ09_04178	yhdG	1.26192	0.00286027	putative amino acid permease YhdG	NA	homocysteine
NOZ09_03294	rluC	1.26038	0.000107727	Ribosomal large subunit pseudouridine synthase C	5.4.99.24	Maf-like protein
NOZ09_04640	NOZ09_04640	1.25761	NA	hypothetical protein	NA	Belongs to the resistance-nodulation-cell division (RND) (TC 2.A.6) family
NOZ09_03366	davD	1.25596	0.0379896	Glutarate-semialdehyde dehydrogenase DavD	1.2.1.20	COG4638 Phenylpropionate dioxygenase and related ring-hydroxylating dioxygenases, large terminal subunit
NOZ09_03703	phrB	1.24978	0.00018537	Deoxyribodipyrimidine photo-lyase	4.1.99.3	Allophanate hydrolase subunit 1
NOZ09_03350	NOZ09_03350	1.24901	9.28e-05	putative HTH-type transcriptional regulator	NA	YccJ-like protein
NOZ09_04880	phnN	1.24804	0.00114681	Ribose 1,5-bisphosphate phosphokinase PhnN	2.7.4.23	Phosphonate C-P lyase system protein PhnG
NOZ09_02829	ydfZ	1.2456	0.000153848	Putative selenoprotein YdfZ	NA	Bifunctional PLP-dependent enzyme with beta-cystathionase and maltose regulon repressor activities
NOZ09_01706	cmpR_2	1.24364	0.00376023	HTH-type transcriptional activator CmpR	NA	amino acid
NOZ09_01956	yebE	1.24123	2.25e-05	Inner membrane protein YebE	NA	Protein of unknown function (DUF533)
NOZ09_04319	erpA	1.24077	1.63e-10	Iron-sulfur cluster insertion protein ErpA	NA	Part of the ABC transporter complex BtuCDF involved in vitamin B12 import. Binds vitamin B12 and delivers it to the periplasmic surface of BtuC
NOZ09_00078	NOZ09_00078	1.24069	0.00173704	hypothetical protein	NA	3-hydroxyisobutyrate dehydrogenase and related beta-hydroxyacid dehydrogenases
NOZ09_03051	sapA	1.23624	4.83e-06	Peptide transport periplasmic protein SapA	NA	transcriptional
NOZ09_03765	ybeM	1.23498	0.000218807	Deaminated glutathione amidase	3.5.1.-	transcriptional regulator
NOZ09_01473	NOZ09_01473	1.2339	NA	hypothetical protein	NA	0
NOZ09_02354	ydgJ_1	1.23152	0.00122166	putative oxidoreductase YdgJ	1.-.-.-	Belongs to the glycosyl hydrolase 1 family
NOZ09_04994	nudC	1.23068	7.29e-05	NADH pyrophosphatase	3.6.1.22	Binds zinc. Could be an important component of the zinc- balancing mechanism
NOZ09_04518	nupX	1.22957	0.00522854	Putative nucleoside permease NupX	NA	Purine nucleoside phosphorylase
NOZ09_05088	rffG	1.22928	0.00117221	dTDP-glucose 4,6-dehydratase 2	4.2.1.46	Probably involved in the polymerization of enterobacterial common antigen (ECA) trisaccharide repeat units
NOZ09_02323	grxD	1.22917	0.000784776	Glutaredoxin 4	NA	COG0791 Cell wall-associated hydrolases (invasion-associated proteins)
NOZ09_01543	NOZ09_01543	1.2242	6.71e-05	hypothetical protein	NA	Belongs to the UPF0304 family
NOZ09_02296	glpR_2	1.22169	0.00409835	Glycerol-3-phosphate regulon repressor	NA	bleomycin resistance protein
NOZ09_02769	NOZ09_02769	1.21805	0.000177033	hypothetical protein	NA	Major facilitator Superfamily
NOZ09_00100	higA-2	1.21598	6.24e-06	Antitoxin HigA-2	NA	Protein of unknown function (DUF1198)
NOZ09_00634	lsrG	1.21596	0.019208	(4S)-4-hydroxy-5-phosphonooxypentane-2,3-dione isomerase	5.3.1.32	Involved in the degradation of phospho-AI-2, thereby terminating induction of the lsr operon and closing the AI-2 signaling cycle. Catalyzes the conversion of (4S)-4-hydroxy-5- phosphonooxypentane-2,3-dione (P-DPD) to 3-hydroxy-5- phosphonooxypentane-2,4-dione (P-HPD)
NOZ09_04742	pmbA	1.21357	1.25e-05	Metalloprotease PmbA	3.4.-.-	Membrane
NOZ09_02673	NOZ09_02673	1.21243	0.0572356	hypothetical protein	NA	2-nitropropane dioxygenase
NOZ09_05196	fdoG_2	1.21235	0.0319518	Formate dehydrogenase-O major subunit	1.17.1.9	protein conserved in bacteria
NOZ09_01674	NOZ09_01674	1.20734	1e-05	hypothetical protein	NA	#N/A
NOZ09_00313	livK	1.20732	0.0426921	Leucine-specific-binding protein	NA	With LivFGHM is involved in the high affinity leucine transport
NOZ09_00886	NOZ09_00886	1.2062	0.0591402	hypothetical protein	NA	PFAM Cupin 2, conserved barrel domain protein
NOZ09_03741	gltI	1.20532	0.000314035	Glutamate/aspartate import solute-binding protein	NA	Single strand-specific metallo-endoribonuclease involved in late-stage 70S ribosome quality control and in maturation of the 3' terminus of the 16S rRNA
NOZ09_04704	NOZ09_04704	1.19786	2.86e-07	hypothetical protein	NA	#N/A
NOZ09_03524	NOZ09_03524	1.19777	0.0437854	hypothetical protein	NA	portal protein
NOZ09_00244	NOZ09_00244	1.19662	0.000599585	Endoglucanase	3.2.1.4	Belongs to the glycosyl hydrolase 8 (cellulase D) family
NOZ09_01293	NOZ09_01293	1.19646	0.000915924	hypothetical protein	NA	type VI secretion system effector
NOZ09_01500	NOZ09_01500	1.19527	0.0192293	hypothetical protein	NA	Formate nitrite
NOZ09_05368	NOZ09_05368	1.19521	0.0102438	hypothetical protein	NA	COG0659 Sulfate permease and related transporters (MFS superfamily)
NOZ09_01943	ruvB	1.19382	6.4e-05	Holliday junction ATP-dependent DNA helicase RuvB	3.6.4.12	The RuvA-RuvB complex in the presence of ATP renatures cruciform structure in supercoiled DNA with palindromic sequence, indicating that it may promote strand exchange reactions in homologous recombination. RuvAB is a helicase that mediates the Holliday junction migration by localized denaturation and reannealing
NOZ09_05043	ubiB	1.19176	7.85e-08	putative protein kinase UbiB	2.7.-.-	Catalyzes the decarboxylation of 3-octaprenyl-4-hydroxy benzoate to 2-octaprenylphenol, an intermediate step in ubiquinone biosynthesis
NOZ09_03545	gstB_3	1.1862	0.0337699	Glutathione S-transferase GstB	2.5.1.18	transcriptional
NOZ09_00133	NOZ09_00133	1.18485	4.13e-08	hypothetical protein	NA	Acyltransferase
NOZ09_03100	ribA	1.18424	0.0207858	GTP cyclohydrolase-2	3.5.4.25	Involved in the assembly of lipopolysaccharide (LPS)
NOZ09_01969	yebV	1.18284	1.78e-05	putative protein YebV	NA	Protein of unknown function (DUF1482)
NOZ09_04661	NOZ09_04661	1.18209	0.0016687	hypothetical protein	NA	Integrase core domain
NOZ09_04160	tetA	1.1816	0.02111	Tetracycline resistance protein, class B	NA	Belongs to the alkaline phosphatase family
NOZ09_00362	pckA_1	1.18147	6.61e-08	Phosphoenolpyruvate carboxykinase (ATP)	4.1.1.49	Involved in the gluconeogenesis. Catalyzes the conversion of oxaloacetate (OAA) to phosphoenolpyruvate (PEP) through direct phosphoryl transfer between the nucleoside triphosphate and OAA
NOZ09_02767	ynfM	1.1784	0.000431997	Inner membrane transport protein YnfM	NA	Mlc, controls the expression of genes involved in the phosphotransferase and phosphoenolpyruvate systems, regulates genes involved in the uptake of sugars
NOZ09_00445	mscL	1.17802	1.26e-07	Large-conductance mechanosensitive channel	NA	Channel that opens in response to stretch forces in the membrane lipid bilayer. May participate in the regulation of osmotic pressure changes within the cell
NOZ09_03643	NOZ09_03643	1.17795	0.0263291	hypothetical protein	NA	EAL domain
NOZ09_02684	NOZ09_02684	1.17751	0.000493821	Aminoglycoside N(6')-acetyltransferase type 1	2.3.1.82	Protein involved in biological_process
NOZ09_02199	pcaU	1.17722	0.0388704	Pca operon regulatory protein	NA	transcriptional regulator
NOZ09_03382	helD	1.17684	3.51e-05	DNA helicase IV	3.6.4.12	CoA-binding protein
NOZ09_03884	frlB_1	1.1757	0.000573369	Fructosamine deglycase FrlB	3.5.-.-	PTS system sorbose-specific iic component
NOZ09_02957	NOZ09_02957	1.17352	0.0044711	hypothetical protein	NA	Bactoprenol glucosyl transferase
NOZ09_02913	dapL	1.16794	0.0490034	LL-diaminopimelate aminotransferase	2.6.1.83	Part of the ABC transporter complex MetNIQ involved in methionine import. Responsible for energy coupling to the transport system
NOZ09_04828	NOZ09_04828	1.16702	NA	hypothetical protein	NA	Seems to be involved in the anchoring of the catalytic components of the fumarate reductase complex to the cytoplasmic membrane
NOZ09_03167	ynjF	1.16674	0.034788	Inner membrane protein YnjF	NA	ABC transporter
NOZ09_03221	cydB_2	1.16581	0.00381277	Cytochrome bd-I ubiquinol oxidase subunit 2	1.10.3.14	#N/A
NOZ09_00755	yqgF	1.16292	0.000458185	Putative pre-16S rRNA nuclease	3.1.-.-	Could be a nuclease involved in processing of the 5'-end of pre-16S rRNA
NOZ09_04172	tauD	1.16233	0.0839965	Alpha-ketoglutarate-dependent taurine dioxygenase	1.14.11.17	Transposase and inactivated derivatives
NOZ09_01281	sseA	1.16182	1.6e-05	3-mercaptopyruvate sulfurtransferase	2.8.1.2	Large extracellular alpha-helical protein
NOZ09_04825	NOZ09_04825	1.16094	3.07e-10	hypothetical protein	NA	Belongs to the FAD-dependent oxidoreductase 2 family. FRD SDH subfamily
NOZ09_00062	nlpA	1.16074	NA	Lipoprotein 28	NA	Transcriptional
NOZ09_00573	NOZ09_00573	1.15765	0.00738142	hypothetical protein	NA	Nucleoside-diphosphate-sugar epimerases
NOZ09_01219	kgtP_1	1.15634	0.0144996	Alpha-ketoglutarate permease	NA	transporter
NOZ09_04551	sorB_2	1.15452	0.0689086	PTS system sorbose-specific EIIB component	2.7.1.206	Glucosamine--fructose-6-phosphate aminotransferase
NOZ09_03347	NOZ09_03347	1.1544	0.0016999	NAD(P)H dehydrogenase (quinone)	1.6.5.2	Xanthine uracil
NOZ09_04131	ulaC_2	1.154	0.0906879	Ascorbate-specific PTS system EIIA component	NA	Converts holo-ACP to apo-ACP by hydrolytic cleavage of the phosphopantetheine prosthetic group from ACP
NOZ09_03913	NOZ09_03913	1.14914	NA	hypothetical protein	NA	oxidoreductases (related to aryl-alcohol dehydrogenases)
NOZ09_03725	nagC_2	1.1489	0.000108426	N-acetylglucosamine repressor	NA	Phosphotransferase System
NOZ09_03852	tpa	1.14824	NA	Taurine--pyruvate aminotransferase	2.6.1.77	Binding-protein-dependent transport systems inner membrane component
NOZ09_04436	polB	1.14735	7.68e-05	DNA polymerase II	2.7.7.7	transcriptional regulator
NOZ09_01866	NOZ09_01866	1.1471	0.028201	hypothetical protein	NA	serine threonine protein kinase
NOZ09_00484	tldD	1.14037	7.11e-09	Metalloprotease TldD	3.4.-.-	'responsible for the proteolytic maturation of the E. coli pMccB17 plasmid-encoded microcin B17, an exported protein that targets the essential topoisomerase II DNA gyrase
NOZ09_02155	ydiE	1.13922	0.00746082	putative protein YdiE	NA	Hemin uptake protein
NOZ09_02645	NOZ09_02645	1.1366	0.0193626	hypothetical protein	NA	Diguanylate cyclase
NOZ09_02144	ihfA	1.13488	8.15e-05	Integration host factor subunit alpha	NA	This protein is one of the two subunits of integration host factor, a specific DNA-binding protein that functions in genetic recombination as well as in transcriptional and translational control
NOZ09_02587	frcA_2	1.13273	0.00200722	Fructose import ATP-binding protein FrcA	3.6.3.17	phosphotriesterase homology protein
NOZ09_04244	nqrF	1.13149	0.000458921	Na(+)-translocating NADH-quinone reductase subunit F	1.6.5.8	glycerophosphoryl diester phosphodiesterase
NOZ09_00466	acrR_1	1.12964	NA	HTH-type transcriptional regulator AcrR	NA	acrEF envCD operon
NOZ09_04113	iolS_5	1.12933	0.000139999	Aldo-keto reductase IolS	1.1.1.-	Belongs to the FPP GGPP synthase family
NOZ09_01687	yejG	1.12854	0.0130583	putative protein YejG	NA	ATPase activity
NOZ09_04068	amtB	1.12788	0.0388179	Ammonia channel	NA	methylated DNA-protein cysteine methyltransferase
NOZ09_03325	dmlR_17	1.12734	0.0712508	HTH-type transcriptional regulator DmlR	NA	#N/A
NOZ09_04769	adaA_2	1.12588	0.00222798	Bifunctional transcriptional activator/DNA repair enzyme AdaA	2.1.1.-	transcriptional regulator
NOZ09_02481	treS	1.12182	0.0017225	Trehalose synthase/amylase TreS	3.2.1.1	#N/A
NOZ09_02302	NOZ09_02302	1.11834	3.82e-09	hypothetical protein	NA	Transcriptional regulatory protein, C terminal
NOZ09_02426	scrY_2	1.1165	0.010897	Sucrose porin	NA	Helix-turn-helix domain
NOZ09_00508	uxuA_1	1.11381	0.0322491	Mannonate dehydratase	4.2.1.8	Catalyzes the dehydration of D-mannonate
NOZ09_05054	rhtB_2	1.11219	0.0515044	Homoserine/homoserine lactone efflux protein	NA	Catalyzes the reversible phosphorylytic cleavage of uridine and deoxyuridine to uracil and ribose- or deoxyribose-1- phosphate. The produced molecules are then utilized as carbon and energy sources or in the rescue of pyrimidine bases for nucleotide synthesis
NOZ09_04175	tauA	1.10748	NA	Taurine-binding periplasmic protein	NA	ABC-type nitrate sulfonate bicarbonate transport system permease component
NOZ09_01449	NOZ09_01449	1.10724	0.0186941	hypothetical protein	NA	reductase
NOZ09_03770	dcuD	1.10434	0.00114627	Putative cryptic C4-dicarboxylate transporter DcuD	NA	#N/A
NOZ09_04179	eutB_2	1.10423	0.0071357	Ethanolamine ammonia-lyase heavy chain	4.3.1.7	amino acid
NOZ09_03335	putP_2	1.10389	0.037146	Sodium/proline symporter	NA	Belongs to the concentrative nucleoside transporter (CNT) (TC 2.A.41) family
NOZ09_02455	fdnI	1.10386	0.00911657	Formate dehydrogenase, nitrate-inducible, cytochrome b556(Fdn) subunit	NA	formate dehydrogenase
NOZ09_05464	NOZ09_05464	1.10262	0.000848201	hypothetical protein	NA	0
NOZ09_04260	NOZ09_04260	1.10222	0.0539103	hypothetical protein	NA	DNA polymerase III is a complex, multichain enzyme responsible for most of the replicative synthesis in bacteria. The epsilon subunit contain the editing function and is a proofreading 3'-5' exonuclease
NOZ09_00181	yiaW_1	1.1019	0.00703374	Inner membrane protein YiaW	NA	secretion protein HlyD family
NOZ09_01146	acoR	1.09965	0.0162283	Acetoin dehydrogenase operon transcriptional activator AcoR	NA	transcriptional regulator
NOZ09_03870	mdtA_2	1.09765	0.00135847	Multidrug resistance protein MdtA	NA	ATP-dependent carboxylate-amine ligase which exhibits weak glutamate--cysteine ligase activity
NOZ09_04763	NOZ09_04763	1.09677	7.73e-06	hypothetical protein	NA	#N/A
NOZ09_02746	NOZ09_02746	1.09621	0.00205713	hypothetical protein	NA	SOS response associated peptidase (SRAP)
NOZ09_03415	gloC	1.09595	0.0601598	Hydroxyacylglutathione hydrolase GloC	3.1.2.6	Belongs to the Gram-negative porin family
NOZ09_01367	bglA_2	1.09592	0.0917354	6-phospho-beta-glucosidase BglA	3.2.1.86	Catalyzes the conversion of uracil and 5-phospho-alpha- D-ribose 1-diphosphate (PRPP) to UMP and diphosphate
NOZ09_04047	lacI_2	1.09135	0.0013104	Lactose operon repressor	NA	Acetyltransferases including N-acetylases of ribosomal proteins
NOZ09_04468	citB_2	1.08995	0.015825	Transcriptional regulatory protein CitB	NA	oxaloacetate decarboxylase gamma chain
NOZ09_05209	yshB	1.08959	0.000986791	putative protein YshB	NA	rejects L-amino acids rather than detecting D-amino acids in the active site. By recycling D-aminoacyl-tRNA to D-amino acids and free tRNA molecules, this enzyme counteracts the toxicity associated with the formation of D-aminoacyl-tRNA entities in vivo and helps enforce protein L-homochirality
NOZ09_01169	cbl_1	1.08626	0.00529028	HTH-type transcriptional regulator cbl	NA	transcriptional regulator
NOZ09_04965	NOZ09_04965	1.08434	0.00303822	hypothetical protein	NA	PFAM Endoribonuclease L-PSP
NOZ09_00516	hpf_1	1.08264	0.000640351	Ribosome hibernation promoting factor	NA	sigma (54) modulation protein
NOZ09_01050	ilvI_1	1.08231	0.00161307	Acetolactate synthase isozyme 3 large subunit	2.2.1.6	COG0028 Thiamine pyrophosphate-requiring enzymes acetolactate synthase, pyruvate dehydrogenase (cytochrome), glyoxylate carboligase, phosphonopyruvate decarboxylase
NOZ09_04614	lsrD_2	1.08103	0.0947117	Autoinducer 2 import system permease protein LsrD	NA	DNA helicase
NOZ09_00683	glgS	1.07773	0.000879555	Surface composition regulator	NA	positive regulation of cellular carbohydrate metabolic process
NOZ09_04780	yajR_2	1.07669	0.0524711	Inner membrane transport protein YajR	NA	Binds to the 23S rRNA
NOZ09_00628	lsrR_1	1.07569	0.00169498	Transcriptional regulator LsrR	NA	transcriptional regulator
NOZ09_03174	ydjA	1.07531	0.00222351	Putative NAD(P)H nitroreductase YdjA	1.-.-.-	Synthesizes selenophosphate from selenide and ATP
NOZ09_00336	glgB	1.07212	9.95e-05	1,4-alpha-glucan branching enzyme GlgB	2.4.1.18	Catalyzes the formation of the alpha-1,6-glucosidic linkages in glycogen by scission of a 1,4-alpha-linked oligosaccharide from growing alpha-1,4-glucan chains and the subsequent attachment of the oligosaccharide to the alpha-1,6 position
NOZ09_05157	fieF_2	1.07045	2.64e-05	Ferrous-iron efflux pump FieF	NA	Essential cell division protein that activates septal peptidoglycan synthesis and constriction of the cell. Acts on both sides of the membrane, via interaction with FtsA in the cytoplasm and interaction with the FtsQBL complex in the periplasm. These interactions may induce a conformational switch in both FtsA and FtsQBL, leading to septal peptidoglycan synthesis by FtsI and associated synthases
NOZ09_00672	ureB	1.07036	NA	Urease subunit beta	3.5.1.5	Belongs to the urease beta subunit family
NOZ09_02830	NOZ09_02830	1.06885	0.00392992	hypothetical protein	NA	transporter
NOZ09_04705	lptG	1.06759	0.0017225	Lipopolysaccharide export system permease protein LptG	NA	5-deoxyglucuronate isomerase
NOZ09_02734	rob_3	1.06641	0.0056999	Right origin-binding protein	NA	Belongs to the hyi family
NOZ09_02496	ydjE	1.06525	0.0966488	Inner membrane metabolite transport protein YdjE	NA	PTS system, Lactose/Cellobiose specific IIA subunit
NOZ09_01654	NOZ09_01654	1.06028	0.113527	hypothetical protein	NA	Structural component (Phage or Prophage Related)
NOZ09_04345	dksA	1.05976	0.00201252	RNA polymerase-binding transcription factor DksA	NA	Hydrolyzes RNA 2',3'-cyclic phosphodiester to an RNA 2'- phosphomonoester
NOZ09_00033	fpr	1.05572	0.0326134	Flavodoxin/ferredoxin--NADP reductase	1.18.1.2	Membrane
NOZ09_05390	NOZ09_05390	1.05509	0.0089048	hypothetical protein	NA	#N/A
NOZ09_01369	uraA	1.05469	0.0133107	Uracil permease	NA	Mediates the interaction of DNA replication inititator protein DnaA with DNA polymerase subunit beta sliding clamp (dnaN). Stimulates hydrolysis of ATP-DnaA to ADP-DnaA, rendering DnaA inactive for reinititation, a process called regulatory inhibition of DnaA or RIDA
NOZ09_00237	dppD_1	1.05422	0.0888402	Dipeptide transport ATP-binding protein DppD	NA	Belongs to the ABC transporter superfamily
NOZ09_01880	erfK	1.05399	5.13e-05	putative L,D-transpeptidase ErfK/SrfK	2.-.-.-	Catalyzes th removal of D-alanine and attachment of the murein lipoprotein to the peptidoglycan tetrapeptide chain
NOZ09_02510	NOZ09_02510	1.05326	0.0206929	hypothetical protein	NA	Ring cyclization and eight-electron oxidation of 3a-(2- amino-2-carboxyethyl)-4,5-dioxo-4,5,6,7,8,9-hexahydroquinoline- 7,9-dicarboxylic-acid to PQQ
NOZ09_02839	proP_2	1.05281	NA	Proline/betaine transporter	NA	belongs to the aldehyde dehydrogenase family
NOZ09_04560	NOZ09_04560	1.05161	0.00222798	hypothetical protein	NA	Transcriptional regulator
NOZ09_02774	tqsA	1.05148	0.000516473	AI-2 transport protein TqsA	NA	Catalyzes the excretion of spermidine
NOZ09_04568	lhpD	1.0491	0.101722	Delta(1)-pyrroline-2-carboxylate/Delta(1)-piperideine-2-carboxylate reductase	1.5.1.21	Belongs to the sodium solute symporter (SSF) (TC 2.A.21) family
NOZ09_05386	NOZ09_05386	1.04811	0.0150981	hypothetical protein	NA	AAA domain
NOZ09_04061	NOZ09_04061	1.04747	0.000152782	hypothetical protein	NA	Belongs to the NiCoT transporter (TC 2.A.52) family
NOZ09_04748	yjfF	1.04414	0.0846012	Inner membrane ABC transporter permease protein YjfF	NA	Belongs to the UPF0307 family
NOZ09_05035	fadA	1.04381	0.000256956	3-ketoacyl-CoA thiolase	2.3.1.16	#N/A
NOZ09_02069	NOZ09_02069	1.04374	0.114692	hypothetical protein	NA	#N/A
NOZ09_03987	NOZ09_03987	1.04125	0.127787	hypothetical protein	NA	Protein of unknown function (DUF1073)
NOZ09_04926	fepA_2	1.04069	0.00985553	Ferrienterobactin receptor	NA	of the beta-lactamase superfamily III
NOZ09_02036	glnQ_1	1.04012	0.136171	Glutamine transport ATP-binding protein GlnQ	3.6.3.-	Part of the ABC transporter complexes LivFGHMJ and LivFGHMK involved in the high-affinity transport of branched-chain amino acids
NOZ09_00502	nanE	1.03923	0.0144182	Putative N-acetylmannosamine-6-phosphate 2-epimerase	5.1.3.9	Converts N-acetylmannosamine-6-phosphate (ManNAc-6-P) to N-acetylglucosamine-6-phosphate (GlcNAc-6-P)
NOZ09_03298	NOZ09_03298	1.03917	0.0565347	putative transporter	NA	transcriptional regulator
NOZ09_02791	ttdT	1.03553	0.10633	L-tartrate/succinate antiporter	NA	Flavin transferase that catalyzes the transfer of the FMN moiety of FAD and its covalent binding to the hydroxyl group of a threonine residue in a target flavoprotein
NOZ09_01876	nhaK_1	1.03547	0.0902125	Sodium, potassium, lithium and rubidium/H(+) antiporter	NA	NhaP-type Na H and K H antiporters
NOZ09_05456	NOZ09_05456	1.03498	0.0210178	hypothetical protein	NA	0
NOZ09_04204	phoE	1.03471	0.035564	Outer membrane pore protein E	NA	COG0697 Permeases of the drug metabolite transporter (DMT) superfamily
NOZ09_00264	treF	1.03225	0.00201881	Cytoplasmic trehalase	3.2.1.28	Provides the cells with the ability to utilize trehalose at high osmolarity by splitting it into glucose molecules that can subsequently be taken up by the phosphotransferase-mediated uptake system
NOZ09_01774	yegS	1.03086	0.00179517	putative lipid kinase YegS	2.7.1.-	the in vivo substrate is
NOZ09_00541	rlmE	1.02916	0.000131969	Ribosomal RNA large subunit methyltransferase E	2.1.1.166	Specifically methylates the uridine in position 2552 of 23S rRNA at the 2'-O position of the ribose in the fully assembled 50S ribosomal subunit
NOZ09_01900	dcyD	1.02904	0.00481686	D-cysteine desulfhydrase	4.4.1.15	Catalyzes the alpha,beta-elimination reaction of D- cysteine and of several D-cysteine derivatives. It could be a defense mechanism against D-cysteine
NOZ09_02538	acr1_2	1.02859	0.00124167	Fatty acyl-CoA reductase	1.2.1.-	#N/A
NOZ09_00034	NOZ09_00034	1.0265	0.0199804	hypothetical protein	NA	Protein of unknown function (DUF1454)
NOZ09_03313	NOZ09_03313	1.02352	8.85e-05	hypothetical protein	NA	Major facilitator Superfamily
NOZ09_01871	pmrD	1.02156	0.120678	Signal transduction protein PmrD	NA	Polymyxin resistance protein PmrD
NOZ09_04732	pgl_2	1.02057	0.0322491	6-phosphogluconolactonase	3.1.1.31	Ribonucleoside-triphosphate reductase
NOZ09_02923	fabG_5	1.0201	0.110374	3-oxoacyl-[acyl-carrier-protein] reductase FabG	1.1.1.100	Protein of unknown function (DUF1471)
NOZ09_05158	cpxP	1.01959	1.97e-08	Periplasmic protein CpxP	NA	#N/A
NOZ09_02683	NOZ09_02683	1.01626	0.000205587	hypothetical protein	NA	#N/A
NOZ09_04544	NOZ09_04544	1.01254	0.0450515	hypothetical protein	NA	Membrane
NOZ09_05141	NOZ09_05141	1.01182	0.091427	hypothetical protein	NA	periplasmic or secreted protein
NOZ09_02495	chbA_3	1.01108	0.0756823	PTS system N,N'-diacetylchitobiose-specific EIIA component	NA	transcriptional regulator
NOZ09_02162	menI	1.01072	0.121323	1,4-dihydroxy-2-naphthoyl-CoA hydrolase	3.1.2.28	Catalyzes the hydrolysis of 1,4-dihydroxy-2-naphthoyl- CoA (DHNA-CoA) to 1,4-dihydroxy-2-naphthoate (DHNA)
NOZ09_05410	ecoRIIR	1.01065	1e-06	Type-2 restriction enzyme EcoRII	3.1.21.4	Phage integrase, N-terminal SAM-like domain
NOZ09_03472	cph2	1.00906	0.00200269	Phytochrome-like protein cph2	NA	3-beta hydroxysteroid dehydrogenase
NOZ09_04802	hfq	1.00075	5.3e-06	RNA-binding protein Hfq	NA	Plays an important role in the de novo pathway of purine nucleotide biosynthesis. Catalyzes the first committed step in the biosynthesis of AMP from IMP
NOZ09_05273	xerD_5	0.999773	0.000199487	Tyrosine recombinase XerD	NA	Phosphopantetheinyl transferase
NOZ09_05003	vdcA_3	0.999496	0.00209493	Diguanylate cyclase VdcA	2.7.7.65	Catalyzes the synthesis of the hydroxymethylpyrimidine phosphate (HMP-P) moiety of thiamine from aminoimidazole ribotide (AIR) in a radical S-adenosyl-L-methionine (SAM)-dependent reaction
NOZ09_00858	NOZ09_00858	0.999368	0.0749659	hypothetical protein	NA	Protein of unknown function (DUF1471)
NOZ09_01170	nsrR_1	0.999344	1.25e-05	HTH-type transcriptional repressor NsrR	NA	transcriptional regulator
NOZ09_03466	catD_2	0.997194	0.122658	Putative oxidoreductase CatD	1.-.-.-	Catalyzes the reduction of hydroxylamine to form NH(3) and H(2)O
NOZ09_02147	occR_2	0.993547	0.0396372	Octopine catabolism/uptake operon regulatory protein OccR	NA	Transcriptional regulator
NOZ09_04427	sgrR_2	0.99231	0.0186941	HTH-type transcriptional regulator SgrR	NA	Major facilitator Superfamily
NOZ09_04599	NOZ09_04599	0.991908	0.0102324	hypothetical protein	NA	belongs to the aldehyde dehydrogenase family
NOZ09_02116	hns	0.989594	3.9e-05	DNA-binding protein H-NS	NA	Belongs to the histone-like protein H-NS family
NOZ09_00734	NOZ09_00734	0.988562	0.0687135	hypothetical protein	NA	Transposase
NOZ09_03102	ymiA	0.98608	3.37e-05	putative protein YmiA	NA	Catalyzes the conversion of GTP to 2,5-diamino-6- ribosylamino-4(3H)-pyrimidinone 5'-phosphate (DARP), formate and pyrophosphate
NOZ09_02674	yycE	0.985943	0.0405876	putative protein YycE	NA	LysR substrate binding domain
NOZ09_03219	NOZ09_03219	0.984562	0.159025	hypothetical protein	NA	EAL domain
NOZ09_02705	NOZ09_02705	0.984438	0.0126755	hypothetical protein	NA	phenazine biosynthesis protein PhzF
NOZ09_02001	fadD	0.984321	0.0078784	Long-chain-fatty-acid--CoA ligase	6.2.1.3	COG0318 Acyl-CoA synthetases (AMP-forming) AMP-acid ligases II
NOZ09_04228	gabT	0.981344	0.00564635	4-aminobutyrate aminotransferase GabT	2.6.1.19	L-2-hydroxyglutarate oxidase LhgO
NOZ09_01507	sixA	0.980341	0.00547321	Phosphohistidine phosphatase SixA	3.1.3.-	Belongs to the UPF0115 family
NOZ09_00506	exuT_1	0.980234	0.114015	Hexuronate transporter	NA	Major facilitator superfamily
NOZ09_02359	NOZ09_02359	0.978335	0.032467	hypothetical protein	NA	#N/A
NOZ09_00635	patA	0.977734	0.00532874	Putrescine aminotransferase	2.6.1.82	Catalyzes the aminotransferase reaction from putrescine to 2-oxoglutarate, leading to glutamate and 4-aminobutanal, which spontaneously cyclizes to form 1-pyrroline. Is also able to transaminate cadaverine and, in lower extent, spermidine, but not ornithine
NOZ09_00471	yhdT	0.975782	NA	putative membrane protein YhdT	NA	Membrane
NOZ09_05361	arsR2_2	0.974758	0.143559	Arsenic resistance transcriptional regulator ArsR2	NA	Transposase IS66 family
NOZ09_04729	relE_1	0.974564	0.047549	mRNA interferase toxin RelE	3.1.-.-	Family 4 glycosyl hydrolase
NOZ09_03373	yccA	0.974525	8.47e-05	Modulator of FtsH protease YccA	NA	#N/A
NOZ09_03017	intA_4	0.972753	7.86e-06	Prophage integrase IntA	NA	#N/A
NOZ09_05449	NOZ09_05449	0.972042	0.0473915	hypothetical protein	NA	Resolvase
NOZ09_03052	sapB	0.971217	0.0257128	Putrescine export system permease protein SapB	NA	Nad-dependent epimerase dehydratase
NOZ09_04966	NOZ09_04966	0.967719	0.0189589	hypothetical protein	NA	acetyltransferase
NOZ09_01501	yfdC	0.967658	0.000916115	Inner membrane protein YfdC	NA	Lipoprotein
NOZ09_04256	cmpR_3	0.966785	0.0622013	HTH-type transcriptional activator CmpR	NA	Hydrolase
NOZ09_04457	dapB	0.966552	0.0114208	4-hydroxy-tetrahydrodipicolinate reductase	1.17.1.8	(LipO)protein
NOZ09_05376	umuC_5	0.965533	0.121958	Protein UmuC	NA	0
NOZ09_01545	hxpA	0.964529	0.0862848	Hexitol phosphatase A	3.1.3.22	COG0471 Di- and tricarboxylate transporters
NOZ09_02572	ulaA_1	0.963875	0.158691	Ascorbate-specific PTS system EIIC component	NA	Phosphotransferase System
NOZ09_03638	ymgC	0.961143	0.0737431	putative protein YmgC	NA	0
NOZ09_00892	gmuD_1	0.961017	0.0368467	6-phospho-beta-glucosidase GmuD	3.2.1.86	Belongs to the glycosyl hydrolase 1 family
NOZ09_05406	hin_3	0.960754	0.000492353	DNA-invertase hin	NA	Catalyzes the condensation of para-aminobenzoate (pABA) with 6-hydroxymethyl-7,8-dihydropterin diphosphate (DHPt-PP) to form 7,8-dihydropteroate (H2Pte), the immediate precursor of folate derivatives
NOZ09_01784	NOZ09_01784	0.960607	0.0972146	hypothetical protein	NA	response regulator
NOZ09_02782	fabD_1	0.959616	NA	Malonyl CoA-acyl carrier protein transacylase	2.3.1.39	auxin efflux carrier
NOZ09_02185	sufS	0.959511	0.00228167	Cysteine desulfurase	2.8.1.7	Cysteine desulfurases mobilize the sulfur from L- cysteine to yield L-alanine, an essential step in sulfur metabolism for biosynthesis of a variety of sulfur-containing biomolecules. Component of the suf operon, which is activated and required under specific conditions such as oxidative stress and iron limitation. Acts as a potent selenocysteine lyase in vitro, that mobilizes selenium from L-sele…
NOZ09_00292	arnE	0.958247	0.172275	putative 4-amino-4-deoxy-L-arabinose-phosphoundecaprenol flippase subunit ArnE	NA	Translocates 4-amino-4-deoxy-L-arabinose- phosphoundecaprenol (alpha-L-Ara4N-phosphoundecaprenol) from the cytoplasmic to the periplasmic side of the inner membrane
NOZ09_00303	rsmD	0.957245	0.0378774	Ribosomal RNA small subunit methyltransferase D	2.1.1.171	Specifically methylates the guanine in position 966 of 16S rRNA in the assembled 30S particle
NOZ09_03049	NOZ09_03049	0.956612	0.0553156	hypothetical protein	NA	amidohydrolase
NOZ09_05457	NOZ09_05457	0.955587	0.0405876	hypothetical protein	NA	0
NOZ09_04364	speD	0.951732	0.0173041	S-adenosylmethionine decarboxylase proenzyme	4.1.1.50	peptidylprolyl isomerase
NOZ09_03254	kdgT	0.949661	0.176085	2-keto-3-deoxygluconate permease	NA	Ribose 5-phosphate isomerase
NOZ09_01968	NOZ09_01968	0.947384	0.000244578	hypothetical protein	NA	Serine Threonine protein
NOZ09_03137	NOZ09_03137	0.946668	0.00933413	hypothetical protein	NA	Receptor
NOZ09_02879	artM_2	0.946273	NA	Arginine transport ATP-binding protein ArtM	NA	oxidoreductase
NOZ09_03806	mglA_2	0.945671	NA	Galactose/methyl galactoside import ATP-binding protein MglA	3.6.3.17	LVIVD repeat
NOZ09_04617	lsrB_2	0.945331	0.064098	Autoinducer 2-binding protein LsrB	NA	NADPH dehydrogenase
NOZ09_01702	lacC_2	0.944745	0.145141	Tagatose-6-phosphate kinase	2.7.1.144	PTS system, fructose subfamily, IIC subunit
NOZ09_04702	bauC	0.944394	0.0916574	Putative 3-oxopropanoate dehydrogenase	1.2.1.-	5-dehydro-2-deoxygluconokinase
NOZ09_05140	benM_3	0.943951	0.00890616	HTH-type transcriptional regulator BenM	NA	Forms oxaloacetate, a four-carbon dicarboxylic acid source for the tricarboxylic acid cycle
NOZ09_01657	NOZ09_01657	0.942202	0.0861032	hypothetical protein	NA	Protein of unknown function (DUF4035)
NOZ09_04161	NOZ09_04161	0.942032	0.113441	hypothetical protein	NA	Inhibits RpoS proteolysis by regulating RssB activity, thereby increasing the stability of the sigma stress factor RpoS especially during phosphate starvation, but also in stationary phase and during nitrogen starvation. Its effect on RpoS stability is due to its interaction with RssB, which probably blocks the interaction of RssB with RpoS, and the consequent delivery of the RssB-RpoS complex to…
NOZ09_02003	rnd	0.940405	0.130094	Ribonuclease D	3.1.13.5	Exonuclease involved in the 3' processing of various precursor tRNAs. Initiates hydrolysis at the 3'-terminus of an RNA molecule and releases 5'-mononucleotides
NOZ09_02132	NOZ09_02132	0.939825	2.89e-05	hypothetical protein	NA	Fructosamine kinase
NOZ09_01840	yhaJ_2	0.936837	0.0153342	HTH-type transcriptional regulator YhaJ	NA	transcriptional regulator
NOZ09_03184	yhdN	0.932239	0.0326134	Aldo-keto reductase YhdN	1.1.1.-	Belongs to the glyceraldehyde-3-phosphate dehydrogenase family
NOZ09_03031	mpaA	0.93163	0.00931105	Protein MpaA	NA	lactoylglutathione lyase activity
NOZ09_00228	NOZ09_00228	0.93037	0.000291159	hypothetical protein	NA	outer membrane autotransporter
NOZ09_04823	blc_2	0.930253	0.0148709	Outer membrane lipoprotein Blc	NA	amino acid
NOZ09_01879	cbl_2	0.929807	0.0862848	HTH-type transcriptional regulator cbl	NA	transcriptional regulator
NOZ09_00396	NOZ09_00396	0.929257	0.0161347	hypothetical protein	NA	hydrolase of the alpha beta-hydrolase fold
NOZ09_05312	NOZ09_05312	0.929237	NA	hypothetical protein	NA	0
NOZ09_00975	NOZ09_00975	0.928196	0.0470743	hypothetical protein	NA	Small membrane protein
NOZ09_01100	NOZ09_01100	0.927606	0.111205	hypothetical protein	NA	#N/A
NOZ09_00889	lysA	0.926853	0.121845	Diaminopimelate decarboxylase	4.1.1.20	Specifically catalyzes the decarboxylation of meso- diaminopimelate (meso-DAP) to L-lysine
NOZ09_04114	pgpA	0.925898	0.0902677	Phosphatidylglycerophosphatase A	3.1.3.27	Catalyzes the acyloin condensation reaction between C atoms 2 and 3 of pyruvate and glyceraldehyde 3-phosphate to yield 1-deoxy-D-xylulose-5-phosphate (DXP)
NOZ09_03633	ttgG	0.925826	0.02111	Toluene efflux pump periplasmic linker protein TtgG	NA	Required for resistance to DNA-damaging agents
NOZ09_03535	NOZ09_03535	0.923957	0.0183083	hypothetical protein	NA	0
NOZ09_04192	ecpD	0.923405	NA	Fimbria adhesin EcpD	NA	(ABC) transporter
NOZ09_01105	recA	0.920163	0.000500654	Protein RecA	NA	Can catalyze the hydrolysis of ATP in the presence of single-stranded DNA, the ATP-dependent uptake of single-stranded DNA by duplex DNA, and the ATP-dependent hybridization of homologous single-stranded DNAs. It interacts with LexA causing its activation and leading to its autocatalytic cleavage
NOZ09_04938	dusA	0.920057	0.0171385	tRNA-dihydrouridine(20/20a) synthase	1.3.1.-	Secondary thiamine-phosphate synthase enzyme
NOZ09_04145	phoB	0.918252	0.0066362	Phosphate regulon transcriptional regulatory protein PhoB	NA	Component of the transport system for branched-chain amino acids
NOZ09_04765	cysQ	0.91729	0.00630867	3'(2'),5'-bisphosphate nucleotidase CysQ	3.1.3.7	Major facilitator superfamily
NOZ09_00854	NOZ09_00854	0.915973	0.181753	hypothetical protein	NA	#N/A
NOZ09_04315	dgt	0.915552	0.000551426	Deoxyguanosinetriphosphate triphosphohydrolase	3.1.5.1	regulator
NOZ09_04254	yafV	0.915503	0.00911657	Omega-amidase YafV	3.5.1.3	Catalyzes the isomerization of sedoheptulose 7-phosphate in D-glycero-D-manno-heptose 7-phosphate
NOZ09_02259	budC	0.915406	0.0111624	Diacetyl reductase [(S)-acetoin forming]	1.1.1.304	COG1028 Dehydrogenases with different specificities (related to short-chain alcohol dehydrogenases)
NOZ09_02143	pheT	0.914526	3.63e-06	Phenylalanine--tRNA ligase beta subunit	6.1.1.20	Belongs to the phenylalanyl-tRNA synthetase beta subunit family. Type 1 subfamily
NOZ09_03179	NOZ09_03179	0.912882	0.114315	hypothetical protein	NA	Nicotinamidase
NOZ09_03876	bm3R1	0.911339	0.026498	HTH-type transcriptional repressor Bm3R1	NA	membrane
NOZ09_03037	dsdC_2	0.909338	0.136171	HTH-type transcriptional regulator DsdC	NA	Transcriptional regulator of aromatic amino acids metabolism
NOZ09_02084	chaA	0.908685	0.00411177	Sodium-potassium/proton antiporter ChaA	NA	Calcium Proton
NOZ09_02659	cynR_7	0.906301	0.198605	HTH-type transcriptional regulator CynR	NA	xanthine
NOZ09_01574	pncC_2	0.905786	0.0511469	Nicotinamide-nucleotide amidohydrolase PncC	3.5.1.42	Transcriptional regulator
NOZ09_03154	astE_2	0.904823	0.0825793	Succinylglutamate desuccinylase	3.5.1.96	Nuclease subunit of the excinuclease complex
NOZ09_04678	NOZ09_04678	0.903892	NA	hypothetical protein	NA	0
NOZ09_03585	bhsA_5	0.90361	0.0290841	Multiple stress resistance protein BhsA	NA	colanic acid metabolic process
NOZ09_00602	NOZ09_00602	0.902913	0.0210178	hypothetical protein	NA	0
NOZ09_04790	bsmA	0.902863	0.00132613	Lipoprotein BsmA	NA	Phosphotransferase System
NOZ09_00794	zapA	0.901359	0.00629566	Cell division protein ZapA	NA	Activator of cell division through the inhibition of FtsZ GTPase activity, therefore promoting FtsZ assembly into bundles of protofilaments necessary for the formation of the division Z ring. It is recruited early at mid-cell but it is not essential for cell division
NOZ09_02014	NOZ09_02014	0.901315	0.0283972	hypothetical protein	NA	SpoVR family
NOZ09_02535	NOZ09_02535	0.901254	0.176848	hypothetical protein	NA	membrane transporter protein
NOZ09_02425	NOZ09_02425	0.901126	0.0343417	hypothetical protein	NA	Cytotoxic translational repressor of toxin-antitoxin stability system
NOZ09_03370	pdeG_2	0.90062	0.0139498	putative cyclic di-GMP phosphodiesterase PdeG	3.1.4.52	#N/A
NOZ09_03431	ihfB	0.899043	0.00282367	Integration host factor subunit beta	NA	Involved in lipid A export and possibly also in glycerophospholipid export and for biogenesis of the outer membrane. Transmembrane domains (TMD) form a pore in the inner membrane and the ATP-binding domain (NBD) is responsible for energy generation
NOZ09_05217	dsbA	0.897732	0.00128246	Thiol:disulfide interchange protein DsbA	NA	#N/A
NOZ09_03110	gcvA_4	0.894593	0.0444574	Glycine cleavage system transcriptional activator	NA	Required for both de novo synthesis of the corrin ring for the assimilation of exogenous corrinoids. Participates in the adenosylation of a variety of incomplete and complete corrinoids
NOZ09_03122	ttuB_4	0.894368	0.167321	Putative tartrate transporter	NA	Hydroxypyruvate reductase
NOZ09_04662	NOZ09_04662	0.893817	0.0216286	hypothetical protein	NA	#N/A
NOZ09_04637	NOZ09_04637	0.891243	0.206502	hypothetical protein	NA	RND efflux system, outer membrane lipoprotein
NOZ09_01383	NOZ09_01383	0.890856	0.0274958	hypothetical protein	NA	Uncharacterised protein family (UPF0370)
NOZ09_00887	ygeA	0.888442	0.0882703	Putative racemase YgeA	5.-.-.-	Belongs to the aspartate glutamate racemases family
NOZ09_00129	NOZ09_00129	0.887153	0.0376346	hypothetical protein	NA	#N/A
NOZ09_01426	crr	0.885631	0.00036679	PTS system glucose-specific EIIA component	NA	General (non sugar-specific) component of the phosphoenolpyruvate-dependent sugar phosphotransferase system (sugar PTS). This major carbohydrate active-transport system catalyzes the phosphorylation of incoming sugar substrates concomitantly with their translocation across the cell membrane. Enzyme I transfers the phosphoryl group from phosphoenolpyruvate (PEP) to the phosphoryl carrier protein (…
NOZ09_02280	yeaX_1	0.885499	0.131733	Carnitine monooxygenase reductase subunit	1.14.13.-	Flavodoxin reductases (Ferredoxin-NADPH reductases) family 1
NOZ09_01381	NOZ09_01381	0.884614	0.0154378	putative protein	NA	Catalyzes the formation of N(4)-acetylcytidine (ac(4)C) at the wobble position of tRNA(Met), by using acetyl-CoA as an acetyl donor and ATP (or GTP)
NOZ09_02984	NOZ09_02984	0.884376	0.0863477	putative protein	NA	PFAM Integrase catalytic
NOZ09_03631	uspG_2	0.883387	0.0207564	Universal stress protein UP12	NA	Pectinesterase
NOZ09_00910	NOZ09_00910	0.882892	NA	hypothetical protein	NA	Protein of unknown function (DUF2509)
NOZ09_04338	epsL	0.882724	NA	Type II secretion system protein L	NA	General secretion pathway protein J
NOZ09_02212	ydbM	0.882724	NA	Putative acyl-CoA dehydrogenase YdbM	1.3.99.-	acyl-CoA dehydrogenase
NOZ09_05462	umuD_5	0.881037	0.0173817	Protein UmuD	3.4.21.-	Antirestriction protein (ArdA)
NOZ09_00222	NOZ09_00222	0.876549	0.00881714	hypothetical protein	NA	Xylose isomerase domain protein TIM barrel
NOZ09_03109	rluB	0.873248	0.00514698	Ribosomal large subunit pseudouridine synthase B	5.4.99.22	COG1028 Dehydrogenases with different specificities (related to short-chain alcohol dehydrogenases)
NOZ09_05427	NOZ09_05427	0.872183	0.0877892	Protein virB10	NA	Transglycosylase SLT domain
NOZ09_04049	ptsG_2	0.870761	0.200033	PTS system glucose-specific EIICB component	NA	Ribosomal protein L31
NOZ09_05336	umuC_4	0.869508	0.207985	Protein UmuC	NA	import. Responsible for energy coupling to the transport system
NOZ09_04536	bglJ	0.867874	0.217928	Transcriptional activator protein BglJ	NA	Diguanylate cyclase
NOZ09_03982	NOZ09_03982	0.867019	0.000726301	hypothetical protein	NA	0
NOZ09_01534	NOZ09_01534	0.865943	0.13071	hypothetical protein	NA	epimerase
NOZ09_01892	dgcQ	0.865416	0.0426644	putative diguanylate cyclase DgcQ	2.7.7.65	Diguanylate cyclase
NOZ09_02646	map_1	0.86279	0.0617332	Methionine aminopeptidase	3.4.11.18	0
NOZ09_03310	NOZ09_03310	0.860483	0.0084997	hypothetical protein	NA	Protein of unknown function (DUF2770)
NOZ09_03401	ssuA_3	0.859934	NA	Putative aliphatic sulfonates-binding protein	NA	#N/A
NOZ09_04164	yaiY	0.856251	NA	Inner membrane protein YaiY	NA	Belongs to the D-alanine--D-alanine ligase family
NOZ09_00783	epd	0.856085	2.54e-05	D-erythrose-4-phosphate dehydrogenase	1.2.1.72	Belongs to the glyceraldehyde-3-phosphate dehydrogenase family
NOZ09_00777	nadX	0.85545	NA	L-aspartate dehydrogenase	1.4.1.21	Specifically catalyzes the NAD or NADP-dependent dehydrogenation of L-aspartate to iminoaspartate
NOZ09_02050	NOZ09_02050	0.85545	NA	hypothetical protein	NA	Type VI secretion system protein ImpK
NOZ09_02052	NOZ09_02052	0.85545	NA	hypothetical protein	NA	#N/A
NOZ09_02153	mepS_2	0.853606	0.0380503	Murein DD-endopeptidase MepS/Murein LD-carboxypeptidase	3.4.-.-	COG0791 Cell wall-associated hydrolases (invasion-associated proteins)
NOZ09_04951	malE	0.852405	0.128616	Maltose-binding periplasmic protein	NA	Recycling of diacylglycerol produced during the turnover of membrane phospholipid
NOZ09_04798	NOZ09_04798	0.852225	0.22214	hypothetical protein	NA	acyl-CoA dehydrogenase
NOZ09_00273	uspA_1	0.851279	0.00364531	Universal stress protein A	NA	Required for resistance to DNA-damaging agents
NOZ09_02536	NOZ09_02536	0.850064	0.230176	hypothetical protein	NA	transcriptional regulator
NOZ09_03444	dmsA_1	0.849635	0.151273	Dimethyl sulfoxide reductase DmsA	1.8.5.3	Dimethyl sulfoxide reductase
NOZ09_00349	malQ	0.849218	0.00487309	4-alpha-glucanotransferase	2.4.1.25	4-alpha-glucanotransferase
NOZ09_02509	pqqB	0.847176	0.0882798	Coenzyme PQQ synthesis protein B	NA	With PqqC converts a biosynthetic intermediate to pyrroloquinoline quinone
NOZ09_01993	sdaA	0.846866	0.00621829	L-serine dehydratase 1	4.3.1.17	l-serine dehydratase
NOZ09_02114	rssB	0.845115	0.0110509	Regulator of RpoS	NA	Regulates the turnover of the sigma S factor (RpoS) by promoting its proteolysis in exponentially growing cells. Acts by binding and delivering RpoS to the ClpXP protease. RssB is not co- degraded with RpoS, but is released from the complex and can initiate a new cycle of RpoS recognition and degradation
NOZ09_00219	ghrB	0.844423	0.026048	Glyoxylate/hydroxypyruvate reductase B	1.1.1.79	Catalyzes the NADPH-dependent reduction of glyoxylate and hydroxypyruvate into glycolate and glycerate, respectively
NOZ09_02559	dmlR_12	0.843396	0.234429	HTH-type transcriptional regulator DmlR	NA	the allantoate amidohydrolase from Escherichia coli forms a dimer and binds zinc ions for catalytic activity and catalyzes the conversion of allantoate to (S)-ureidoglycolate and ammonia
NOZ09_02793	mscM_1	0.842031	0.0320965	Miniconductance mechanosensitive channel MscM	NA	PFAM Sodium sulphate symporter
NOZ09_03148	chbC	0.841422	0.234379	PTS system N,N'-diacetylchitobiose-specific EIIC component	NA	transcriptional regulator
NOZ09_04946	ubiA	0.840151	0.216885	4-hydroxybenzoate octaprenyltransferase	2.5.1.-	conserved protein, contains double-stranded beta-helix domain
NOZ09_02373	tehA	0.83931	0.109595	Tellurite resistance protein TehA	NA	COG1208 Nucleoside-diphosphate-sugar pyrophosphorylase involved in lipopolysaccharide biosynthesis translation initiation factor 2B, gamma epsilon subunits eIF-2Bgamma eIF-2Bepsilon
NOZ09_00452	topA_1	0.838746	0.0232476	DNA topoisomerase 1	5.99.1.2	dNA topoisomerase
NOZ09_03214	vdcA_1	0.838561	0.0278322	Diguanylate cyclase VdcA	2.7.7.65	Belongs to the asparaginase 1 family
NOZ09_04015	copA	0.838551	0.0574547	Copper-exporting P-type ATPase	3.6.3.54	COG0330 Membrane protease subunits stomatin prohibitin homologs
NOZ09_00872	gltC_1	0.834931	0.17268	HTH-type transcriptional regulator GltC	NA	Transcriptional regulator
NOZ09_04590	NOZ09_04590	0.834805	0.197716	hypothetical protein	NA	4-hydroxyphenylacetate catabolism regulatory protein hpaA
NOZ09_02294	cat3	0.833517	0.162275	Chloramphenicol acetyltransferase 3	2.3.1.28	ABC transporter substrate-binding protein
NOZ09_01296	yfgJ	0.831987	0.0112352	putative protein YfgJ	NA	Bidirectionally degrades single-stranded DNA into large acid-insoluble oligonucleotides, which are then degraded further into small acid-soluble oligonucleotides
NOZ09_04616	rbsA_2	0.831959	0.198758	Ribose import ATP-binding protein RbsA	3.6.3.17	transcriptional regulator
NOZ09_02408	fecA	0.830141	0.0563697	Fe(3+) dicitrate transport protein FecA	NA	metal-dependent hydrolase with the TIM-barrel fold
NOZ09_02451	fdnG_1	0.830013	0.233053	Formate dehydrogenase, nitrate-inducible, major subunit	1.17.5.3	of the drug metabolite transporter (DMT) superfamily
NOZ09_04222	NOZ09_04222	0.82867	0.219139	hypothetical protein	NA	Fimbrial protein
NOZ09_02560	NOZ09_02560	0.827621	0.00884524	hypothetical protein	NA	COG2070 Dioxygenases related to 2-nitropropane dioxygenase
NOZ09_01084	bglF_1	0.827613	0.144768	PTS system beta-glucoside-specific EIIBCA component	NA	Phosphotransferase System
NOZ09_03887	NOZ09_03887	0.827351	0.0704908	hypothetical protein	NA	SIS domain
NOZ09_00644	yvqK_1	0.826456	NA	Cob(I)yrinic acid a,c-diamide adenosyltransferase	2.5.1.17	adenosyltransferase
NOZ09_01789	alkA	0.823251	0.17484	DNA-3-methyladenine glycosylase 2	3.2.2.21	3-methyladenine DNA glycosylase 8-oxoguanine DNA glycosylase
NOZ09_02454	fdnH	0.823199	0.203278	Formate dehydrogenase, nitrate-inducible, iron-sulfur subunit	NA	Belongs to the prokaryotic molybdopterin-containing oxidoreductase family
NOZ09_03762	ybdO_1	0.821063	0.0536584	putative HTH-type transcriptional regulator YbdO	NA	Belongs to the peptidase S11 family
NOZ09_04726	hexR_4	0.820357	0.0375768	HTH-type transcriptional regulator HexR	NA	pts system
NOZ09_03909	moaF	0.819491	0.245082	Protein MoaF	NA	Radical SAM domain protein
NOZ09_01067	fhlA	0.81888	0.024059	Formate hydrogenlyase transcriptional activator	NA	transcriptional regulator
NOZ09_02188	lpp	0.818649	0.000327873	Major outer membrane prolipoprotein Lpp	NA	Lipoprotein leucine-zipper
NOZ09_04067	tesB	0.818569	0.047254	Acyl-CoA thioesterase 2	3.1.2.-	0
NOZ09_04873	phnG	0.818478	NA	Alpha-D-ribose 1-methylphosphonate 5-triphosphate synthase subunit PhnG	2.7.8.37	MFS/sugar transport protein
NOZ09_02901	zntB_2	0.816328	0.0743346	Zinc transport protein ZntB	NA	DEAD-box RNA helicase involved in the assembly of the 50S ribosomal subunit. Has an RNA-dependent ATPase activity, which is specific for 23S rRNA, and a 3' to 5' RNA helicase activity that uses the energy of ATP hydrolysis to destabilize and unwind short rRNA duplexes
NOZ09_05277	NOZ09_05277	0.815103	0.224817	hypothetical protein	NA	Exhibits a very high intrinsic GTPase hydrolysis rate. Involved in the addition of a carboxymethylaminomethyl (cmnm) group at the wobble position (U34) of certain tRNAs, forming tRNA- cmnm(5)s(2)U34
NOZ09_01590	rcsB	0.813723	0.014911	Transcriptional regulatory protein RcsB	NA	Component of the Rcs signaling system, which controls transcription of numerous genes. RcsD is a phosphotransfer intermediate between the sensor kinase RcsC and the response regulator RcsB. It acquires a phosphoryl group from RcsC and transfers it to RcsB
NOZ09_02154	NOZ09_02154	0.813363	0.0534666	hypothetical protein	NA	Belongs to the UPF0061 (SELO) family
NOZ09_00773	sauU	0.812661	NA	putative sulfoacetate transporter SauU	NA	Major Facilitator Superfamily
NOZ09_04105	NOZ09_04105	0.81238	0.0261377	hypothetical protein	NA	oxidoreductase
NOZ09_01448	mntH	0.812211	0.0261657	Divalent metal cation transporter MntH	NA	Protein of unknown function (DUF2502)
NOZ09_02959	NOZ09_02959	0.811194	0.16825	hypothetical protein	NA	Caudovirales tail fibre assembly protein, lambda gpK
NOZ09_04594	NOZ09_04594	0.810013	0.141747	hypothetical protein	NA	#N/A
NOZ09_00444	arfA	0.809729	0.137757	Alternative ribosome-rescue factor A	NA	Domain of unknown function
NOZ09_04912	soxS_3	0.808916	0.164993	Regulatory protein SoxS	NA	LrgA family
NOZ09_00260	yhjD	0.806537	0.0425882	Inner membrane protein YhjD	NA	Membrane
NOZ09_03448	lolA	0.805631	0.00168857	Outer-membrane lipoprotein carrier protein	NA	Catalyzes the attachment of serine to tRNA(Ser). Is also able to aminoacylate tRNA(Sec) with serine, to form the misacylated tRNA L-seryl-tRNA(Sec), which will be further converted into selenocysteinyl-tRNA(Sec)
NOZ09_00353	bioH	0.805378	0.256787	Pimeloyl-[acyl-carrier protein] methyl ester esterase	3.1.1.85	The physiological role of BioH is to remove the methyl group introduced by BioC when the pimeloyl moiety is complete. It allows to synthesize pimeloyl-ACP via the fatty acid synthetic pathway through the hydrolysis of the ester bonds of pimeloyl-ACP esters
NOZ09_02735	NOZ09_02735	0.803806	0.256902	hypothetical protein	NA	Gluconate
NOZ09_01373	yfgD	0.802836	0.0733401	putative protein YfgD	NA	Functions as both a chaperone and a metalloprotease. Maintains the integrity of the outer membrane by promoting either the assembly or the elimination of outer membrane proteins, depending on their folding state
NOZ09_03705	kdpA	0.802637	NA	Potassium-transporting ATPase potassium-binding subunit	NA	Proton-dependent permease that transports di- and tripeptides
NOZ09_00407	tusB	0.802581	0.0115294	Protein TusB	NA	Part of a sulfur-relay system required for 2-thiolation of 5-methylaminomethyl-2-thiouridine (mnm(5)s(2)U) at tRNA wobble positions
NOZ09_03571	mntR	0.801306	0.0166371	Transcriptional regulator MntR	NA	Belongs to the glycosyl hydrolase 1 family
NOZ09_04072	decR	0.799197	0.0523709	DNA-binding transcriptional activator DecR	NA	Belongs to the P(II) protein family
NOZ09_00976	rlmM	0.798495	0.055106	Ribosomal RNA large subunit methyltransferase M	2.1.1.186	Belongs to the class I-like SAM-binding methyltransferase superfamily. RNA methyltransferase RlmE family. RlmM subfamily
NOZ09_05207	glnL	0.798046	0.0898609	Sensory histidine kinase/phosphatase NtrB	2.7.13.3	alpha/beta hydrolase fold
NOZ09_05188	fbaA_2	0.797855	0.219279	putative fructose-bisphosphate aldolase	4.1.2.13	PFAM Periplasmic binding protein LacI transcriptional regulator
NOZ09_01669	NOZ09_01669	0.797739	0.261594	hypothetical protein	NA	Site-specific recombinases, DNA invertase Pin homologs
NOZ09_01137	NOZ09_01137	0.797681	0.00149212	hypothetical protein	NA	Protein of unknown function (DUF2002)
NOZ09_00784	pgk	0.796444	0.00388405	Phosphoglycerate kinase	2.7.2.3	Belongs to the phosphoglycerate kinase family
NOZ09_05170	rbsA_4	0.795564	0.265105	Ribose import ATP-binding protein RbsA	3.6.3.17	Uptake of L-rhamnose across the boundary membrane with the concomitant transport of protons into the cell (symport system)
NOZ09_04535	proS_2	0.795245	0.0187193	Proline--tRNA ligase	6.1.1.15	Protein of unknown function (DUF1435)
NOZ09_02326	nemA	0.794051	0.247422	N-ethylmaleimide reductase	1.-.-.-	Catalyzes the conversion of hemimercaptal, formed from methylglyoxal and glutathione, to S-lactoylglutathione
NOZ09_00301	NOZ09_00301	0.793809	0.177081	hypothetical protein	NA	Protein of unknown function (DUF2500)
NOZ09_02394	NOZ09_02394	0.793002	0.0536584	hypothetical protein	NA	#N/A
NOZ09_04242	NOZ09_04242	0.792437	0.266239	putative protein	NA	SOS response
NOZ09_01862	gcvA_2	0.791327	0.266735	Glycine cleavage system transcriptional activator	NA	transcriptional regulator
NOZ09_00637	yqjH	0.789546	0.201729	NADPH-dependent ferric-chelate reductase	1.16.1.9	Siderophore-interacting protein
NOZ09_02814	ydgI	0.789256	0.03911	Putative arginine/ornithine antiporter	NA	The transhydrogenation between NADH and NADP is coupled to respiration and ATP hydrolysis and functions as a proton pump across the membrane
NOZ09_02800	pcaR_3	0.789028	0.251387	Pca regulon regulatory protein	NA	COG2057 Acyl CoA acetate 3-ketoacid CoA transferase, beta subunit
NOZ09_04613	ywrO_2	0.788536	0.244956	General stress protein 14	1.6.99.-	Transcriptional regulators containing a DNA-binding HTH domain and an aminotransferase domain (MocR family) and their eukaryotic orthologs
NOZ09_05211	yihI	0.788505	0.00609828	Der GTPase-activating protein YihI	NA	hydrolase
NOZ09_00413	bfr	0.788194	0.0144794	Bacterioferritin	1.16.3.1	Iron-storage protein, whose ferroxidase center binds Fe(2 ) ions, oxidizes them by dioxygen to Fe(3 ), and participates in the subsequent Fe(3 ) oxide mineral core formation within the central cavity of the protein complex
NOZ09_02427	xylP	0.787936	0.100043	Isoprimeverose transporter	NA	Maltoporin (phage lambda and maltose receptor)
NOZ09_00841	NOZ09_00841	0.78606	0.157301	hypothetical protein	NA	Uncharacterised protein family
NOZ09_03769	pagP	0.785411	0.0249093	Lipid A palmitoyltransferase PagP	2.3.1.251	Important for reducing fluoride concentration in the cell, thus reducing its toxicity
NOZ09_00245	NOZ09_00245	0.784941	0.120961	hypothetical protein	NA	cellulose synthase operon protein YhjU
NOZ09_02620	rbsK_2	0.784702	0.260734	Ribokinase	2.7.1.15	transcriptional regulator
NOZ09_02564	NOZ09_02564	0.784423	0.077303	hypothetical protein	NA	FAD-NAD(P)-binding
NOZ09_04027	ybaB	0.784284	0.059164	Nucleoid-associated protein YbaB	NA	Catalyzes the reversible transfer of the terminal phosphate group between ATP and AMP. Plays an important role in cellular energy homeostasis and in adenine nucleotide metabolism
NOZ09_03507	NOZ09_03507	0.784252	NA	hypothetical protein	NA	tail protein
NOZ09_03275	lpoB	0.784026	0.0315147	Penicillin-binding protein activator LpoB	NA	Plays a role in peptidoglycan recycling by cleaving the terminal beta-1,4-linked N-acetylglucosamine (GlcNAc) from peptide-linked peptidoglycan fragments, giving rise to free GlcNAc, anhydro-N-acetylmuramic acid and anhydro-N-acetylmuramic acid-linked peptides
NOZ09_02218	yusV	0.78183	0.0290944	putative siderophore transport system ATP-binding protein YusV	NA	(ABC) transporter
NOZ09_02403	sutR_3	0.781794	0.210429	HTH-type transcriptional regulator SutR	NA	acetyltransferase
NOZ09_02215	ssuC_1	0.780462	NA	Putative aliphatic sulfonates transport permease protein SsuC	NA	ABC-type nitrate sulfonate bicarbonate transport system permease component
NOZ09_04771	ytfE	0.780462	NA	Iron-sulfur cluster repair protein YtfE	NA	Belongs to the 5'-nucleotidase family
NOZ09_00455	NOZ09_00455	0.780102	0.0581572	hypothetical protein	NA	Protein of unknown function (DUF1488)
NOZ09_03747	cdiA	0.779785	0.102177	tRNA nuclease CdiA	3.1.-.-	With GltJLPS and GadC for glutamate and GltJLP, DctA and DcuAB for aspartate is involved in the transport of glutamate and aspartate
NOZ09_03808	bdcA_2	0.778353	0.172108	Cyclic-di-GMP-binding biofilm dispersal mediator protein	NA	Belongs to the binding-protein-dependent transport system permease family
NOZ09_05446	NOZ09_05446	0.778289	0.00215643	hypothetical protein	NA	Beta-lactamase
NOZ09_02915	kstR2	0.778073	0.265747	HTH-type transcriptional repressor KstR2	NA	Aminotransferase class I and II
NOZ09_04424	setA	0.777174	0.208362	Sugar efflux transporter A	NA	Involved in the third step of the chorismate pathway, which leads to the biosynthesis of aromatic amino acids. Catalyzes the cis-dehydration of 3-dehydroquinate (DHQ) and introduces the first double bond of the aromatic ring to yield 3- dehydroshikimate
NOZ09_03468	ltaE	0.776735	0.0344909	Low specificity L-threonine aldolase	4.1.2.48	DoxX family
NOZ09_00354	bhsA_1	0.776114	0.069898	Multiple stress resistance protein BhsA	NA	Protein of unknown function (DUF1471)
NOZ09_02441	smvA	0.775458	0.275974	Methyl viologen resistance protein SmvA	NA	transcriptional regulator
NOZ09_01424	pdxK	0.773632	0.166259	Pyridoxine/pyridoxal/pyridoxamine kinase	2.7.1.35	0
NOZ09_04668	NOZ09_04668	0.773201	0.00850853	hypothetical protein	NA	0
NOZ09_00487	aaeA_1	0.771895	0.113759	p-hydroxybenzoic acid efflux pump subunit AaeA	NA	P-hydroxybenzoic acid efflux pump subunit AaeA
NOZ09_00115	dsdX_1	0.771011	NA	D-serine transporter DsdX	NA	Gluconate
NOZ09_00135	NOZ09_00135	0.770817	NA	hypothetical protein	NA	(ABC) transporter
NOZ09_02187	ynhG	0.767608	0.00159417	putative L,D-transpeptidase YnhG	2.-.-.-	ErfK YbiS YcfS YnhG family protein
NOZ09_02356	NOZ09_02356	0.767272	0.245847	putative transporter	NA	Catalyzes the hydrolytic deamination of adenine to hypoxanthine. Plays an important role in the purine salvage pathway and in nitrogen catabolism
NOZ09_00601	NOZ09_00601	0.766991	NA	hypothetical protein	NA	COG3678 P pilus assembly Cpx signaling pathway, periplasmic inhibitor zinc-resistance associated protein
NOZ09_04791	NOZ09_04791	0.766925	0.0120739	hypothetical protein	NA	The phosphoenolpyruvate-dependent sugar phosphotransferase system (sugar PTS), a major carbohydrate active transport system, catalyzes the phosphorylation of incoming sugar substrates concomitantly with their translocation across the cell membrane. The enzyme II UlaABC PTS system is involved in ascorbate transport
NOZ09_04253	fadE	0.763485	0.0344909	Acyl-coenzyme A dehydrogenase	1.3.8.7	glutamine amidotransferase
NOZ09_03574	ompX	0.762743	0.0060938	Outer membrane protein X	NA	0
NOZ09_02164	NOZ09_02164	0.76149	0.137757	hypothetical protein	NA	0
NOZ09_00648	dhaB	0.760033	NA	Glycerol dehydratase large subunit	4.2.1.30	Dehydratase large subunit
NOZ09_04901	fimD_7	0.759958	0.184414	Outer membrane usher protein FimD	NA	Sel1 repeat
NOZ09_02186	sufE	0.75808	0.0553638	Cysteine desulfuration protein SufE	NA	PFAM Fe-S metabolism associated SufE
NOZ09_03388	matP	0.757247	0.0321904	Macrodomain Ter protein	NA	Component of the SOS system and an inhibitor of cell division. Accumulation of SulA causes rapid cessation of cell division and the appearance of long, non-septate filaments. In the presence of GTP, binds a polymerization-competent form of FtsZ in a 1 1 ratio, thus inhibiting FtsZ polymerization and therefore preventing it from participating in the assembly of the Z ring. This mechanism prevents …
NOZ09_02628	NOZ09_02628	0.756602	0.291552	6-deoxy-6-sulfogluconolactonase	3.1.1.99	Catalyzes the final step of fatty acid oxidation in which acetyl-CoA is released and the CoA ester of a fatty acid two carbons shorter is formed
NOZ09_01060	chbA_2	0.755181	0.229323	PTS system N,N'-diacetylchitobiose-specific EIIA component	NA	PTS system, cellobiose-specific IIA component
NOZ09_02435	narV	0.755046	0.210591	Respiratory nitrate reductase 2 gamma chain	1.7.99.4	Belongs to the arylamine N-acetyltransferase family
NOZ09_00451	smg	0.754579	0.00929917	Protein Smg	NA	Belongs to the Smg family
NOZ09_03894	yegT	0.753155	0.294085	Putative nucleoside transporter YegT	NA	0
NOZ09_02858	paaX	0.751683	0.0128607	Transcriptional repressor PaaX	NA	Glutathione-dependent formaldehyde-activating
NOZ09_00667	ureG	0.749302	0.271747	Urease accessory protein UreG	NA	Facilitates the functional incorporation of the urease nickel metallocenter. This process requires GTP hydrolysis, probably effectuated by UreG
NOZ09_03858	tauR	0.749024	NA	HTH-type transcriptional regulator TauR	NA	(ABC) transporter
NOZ09_03064	NOZ09_03064	0.748957	NA	hypothetical protein	NA	cellulase activity
NOZ09_00606	yqjG	0.745099	0.185628	Glutathionyl-hydroquinone reductase YqjG	1.8.5.7	Glutathione S-Transferase
NOZ09_00360	ompR_1	0.744535	0.0417109	Transcriptional regulatory protein OmpR	NA	Response regulators consisting of a CheY-like receiver domain and a winged-helix DNA-binding domain
NOZ09_00593	garD	0.744196	0.148952	Galactarate dehydratase (L-threo-forming)	4.2.1.42	Catalyzes the dehydration of galactarate to form 5- dehydro-4-deoxy-D-glucarate
NOZ09_02627	ttuB_3	0.743184	0.235578	Putative tartrate transporter	NA	Belongs to the short-chain dehydrogenases reductases (SDR) family
NOZ09_04046	rpmE2	0.742508	0.152481	50S ribosomal protein L31 type B	NA	Transcriptional regulators containing a DNA-binding HTH domain and an aminotransferase domain (MocR family) and their eukaryotic orthologs
NOZ09_03440	pflA	0.742378	0.0490034	Pyruvate formate-lyase 1-activating enzyme	1.97.1.4	Formate nitrite
NOZ09_04993	hemE	0.739815	0.0708013	Uroporphyrinogen decarboxylase	4.1.1.37	Member of the two-component regulatory system ZraS ZraR. May function as a membrane-associated protein kinase that phosphorylates ZraR in response to high concentrations of zinc or lead in the medium
NOZ09_05298	relE_2	0.739575	0.0193657	mRNA interferase toxin RelE	3.1.-.-	COG3039 Transposase and inactivated derivatives IS5 family
NOZ09_05215	polA	0.736938	0.00303248	DNA polymerase I	2.7.7.7	Signal transduction histidine kinase, nitrogen specific
NOZ09_00743	NOZ09_00743	0.735638	0.0783244	putative protein	NA	protein conserved in bacteria
NOZ09_02190	fumD	0.735134	0.1275	Fumarase D	4.2.1.2	fumarate hydratase activity
NOZ09_03407	hipO_3	0.734601	0.0424029	Hippurate hydrolase	3.5.1.32	aminopeptidase N
NOZ09_02932	NOZ09_02932	0.731554	0.159025	hypothetical protein	NA	Bacterial toxin 44
NOZ09_02756	NOZ09_02756	0.731196	0.0343047	hypothetical protein	NA	Belongs to the UPF0482 family
NOZ09_01578	rhmA	0.730928	0.299657	2-keto-3-deoxy-L-rhamnonate aldolase	4.1.2.53	dehydrogenase subunit C
NOZ09_00480	mreD	0.730629	0.00871066	Rod shape-determining protein MreD	NA	Involved in formation of the rod shape of the cell. May also contribute to regulation of formation of penicillin-binding proteins
NOZ09_04671	NOZ09_04671	0.730398	NA	hypothetical protein	NA	#N/A
NOZ09_05280	NOZ09_05280	0.729878	0.117262	hypothetical protein	NA	RePlication protein
NOZ09_01295	NOZ09_01295	0.729671	0.137706	hypothetical protein	NA	bacterial-type flagellum-dependent swarming motility
NOZ09_04440	cimH	0.729396	0.234062	Citrate/malate transporter	NA	DNA polymerase
NOZ09_05286	NOZ09_05286	0.72829	0.028201	hypothetical protein	NA	Transposase
NOZ09_01878	oxyR_2	0.727847	0.303129	Hydrogen peroxide-inducible genes activator	NA	transcriptional regulator
NOZ09_03028	NOZ09_03028	0.72776	0.299894	hypothetical protein	NA	Hydrolases of the alpha beta superfamily
NOZ09_01705	NOZ09_01705	0.724993	0.248046	hypothetical protein	NA	transcriptional regulator
NOZ09_01923	rbsC_1	0.724255	0.16924	Ribose import permease protein RbsC	NA	Belongs to the binding-protein-dependent transport system permease family
NOZ09_04863	cbpM	0.724111	0.238148	Chaperone modulatory protein CbpM	NA	Exports the biofilm adhesin polysaccharide poly-beta- 1,6-N-acetyl-D-glucosamine (PGA) across the outer membrane. The PGA transported seems to be partially N-deacetylated since N- deacetylation of PGA by PgaB is needed for PGA export through the PgaA porin
NOZ09_03919	yibH_2	0.72374	0.239122	Inner membrane protein YibH	NA	periplasmic binding protein
NOZ09_05168	rhaD	0.723474	0.31619	Rhamnulose-1-phosphate aldolase	4.1.2.19	protein conserved in bacteria
NOZ09_01703	fruA_2	0.723419	0.167287	PTS system fructose-specific EIIB'BC component	NA	Endonuclease IV plays a role in DNA repair. It cleaves phosphodiester bonds at apurinic or apyrimidinic sites (AP sites) to produce new 5'-ends that are base-free deoxyribose 5-phosphate residues. It preferentially attacks modified AP sites created by bleomycin and neocarzinostatin
NOZ09_02500	dmlR_11	0.723245	0.234429	HTH-type transcriptional regulator DmlR	NA	AFG1-like ATPase
NOZ09_00874	kdgM	0.723135	0.0595113	Oligogalacturonate-specific porin KdgM	NA	oligogalacturonate-specific porin
NOZ09_04641	sdh	0.722752	NA	Serine 3-dehydrogenase	1.1.1.276	Membrane
NOZ09_02750	uspG_1	0.721886	0.186166	Universal stress protein UP12	NA	Belongs to the short-chain dehydrogenases reductases (SDR) family
NOZ09_04770	ytfF	0.720399	0.266329	Inner membrane protein YtfF	NA	3'(2'),5'-bisphosphate nucleotidase
NOZ09_03156	astD_2	0.720304	0.0770759	N-succinylglutamate 5-semialdehyde dehydrogenase	1.2.1.71	Belongs to the AspA AstE family. Succinylglutamate desuccinylase subfamily
NOZ09_00971	csdA	0.71976	0.185069	Cysteine desulfurase CsdA	2.8.1.7	Cysteine desulfurases mobilize the sulfur from L- cysteine to yield L-alanine, an essential step in sulfur metabolism for biosynthesis of a variety of sulfur-containing biomolecules. Component of the suf operon, which is activated and required under specific conditions such as oxidative stress and iron limitation. Acts as a potent selenocysteine lyase in vitro, that mobilizes selenium from L-sele…
NOZ09_04095	NOZ09_04095	0.71959	0.0344909	hypothetical protein	NA	PFAM Cytochrome C oxidase subunit IV
NOZ09_02544	NOZ09_02544	0.719409	0.281565	putative HTH-type transcriptional regulator	NA	protein conserved in bacteria
NOZ09_01631	dnaJ_1	0.719133	0.0743346	Chaperone protein DnaJ	NA	#N/A
NOZ09_02758	ynfE_1	0.71887	NA	Putative dimethyl sulfoxide reductase chain YnfE	1.8.99.-	Uncharacterised protein family (UPF0257)
NOZ09_04706	lptF	0.718349	0.00881765	Lipopolysaccharide export system permease protein LptF	NA	Methylmalonate-semialdehyde dehydrogenase
NOZ09_01754	NOZ09_01754	0.71792	0.273056	hypothetical protein	NA	#N/A
NOZ09_03694	nei	0.713906	0.324316	Endonuclease 8	3.2.2.-	Succinate dehydrogenase hydrophobic membrane anchor subunit
NOZ09_01156	yadV_2	0.713624	NA	putative fimbrial chaperone YadV	NA	chaperone
NOZ09_03622	NOZ09_03622	0.711985	0.091427	hypothetical protein	NA	Catalyzes the conversion of dethiobiotin (DTB) to biotin by the insertion of a sulfur atom into dethiobiotin via a radical- based mechanism
NOZ09_04045	ykgO	0.711011	0.191498	50S ribosomal protein L36 2	NA	Membrane
NOZ09_03614	NOZ09_03614	0.709113	0.248513	hypothetical protein	NA	Response regulators consisting of a CheY-like receiver domain and a winged-helix DNA-binding domain
NOZ09_02499	katG	0.708679	0.0151109	Catalase-peroxidase	1.11.1.21	MgtC SapB transporter
NOZ09_01252	qseG	0.708374	0.0173612	Quorum-sensing regulator protein G	NA	COG2204 Response regulator containing CheY-like receiver, AAA-type ATPase, and DNA-binding domains
NOZ09_02447	cbdB	0.708287	NA	2-halobenzoate 1,2-dioxygenase small subunit	1.14.12.13	COG4638 Phenylpropionate dioxygenase and related ring-hydroxylating dioxygenases, large terminal subunit
NOZ09_02238	NOZ09_02238	0.704812	0.122152	Gluconate 2-dehydrogenase subunit 3	1.1.99.3	Gluconate 2-dehydrogenase
NOZ09_01863	NOZ09_01863	0.703588	NA	hypothetical protein	NA	0
NOZ09_05455	NOZ09_05455	0.702933	0.0454194	hypothetical protein	NA	0
NOZ09_03550	gsiD_2	0.702797	0.33162	Glutathione transport system permease protein GsiD	NA	Major facilitator superfamily
NOZ09_03400	ssuE	0.702396	NA	FMN reductase (NADPH)	1.5.1.38	Catalyzes the conversion of dihydroorotate to orotate with quinone as electron acceptor
NOZ09_04481	dnaJ_2	0.701864	0.201075	Chaperone protein DnaJ	NA	Belongs to the ribF family
NOZ09_03123	benM_2	0.700445	0.122463	HTH-type transcriptional regulator BenM	NA	Tartrate dehydrogenase
NOZ09_00365	yrfG	0.699475	0.0746552	GMP/IMP nucleotidase YrfG	3.1.3.5	Hydrolase
NOZ09_01726	yohD	0.697989	0.12254	Inner membrane protein YohD	NA	Membrane
NOZ09_00844	NOZ09_00844	0.6963	0.106133	putative signaling protein	NA	EAL domain
NOZ09_04537	yjjQ	0.69575	NA	Putative transcription factor YjjQ	NA	Iron reductase
NOZ09_02594	ygaU	0.69384	0.285735	putative protein YgaU	NA	Catalyzes an amino-pyrimidine hydrolysis reaction at the C5' of the pyrimidine moiety of thiamine compounds, a reaction that is part of a thiamine salvage pathway. Thus, catalyzes the conversion of 4-amino-5-aminomethyl-2-methylpyrimidine to 4-amino- 5-hydroxymethyl-2-methylpyrimidine (HMP)
NOZ09_04904	yohK_2	0.692855	NA	Inner membrane protein YohK	NA	Membrane
NOZ09_02492	NOZ09_02492	0.691953	0.181753	hypothetical protein	NA	Belongs to the cation diffusion facilitator (CDF) transporter (TC 2.A.4) family
NOZ09_04330	pulD	0.688204	0.340265	Type II secretion system protein D	NA	Belongs to the glycosyl hydrolase 13 family
NOZ09_05227	pdhR_2	0.687882	0.0520379	Pyruvate dehydrogenase complex repressor	NA	protein conserved in bacteria
NOZ09_03883	glmS_1	0.687822	0.286514	Glutamine--fructose-6-phosphate aminotransferase [isomerizing]	2.6.1.16	PTS system sorbose subfamily IIB component
NOZ09_00315	NOZ09_00315	0.687416	0.33388	hypothetical protein	NA	Belongs to the binding-protein-dependent transport system permease family
NOZ09_00324	ugpQ	0.687125	NA	Glycerophosphodiester phosphodiesterase, cytoplasmic	3.1.4.46	glycerophosphoryl diester phosphodiesterase
NOZ09_00659	NOZ09_00659	0.686689	0.33202	hypothetical protein	NA	0
NOZ09_04438	rluA_2	0.685417	0.265747	Ribosomal large subunit pseudouridine synthase A	5.4.99.28	Catalyzes the conversion of L-arabinose to L-ribulose
NOZ09_03004	NOZ09_03004	0.685047	0.0303578	putative HTH-type transcriptional regulator	NA	DNA-binding transcription factor activity
NOZ09_03874	soxS_2	0.684297	0.293291	Regulatory protein SoxS	NA	ATPase, P-type (transporting), HAD superfamily, subfamily IC
NOZ09_04386	coaE	0.682688	0.0779103	Dephospho-CoA kinase	2.7.1.24	type II secretion system
NOZ09_01753	NOZ09_01753	0.681563	NA	hypothetical protein	NA	#N/A
NOZ09_03569	bglA_3	0.68108	0.288232	Aryl-phospho-beta-D-glucosidase BglA	3.2.1.86	ErfK YbiS YcfS YnhG family protein
NOZ09_04922	iraM	0.679989	0.292311	Anti-adapter protein IraM	NA	Binding-protein-dependent transport systems inner membrane component
NOZ09_02365	pcaG	0.67973	0.340949	Protocatechuate 3,4-dioxygenase alpha chain	1.13.11.3	transcriptional regulator
NOZ09_04881	phnP	0.679191	0.328682	Phosphoribosyl 1,2-cyclic phosphate phosphodiesterase	3.1.4.55	phosphonate C-P lyase system protein PhnH
NOZ09_02402	mnaT	0.678642	0.32685	L-amino acid N-acyltransferase MnaT	2.3.1.-	membrane
NOZ09_01168	gbuA	0.678272	0.340949	Guanidinobutyrase	3.5.3.7	Belongs to the arginase family
NOZ09_00314	livH_1	0.677802	0.351592	High-affinity branched-chain amino acid transport system permease protein LivH	NA	Belongs to the binding-protein-dependent transport system permease family
NOZ09_00980	fucI	0.677432	0.35082	L-fucose isomerase	5.3.1.25	Converts the aldose L-fucose into the corresponding ketose L-fuculose
NOZ09_00877	araE	0.675916	0.353655	Arabinose-proton symporter	NA	Major facilitator Superfamily
NOZ09_05208	ntrC	0.67578	0.12633	DNA-binding transcriptional regulator NtrC	NA	histone acetyltransferase HPA2 and related acetyltransferases
NOZ09_01839	yeeZ	0.675197	0.0689403	Protein YeeZ	NA	COG0451 Nucleoside-diphosphate-sugar epimerases
NOZ09_01238	rnc	0.674708	0.0345244	Ribonuclease 3	3.1.26.3	Digests double-stranded RNA. Involved in the processing of primary rRNA transcript to yield the immediate precursors to the large and small rRNAs (23S and 16S). Processes some mRNAs, and tRNAs when they are encoded in the rRNA operon. Processes pre- crRNA and tracrRNA of type II CRISPR loci if present in the organism
NOZ09_02699	putP_1	0.674581	0.354731	High-affinity proline transporter PutP	NA	alcohol dehydrogenase
NOZ09_02601	tas_2	0.673704	0.329946	Protein tas	NA	GrpB protein
NOZ09_03922	scrK_1	0.672164	0.348107	Fructokinase	2.7.1.4	secretion protein HlyD family
NOZ09_01071	hypB	0.67022	0.356397	Hydrogenase maturation factor HypB	NA	Hydrogenase accessory protein HypB
NOZ09_02912	metQ_4	0.669678	0.33388	putative D-methionine-binding lipoprotein MetQ	NA	ABC transporter (permease)
NOZ09_00731	NOZ09_00731	0.669427	0.074445	hypothetical protein	NA	Protein of unknown function (DUF1778)
NOZ09_05285	NOZ09_05285	0.66941	0.122206	hypothetical protein	NA	Transposase and inactivated derivatives
NOZ09_01700	setB	0.668513	0.358844	Sugar efflux transporter B	NA	Bifunctional PTS system fructose-specific transporter subunit IIA HPr protein
NOZ09_02375	NOZ09_02375	0.665844	0.0161097	hypothetical protein	NA	Tellurite resistance protein TehB
NOZ09_01844	fusA_2	0.665369	0.0367725	Elongation factor G	NA	Catalyzes the GTP-dependent ribosomal translocation step during translation elongation. During this step, the ribosome changes from the pre-translocational (PRE) to the post- translocational (POST) state as the newly formed A-site-bound peptidyl-tRNA and P-site-bound deacylated tRNA move to the P and E sites, respectively. Catalyzes the coordinated movement of the two tRNA molecules, the mRNA and…
NOZ09_03854	occP	0.664859	NA	Octopine permease ATP-binding protein P	NA	(ABC) transporter
NOZ09_04362	fkpA_2	0.66477	0.0822686	FKBP-type peptidyl-prolyl cis-trans isomerase FkpA	5.2.1.8	Type II secretion system pilotin lipoprotein (PulS_OutS)
NOZ09_00199	xylR	0.664565	0.182259	Xylose operon regulatory protein	NA	Belongs to the binding-protein-dependent transport system permease family
NOZ09_02165	NOZ09_02165	0.664307	NA	hypothetical protein	NA	#N/A
NOZ09_03781	ybdM	0.663593	NA	putative protein YbdM	NA	Required for disulfide bond formation in some periplasmic proteins. Acts by transferring its disulfide bond to other proteins and is reduced in the process
NOZ09_03948	smf-1	0.661258	0.21413	Major fimbrial subunit SMF-1	NA	cell adhesion
NOZ09_01054	mntB_1	0.660573	0.0743346	Manganese transport system membrane protein MntB	NA	COG1108 ABC-type Mn2 Zn2 transport systems permease components
NOZ09_00450	dprA	0.66056	0.0861298	DNA processing protein DprA	NA	Rossmann fold nucleotide-binding protein involved in DNA uptake
NOZ09_04822	frdD	0.660478	0.233591	Fumarate reductase subunit D	NA	mechanosensitive ion channel
NOZ09_03491	NOZ09_03491	0.659748	0.266995	hypothetical protein	NA	Belongs to the RimK family
NOZ09_00916	NOZ09_00916	0.657634	0.0403496	hypothetical protein	NA	#N/A
NOZ09_00092	phnU	0.656223	NA	Putative 2-aminoethylphosphonate transport system permease protein PhnU	NA	Belongs to the ABC transporter superfamily
NOZ09_01793	NOZ09_01793	0.655396	0.13232	hypothetical protein	NA	membrane protein, terc
NOZ09_03131	ompW	0.65539	0.0795277	Outer membrane protein W	NA	receptor
NOZ09_02390	ydcU	0.654879	0.248046	Inner membrane ABC transporter permease protein YdcU	NA	Part of the ABC transporter complex PotABCD involved in spermidine putrescine import. Responsible for energy coupling to the transport system
NOZ09_02821	fumC	0.654208	0.1275	Fumarate hydratase class II	4.2.1.2	PhoQ Sensor
NOZ09_00064	NOZ09_00064	0.654181	NA	hypothetical protein	NA	50S ribosomal protein L21
NOZ09_01012	pyrG_1	0.651321	0.0102324	CTP synthase	6.3.4.2	Catalyzes the ATP-dependent amination of UTP to CTP with either L-glutamine or ammonia as the source of nitrogen. Regulates intracellular CTP levels through interactions with the four ribonucleotide triphosphates
NOZ09_03918	fhuC_2	0.650252	0.372637	Iron(3+)-hydroxamate import ATP-binding protein FhuC	3.6.3.34	regulation of DNA-templated transcription, elongation
NOZ09_00221	kdgK_1	0.650151	0.13597	2-dehydro-3-deoxygluconokinase	2.7.1.45	2-dehydro-3-deoxygluconokinase
NOZ09_05364	arsH	0.648383	0.32685	NADPH-dependent FMN reductase ArsH	1.-.-.-	Important for reducing fluoride concentration in the cell, thus reducing its toxicity
NOZ09_03600	NOZ09_03600	0.64837	0.0469023	hypothetical protein	NA	Transport Permease Protein
NOZ09_01049	NOZ09_01049	0.647927	0.326046	hypothetical protein	NA	protein conserved in bacteria
NOZ09_02685	uxaB_1	0.647491	0.129938	Altronate oxidoreductase	1.1.1.58	0
NOZ09_02662	nepI_2	0.645946	0.366566	Purine ribonucleoside efflux pump NepI	NA	Phenylpropionate dioxygenase and related ring-hydroxylating dioxygenases large terminal subunit
NOZ09_04635	cusB	0.645756	NA	Cation efflux system protein CusB	NA	member of a two-component regulatory system
NOZ09_03443	dmsB_2	0.645219	NA	Anaerobic dimethyl sulfoxide reductase chain B	NA	Major facilitator superfamily
NOZ09_02849	slyA_2	0.644999	0.201747	Transcriptional regulator SlyA	NA	Aldo keto reductase
NOZ09_02808	fnr	0.644354	0.028201	Fumarate and nitrate reduction regulatory protein	NA	#N/A
NOZ09_03881	sorC_3	0.643985	0.374374	PTS system sorbose-specific EIIC component	NA	Nitroreductase
NOZ09_03048	tetD	0.643963	0.0994153	Transposon Tn10 TetD protein	NA	Quinolone resistance protein
NOZ09_04858	pgaC	0.64368	0.377044	Poly-beta-1,6-N-acetyl-D-glucosamine synthase	2.4.1.-	Protein of unknown function (DUF1176)
NOZ09_05387	NOZ09_05387	0.64139	0.241421	hypothetical protein	NA	#N/A
NOZ09_04039	tomB	0.641074	0.0274373	Hha toxicity modulator TomB	NA	transcriptional regulator
NOZ09_04739	NOZ09_04739	0.64052	NA	hypothetical protein	NA	PFAM aromatic amino acid beta-eliminating lyase threonine aldolase
NOZ09_01119	luxS	0.639573	0.0795277	S-ribosylhomocysteine lyase	4.4.1.21	Involved in the synthesis of autoinducer 2 (AI-2) which is secreted by bacteria and is used to communicate both the cell density and the metabolic potential of the environment. The regulation of gene expression in response to changes in cell density is called quorum sensing. Catalyzes the transformation of S-ribosylhomocysteine (RHC) to homocysteine (HC) and 4,5- dihydroxy-2,3-pentadione (DPD)
NOZ09_04355	yadG	0.639324	0.210591	putative ABC transporter ATP-binding protein YadG	NA	IIa component
NOZ09_05014	nusG	0.637852	0.0120604	Transcription termination/antitermination protein NusG	NA	DNA-dependent RNA polymerase catalyzes the transcription of DNA into RNA using the four ribonucleoside triphosphates as substrates
NOZ09_01603	NOZ09_01603	0.636899	0.0435744	hypothetical protein	NA	Phage integrase, N-terminal SAM-like domain
NOZ09_02691	gltR_2	0.636808	0.383232	HTH-type transcriptional regulator GltR	NA	Belongs to the glutaminase family
NOZ09_00398	ywrO_1	0.636145	0.31226	General stress protein 14	1.6.99.-	Regulatory subunit of a potassium efflux system that confers protection against electrophiles. Required for full activity of KefB
NOZ09_01503	fadL	0.635783	0.0671678	Long-chain fatty acid transport protein	NA	protein conserved in bacteria
NOZ09_03177	pncA	0.634322	0.292217	Nicotinamidase	3.5.1.19	Signal peptide peptidase
NOZ09_05297	NOZ09_05297	0.633276	0.0626026	hypothetical protein	NA	COG3039 Transposase and inactivated derivatives IS5 family
NOZ09_00542	ftsH	0.633029	0.0691912	ATP-dependent zinc metalloprotease FtsH	3.4.24.-	Acts as a processive, ATP-dependent zinc metallopeptidase for both cytoplasmic and membrane proteins. Plays a role in the quality control of integral membrane proteins
NOZ09_02400	ydcY	0.632502	0.0758842	putative protein YdcY	NA	ABC-Type Dipeptide Transport System Periplasmic Component
NOZ09_03242	roxA_1	0.632333	0.0213647	50S ribosomal protein L16 3-hydroxylase	1.14.11.47	Response regulators consisting of a CheY-like receiver domain and a winged-helix DNA-binding domain
NOZ09_02467	adhP_2	0.631229	0.0133107	Alcohol dehydrogenase, propanol-preferring	1.1.1.1	alcohol dehydrogenase
NOZ09_04522	osmY_3	0.631002	0.0921119	Osmotically-inducible protein Y	NA	Belongs to the concentrative nucleoside transporter (CNT) (TC 2.A.41) family
NOZ09_04909	yfcG_2	0.630983	0.126293	Disulfide-bond oxidoreductase YfcG	1.8.4.-	chaperone
NOZ09_01636	NOZ09_01636	0.629942	NA	hypothetical protein	NA	Chitinase class I
NOZ09_04233	pld1	0.629942	NA	Pyridoxal 4-dehydrogenase	1.1.1.107	0
NOZ09_04490	alsT	0.629897	0.173552	Amino-acid carrier protein AlsT	NA	GPR1 FUN34 yaaH family protein
NOZ09_03072	NOZ09_03072	0.62932	NA	hypothetical protein	NA	0
NOZ09_03542	ybjG	0.625609	0.355656	Putative undecaprenyl-diphosphatase YbjG	3.6.1.27	Hydrolase
NOZ09_00402	slyX	0.625203	0.147329	Protein SlyX	NA	Belongs to the SlyX family
NOZ09_03796	codA_2	0.624758	NA	Cytosine deaminase	3.5.4.1	Catalyzes the dehydration of methylthioribulose-1- phosphate (MTRu-1-P) into 2,3-diketo-5-methylthiopentyl-1- phosphate (DK-MTP-1-P)
NOZ09_00836	dtpT	0.62472	0.0567036	Di-/tripeptide transporter	NA	Proton-dependent permease that transports di- and tripeptides
NOZ09_01312	NOZ09_01312	0.624257	0.0280082	hypothetical protein	NA	0
NOZ09_01361	pdeF	0.624012	0.285701	Cyclic di-GMP phosphodiesterase PdeF	3.1.4.52	Catalyzes the conversion of pppGpp to ppGpp. Guanosine pentaphosphate (pppGpp) is a cytoplasmic signaling molecule which together with ppGpp controls the stringent response , an adaptive process that allows bacteria to respond to amino acid starvation, resulting in the coordinated regulation of numerous cellular activities
NOZ09_02805	abgT	0.623906	0.39499	p-aminobenzoyl-glutamate transport protein	NA	Protein involved in hydrolase activity and metabolic process
NOZ09_02585	opd	0.623679	0.229911	Parathion hydrolase	3.1.8.1	Acetylornithine deacetylase
NOZ09_02358	NOZ09_02358	0.623538	0.068097	hypothetical protein	NA	transcriptional regulator
NOZ09_04841	NOZ09_04841	0.62153	0.253114	hypothetical protein	NA	Usher protein
NOZ09_02327	nemR	0.621417	0.122357	HTH-type transcriptional repressor NemR	NA	nadh flavin
NOZ09_00807	bglA_1	0.621186	0.137706	6-phospho-beta-glucosidase BglA	3.2.1.86	Belongs to the glycosyl hydrolase 1 family
NOZ09_04241	dinB	0.619701	0.147764	DNA polymerase IV	2.7.7.7	aminoacyl-histidine dipeptidase
NOZ09_00720	yghU	0.619386	0.15601	Disulfide-bond oxidoreductase YghU	1.8.4.-	Belongs to the GST superfamily
NOZ09_00565	limB_1	0.617495	0.21501	Limonene 1,2-monooxygenase	1.14.13.107	COG2141 Coenzyme F420-dependent N5,N10-methylene tetrahydromethanopterin reductase and related flavin-dependent oxidoreductases
NOZ09_04474	fkpB	0.617226	0.137611	FKBP-type 16 kDa peptidyl-prolyl cis-trans isomerase	5.2.1.8	transcriptional regulator
NOZ09_04498	arcA	0.61698	0.110928	Aerobic respiration control protein ArcA	NA	Catalyzes the ATP-dependent phosphorylation of L- homoserine to L-homoserine phosphate
NOZ09_02035	livH_3	0.615186	NA	High-affinity branched-chain amino acid transport system permease protein LivH	NA	Belongs to the binding-protein-dependent transport system permease family
NOZ09_02893	nifJ	0.613122	0.0493814	Pyruvate-flavodoxin oxidoreductase	1.2.7.-	Heat shock protein
NOZ09_03129	fiu	0.612989	0.357131	Catecholate siderophore receptor Fiu	NA	#N/A
NOZ09_04444	lptD	0.612777	0.0502648	LPS-assembly protein LptD	NA	Uptake of citrate across the boundary membrane with the concomitant uptake of a sodium ion (symport system)
NOZ09_04243	NOZ09_04243	0.61263	0.403826	hypothetical protein	NA	Poorly processive, error-prone DNA polymerase involved in untargeted mutagenesis. Copies undamaged DNA at stalled replication forks, which arise in vivo from mismatched or misaligned primer ends. These misaligned primers can be extended by PolIV. Exhibits no 3'-5' exonuclease (proofreading) activity. May be involved in translesional synthesis, in conjunction with the beta clamp from PolIII
NOZ09_00332	gntR_1	0.611328	0.13071	HTH-type transcriptional regulator GntR	NA	Transcriptional
NOZ09_03607	moaB	0.610532	0.286892	Molybdenum cofactor biosynthesis protein B	NA	Involved in sulfur transfer in the conversion of molybdopterin precursor Z to molybdopterin
NOZ09_00632	lsrB_1	0.610299	0.347446	Autoinducer 2-binding protein LsrB	NA	Periplasmic binding protein domain
NOZ09_03112	yciO	0.60962	0.104138	putative protein YciO	NA	Glycine cleavage system transcriptional activator
NOZ09_03343	rutE	0.609528	NA	putative malonic semialdehyde reductase RutE	1.1.1.298	May reduce aminoacrylate peracid to aminoacrylate. Required to remove a toxic intermediate produce by the pyrimidine nitrogen degradation
NOZ09_03744	gltK_2	0.609247	0.294298	Glutamate/aspartate import permease protein GltK	NA	ABC-type amino acid transport signal transduction systems periplasmic component domain
NOZ09_04921	suhB_3	0.609229	0.399332	Inositol-1-monophosphatase	3.1.3.25	membrane
NOZ09_04814	rsgA	0.609062	0.0409728	Small ribosomal subunit biogenesis GTPase RsgA	3.6.1.-	Catalyzes the conversion of epoxyqueuosine (oQ) to queuosine (Q), which is a hypermodified base found in the wobble positions of tRNA(Asp), tRNA(Asn), tRNA(His) and tRNA(Tyr)
NOZ09_02688	NOZ09_02688	0.608928	NA	hypothetical protein	NA	histone acetyltransferase HPA2 and related acetyltransferases
NOZ09_01673	umuC_1	0.605107	0.202702	Protein UmuC	NA	0
NOZ09_00730	cbs	0.605102	0.409758	Putative cystathionine beta-synthase	4.2.1.22	Belongs to the cysteine synthase cystathionine beta- synthase family
NOZ09_00443	zntR	0.604818	0.13858	HTH-type transcriptional regulator ZntR	NA	transcriptional regulator
NOZ09_05180	rafA	0.603474	0.410309	Alpha-galactosidase	3.2.1.22	alcohol dehydrogenase
NOZ09_02008	ycgM	0.603073	0.172275	putative protein YcgM	NA	COG0179 2-keto-4-pentenoate hydratase 2-oxohepta-3-ene-1,7-dioic acid hydratase (catechol pathway)
NOZ09_00933	ccmK2	0.603046	NA	Carbon dioxide-concentrating mechanism protein CcmK	NA	BMC
NOZ09_02418	NOZ09_02418	0.603046	NA	hypothetical protein	NA	ABC transporter substrate-binding protein
NOZ09_00300	NOZ09_00300	0.602729	0.0462527	hypothetical protein	NA	membrane
NOZ09_01952	edd	0.602249	0.363987	Phosphogluconate dehydratase	4.2.1.12	Belongs to the IlvD Edd family
NOZ09_01857	proP_1	0.601997	0.286892	Proline/betaine transporter	NA	Major facilitator superfamily
NOZ09_02992	NOZ09_02992	0.60162	0.120678	hypothetical protein	NA	#N/A
NOZ09_02593	NOZ09_02593	0.601039	0.232934	hypothetical protein	NA	BtpA family membrane complex biogenesis protein
NOZ09_00650	pduE_1	0.600591	NA	Propanediol dehydratase small subunit	4.2.1.28	Dehydratase Small Subunit
NOZ09_03281	tmk	0.600448	0.260293	Thymidylate kinase	2.7.4.9	TatD family
NOZ09_04200	phnE_2	0.599585	NA	Phosphate-import permease protein PhnE	NA	Phosphonate ABC transporter
NOZ09_01142	ygaP	0.598034	NA	Inner membrane protein YgaP	NA	SMART Rhodanese domain protein
NOZ09_00753	yggR	0.597468	NA	putative protein YggR	NA	twitching motility protein
NOZ09_01359	yofA_1	0.597176	NA	HTH-type transcriptional regulator YofA	NA	Protein of unknown function (DUF2633)
NOZ09_00469	prmA	0.596017	0.0802232	Ribosomal protein L11 methyltransferase	2.1.1.-	Ribosomal protein L11 methyltransferase
NOZ09_00507	rspB	0.595925	0.409476	Starvation-sensing protein RspB	1.1.1.-	Dehydrogenase
NOZ09_04448	apaG	0.595758	0.218338	Protein ApaG	NA	Together with LptE, is involved in the assembly of lipopolysaccharide (LPS) at the surface of the outer membrane
NOZ09_02785	murQ_2	0.595076	0.136717	N-acetylmuramic acid 6-phosphate etherase	4.2.1.126	Transcriptional regulator
NOZ09_04314	degP	0.593918	0.0092896	Periplasmic serine endoprotease DegP	3.4.21.107	Belongs to the UPF0325 family
NOZ09_04190	glnP_3	0.593674	NA	putative glutamine ABC transporter permease protein GlnP	NA	(ABC) transporter
NOZ09_03930	thpA_2	0.593182	0.37128	D-threitol-binding protein	NA	#N/A
NOZ09_02539	guaA_2	0.59193	0.0777196	GMP synthase [glutamine-hydrolyzing]	6.3.5.2	Phosphoglycerate mutase family
NOZ09_03992	NOZ09_03992	0.590456	NA	hypothetical protein	NA	Transposase and inactivated derivatives
NOZ09_03566	NOZ09_03566	0.590125	0.185069	hypothetical protein	NA	Belongs to the glycosyl hydrolase 31 family
NOZ09_03506	NOZ09_03506	0.590006	NA	hypothetical protein	NA	Pectate lyase superfamily protein
NOZ09_00837	NOZ09_00837	0.588899	0.0390442	hypothetical protein	NA	Domain of unknown function (DUF1889)
NOZ09_02853	NOZ09_02853	0.588025	0.367217	Putative O-methyltransferase	2.1.1.-	Secretion protein
NOZ09_01976	htpX_1	0.586976	0.0607331	Protease HtpX	3.4.24.-	Belongs to the peptidase S41A family
NOZ09_01513	epmC	0.586013	0.390437	Elongation factor P hydroxylase	1.14.-.-	YfcL protein
NOZ09_05022	birA_2	0.585618	0.425953	Bifunctional ligase/repressor BirA	6.3.4.15	This protein promotes the GTP-dependent binding of aminoacyl-tRNA to the A-site of ribosomes during protein biosynthesis
NOZ09_03253	srlB_2	0.584766	NA	PTS system glucitol/sorbitol-specific EIIA component	NA	Transaldolase is important for the balance of metabolites in the pentose-phosphate pathway
NOZ09_00047	bglT	0.584465	0.414889	6-phospho-beta-glucosidase BglT	3.2.1.86	Sugar isomerase
NOZ09_02787	dcuS	0.583895	0.276691	Sensor histidine kinase DcuS	2.7.13.3	Specifically catalyzes the cleavage of the D-lactyl ether substituent of MurNAc 6-phosphate, producing GlcNAc 6- phosphate and D-lactate
NOZ09_00639	dhaM	0.583835	0.36834	Protein-lysine deacetylase	3.5.1.-	Belongs to the PEP-utilizing enzyme family
NOZ09_05265	NOZ09_05265	0.58324	0.13071	hypothetical protein	NA	Part of the ABC transporter complex PstSACB involved in phosphate import. Responsible for energy coupling to the transport system
NOZ09_05189	ulaA_4	0.582372	0.406667	Ascorbate-specific PTS system EIIC component	NA	Transcriptional regulator
NOZ09_02122	oppC	0.579794	0.374374	Oligopeptide transport system permease protein OppC	NA	COG1173 ABC-type dipeptide oligopeptide nickel transport systems permease components
NOZ09_01260	xylE	0.579272	0.397853	D-xylose-proton symporter	NA	Aldose 1-epimerase
NOZ09_00833	arsR2_1	0.577518	NA	Arsenic resistance transcriptional regulator ArsR2	NA	transcriptional regulator
NOZ09_04187	glnH_3	0.576902	0.382529	ABC transporter glutamine-binding protein GlnH	NA	Branched-chain amino acid transport
NOZ09_04281	proS_1	0.576238	0.153353	Proline--tRNA ligase	6.1.1.15	colanic acid biosynthetic process
NOZ09_03589	dxs_1	0.576154	0.283626	1-deoxy-D-xylulose-5-phosphate synthase	2.2.1.7	helicase
NOZ09_02857	yrdA_2	0.576044	0.352547	Protein YrdA	NA	Catalyzes the reductive cleavage of azo bond in aromatic azo compounds to the corresponding amines. Requires NADH, but not NADPH, as an electron donor for its activity
NOZ09_02562	NOZ09_02562	0.575873	0.180491	hypothetical protein	NA	0
NOZ09_00379	trpS	0.575339	0.128742	Tryptophan--tRNA ligase	6.1.1.2	Tryptophanyl-tRNA synthetase
NOZ09_04332	epsF_1	0.574687	NA	Type II secretion system protein F	NA	General Secretion Pathway protein
NOZ09_02995	NOZ09_02995	0.574687	NA	hypothetical protein	NA	#N/A
NOZ09_03124	NOZ09_03124	0.574241	0.394732	hypothetical protein	NA	Major facilitator superfamily
NOZ09_03978	NOZ09_03978	0.571291	NA	hypothetical protein	NA	0
NOZ09_00868	NOZ09_00868	0.571204	0.398065	hypothetical protein	NA	Acts as a flagellar brake, regulating swimming and swarming in a bis-(3'-5') cyclic diguanylic acid (c-di-GMP)- dependent manner. Binds 1 c-di-GMP dimer per subunit. Increasing levels of c-di-GMP lead to decreased motility
NOZ09_04885	rbsC_8	0.571093	0.439082	Ribose import permease protein RbsC	NA	phosphonate C-P lyase system protein PhnL
NOZ09_00610	yqjD	0.570768	0.0129978	putative protein YqjD	NA	Membrane protein YqjD
NOZ09_02908	NOZ09_02908	0.570014	NA	hypothetical protein	NA	amino acid
NOZ09_03950	NOZ09_03950	0.569976	NA	hypothetical protein	NA	Pili assembly chaperone PapD, C-terminal domain
NOZ09_00102	uhpT	0.568875	0.296147	Hexose-6-phosphate:phosphate antiporter	NA	transporter
NOZ09_00638	dhaK_1	0.56786	0.204841	Dihydroxyacetone kinase	2.7.1.29	Dihydroxyacetone kinase
NOZ09_02825	malI	0.566965	0.39499	Maltose regulon regulatory protein MalI	NA	Belongs to the mannose-6-phosphate isomerase type 1 family
NOZ09_01277	iscX	0.566476	0.173139	Protein IscX	NA	Probably plays an important role in intracellular peptide degradation
NOZ09_03274	thiK	0.56486	0.438808	Thiamine kinase	2.7.1.89	Belongs to the UPF0227 family
NOZ09_00281	nikD	0.564734	NA	Nickel import ATP-binding protein NikD	3.6.3.24	Part of the ABC transporter complex NikABCDE involved in nickel import. Responsible for energy coupling to the transport system
NOZ09_02329	ydhF	0.564518	0.124075	Oxidoreductase YdhF	1.-.-.-	Fe-S protein
NOZ09_02831	NOZ09_02831	0.564367	0.422382	hypothetical protein	NA	selenium-binding protein YdfZ
NOZ09_00248	yhjR	0.564109	0.171454	Protein YhjR	NA	Cellulose biosynthesis protein BcsR
NOZ09_03942	NOZ09_03942	0.563583	0.0700785	hypothetical protein	NA	decarboxylase
NOZ09_00661	mug	0.56352	0.418751	G/U mismatch-specific DNA glycosylase	3.2.2.28	Excises ethenocytosine and uracil, which can arise by alkylation or deamination of cytosine, respectively, from the corresponding mispairs with guanine in ds-DNA. It is capable of hydrolyzing the carbon-nitrogen bond between the sugar-phosphate backbone of the DNA and the mispaired base. The complementary strand guanine functions in substrate recognition. Required for DNA damage lesion repair in …
NOZ09_02970	NOZ09_02970	0.561818	NA	hypothetical protein	NA	Belongs to the WXG100 family
NOZ09_03334	NOZ09_03334	0.561741	0.448118	hypothetical protein	NA	Iron Permease
NOZ09_03650	acrZ	0.561555	NA	Multidrug efflux pump accessory protein AcrZ	NA	ABC-type molybdate transport system, permease component
NOZ09_04388	yacG	0.560729	0.35585	DNA gyrase inhibitor YacG	NA	Catalyzes the phosphorylation of the 3'-hydroxyl group of dephosphocoenzyme A to form coenzyme A
NOZ09_05440	NOZ09_05440	0.560589	0.448948	hypothetical protein	NA	Transposase IS66 family
NOZ09_02386	NOZ09_02386	0.559189	NA	hypothetical protein	NA	oxidase, subunit
NOZ09_04564	opuE	0.558101	NA	Osmoregulated proline transporter OpuE	NA	Acetyltransferase
NOZ09_03192	sotB_2	0.557647	NA	Sugar efflux transporter B	NA	Antibiotic biosynthesis monooxygenase
NOZ09_05469	NOZ09_05469	0.557449	0.413463	hypothetical protein	NA	0
NOZ09_05092	wecA	0.557283	0.166734	Undecaprenyl-phosphate alpha-N-acetylglucosaminyl 1-phosphate transferase	2.7.8.33	Catalyzes the acetylation of dTDP-fucosamine (dTDP-4- amino-4,6-dideoxy-D-galactose) to dTDP-Fuc4NAc, which is utilized in the biosynthesis of the enterobacterial common antigen (ECA)
NOZ09_02150	metQ_2	0.556867	0.244073	D-methionine-binding lipoprotein MetQ	NA	Belongs to the NlpA lipoprotein family
NOZ09_04764	ytfJ	0.556243	0.09317	putative protein YtfJ	NA	Hemolysins and related proteins containing CBS domains
NOZ09_02127	clsA	0.556023	0.273101	Cardiolipin synthase A	2.7.8.-	Catalyzes the reversible phosphatidyl group transfer from one phosphatidylglycerol molecule to another to form cardiolipin (CL) (diphosphatidylglycerol) and glycerol
NOZ09_01535	NOZ09_01535	0.555805	0.052251	Epimerase family protein	NA	Catalyzes the formation of dihydromonapterin triphosphate from dihydroneopterin triphosphate
NOZ09_04639	mlrA	0.555001	0.190975	HTH-type transcriptional regulator MlrA	NA	Belongs to the membrane fusion protein (MFP) (TC 8.A.1) family
NOZ09_05004	celA_3	0.554864	0.229323	PTS system cellobiose-specific EIIB component	2.7.1.205	Condenses 4-methyl-5-(beta-hydroxyethyl)thiazole monophosphate (THZ-P) and 2-methyl-4-amino-5-hydroxymethyl pyrimidine pyrophosphate (HMP-PP) to form thiamine monophosphate (TMP)
NOZ09_02874	argE_2	0.554074	NA	Acetylornithine deacetylase	3.5.1.16	alcohol dehydrogenase
NOZ09_01719	NOZ09_01719	0.552552	0.408143	hypothetical protein	NA	Catalyzes the synthesis of 5,6-dihydrouridine (D), a modified base found in the D-loop of most tRNAs, via the reduction of the C5-C6 double bond in target uridines. Specifically modifies U16 in tRNAs
NOZ09_01152	NOZ09_01152	0.551495	0.324885	hypothetical protein	NA	Fimbrial protein
NOZ09_04309	map_2	0.550977	0.0599714	Methionine aminopeptidase	3.4.11.18	ribosomal protein
NOZ09_02007	ycgL	0.550617	0.137683	Protein YcgL	NA	YcgL domain-containing protein
NOZ09_01213	clpB	0.550581	0.225814	Chaperone protein ClpB	NA	Part of a stress-induced multi-chaperone system, it is involved in the recovery of the cell from heat-induced damage, in cooperation with DnaK, DnaJ and GrpE
NOZ09_02608	NOZ09_02608	0.549846	0.447893	hypothetical protein	NA	Transposase and inactivated derivatives
NOZ09_00178	mtlR	0.549536	0.268523	Mannitol operon repressor	NA	Mannitol-1-Phosphate 5-Dehydrogenase
NOZ09_04882	NOZ09_04882	0.549337	NA	hypothetical protein	NA	Phosphonate
NOZ09_00553	rimP	0.54892	0.0904891	Ribosome maturation factor RimP	NA	Required for maturation of 30S ribosomal subunits
NOZ09_02378	ydcO	0.547995	NA	Inner membrane protein YdcO	NA	AraC family transcriptional regulator
NOZ09_01212	yfiH_1	0.545578	0.116389	Polyphenol oxidase	1.10.3.-	#N/A
NOZ09_03981	NOZ09_03981	0.544552	NA	hypothetical protein	NA	#N/A
NOZ09_02550	hpxW	0.543366	NA	Oxamate amidohydrolase proenzyme	3.5.1.126	Allows the formation of correctly charged Gln-tRNA(Gln) through the transamidation of misacylated Glu-tRNA(Gln) in organisms which lack glutaminyl-tRNA synthetase. The reaction takes place in the presence of glutamine and ATP through an activated gamma-phospho-Glu-tRNA(Gln)
NOZ09_01101	fepC_1	0.543109	0.231815	Ferric enterobactin transport ATP-binding protein FepC	NA	(ABC) transporter
NOZ09_01171	bepE_1	0.542822	0.427352	Efflux pump membrane transporter BepE	NA	Belongs to the resistance-nodulation-cell division (RND) (TC 2.A.6) family
NOZ09_03868	NOZ09_03868	0.542686	0.414048	hypothetical protein	NA	Binding-protein-dependent transport system inner membrane component
NOZ09_03877	yjbR_1	0.542334	0.456811	putative protein YjbR	NA	Transcriptional regulator
NOZ09_03510	NOZ09_03510	0.542309	NA	hypothetical protein	NA	baseplate assembly protein
NOZ09_01282	yfhM	0.541887	0.193954	putative lipoprotein YfhM	NA	penicillin-binding protein 1C
NOZ09_04642	NOZ09_04642	0.540987	NA	hypothetical protein	NA	Outer Membrane Lipoprotein
NOZ09_05147	rpmE	0.540869	0.17365	50S ribosomal protein L31	NA	transcriptional regulator
NOZ09_02724	lacY	0.539893	0.466483	Lactose permease	NA	binds specific sites in lac operon resulting in DNA looping between the operators
NOZ09_03544	dacC	0.539892	0.0928491	D-alanyl-D-alanine carboxypeptidase DacC	3.4.16.4	Phosphatase
NOZ09_04505	yjjX	0.53986	0.157465	Non-canonical purine NTP phosphatase	3.6.1.-	Response regulators consisting of a CheY-like receiver domain and a winged-helix DNA-binding domain
NOZ09_00083	gbpR_1	0.538206	0.448622	HTH-type transcriptional regulator GbpR	NA	Extradiol catechol dioxygenase that catalyzes the oxidative cleavage of substituted catechols
NOZ09_02847	iolS_3	0.537364	0.40381	Aldo-keto reductase IolS	1.1.1.-	aminotransferase
NOZ09_04115	thiL	0.536978	0.364029	Thiamine-monophosphate kinase	2.7.4.16	Aldo keto reductase
NOZ09_05087	rffH	0.536561	0.319544	Glucose-1-phosphate thymidylyltransferase 2	2.7.7.24	Catalyzes the synthesis of Und-PP-GlcNAc-ManNAcA (Lipid II), the second lipid-linked intermediate involved in enterobacterial common antigen (ECA) synthesis
NOZ09_05349	NOZ09_05349	0.535869	0.469181	hypothetical protein	NA	sequence-specific DNA binding
NOZ09_05266	yidZ	0.535702	0.459082	HTH-type transcriptional regulator YidZ	NA	Part of the phosphate (Pho) regulon, which plays a key role in phosphate homeostasis. PhoU is essential for the repression of the Pho regulon at high phosphate conditions
NOZ09_01228	srmB	0.534974	0.212752	ATP-dependent RNA helicase SrmB	3.6.4.13	DEAD-box RNA helicase involved in the assembly of the 50S ribosomal subunit at low temperature. Exhibits RNA-stimulated ATP hydrolysis and RNA unwinding activity
NOZ09_04198	phnD	0.534437	0.471239	Phosphate-import protein PhnD	NA	Part of the ecpRABCDE operon, which encodes the E.coli common pilus (ECP). ECP is found in both commensal and pathogenic strains and plays a dual role in early-stage biofilm development and host cell recognition
NOZ09_02268	scoA	0.533285	NA	putative succinyl-CoA:3-ketoacid coenzyme A transferase subunit A	2.8.3.5	COG1788 Acyl CoA acetate 3-ketoacid CoA transferase, alpha subunit
NOZ09_00531	NOZ09_00531	0.53238	0.454531	hypothetical protein	NA	transcriptional regulator
NOZ09_04890	ompR_3	0.532202	0.315268	Transcriptional regulatory protein OmpR	NA	Histidine kinase
NOZ09_00180	mtlA	0.531837	0.238082	PTS system mannitol-specific EIICBA component	NA	Protein of unknown function (DUF3302)
NOZ09_03738	ybeY	0.528199	0.190094	Endoribonuclease YbeY	3.1.-.-	ubiquinone biosynthesis hydroxylase, UbiH UbiF VisC COQ6
NOZ09_01668	NOZ09_01668	0.528014	0.455667	hypothetical protein	NA	outer membrane
NOZ09_02299	NOZ09_02299	0.527566	0.456811	hypothetical protein	NA	Reversible hydration of carbon dioxide
NOZ09_04767	hxlR	0.526538	0.466249	HTH-type transcriptional activator HxlR	NA	regulates the araBAD and araFGH operons and other genes involved in the transport and catabolism of L-arabinose
NOZ09_04082	lon_2	0.526093	0.268902	Lon protease	3.4.21.53	peptidylprolyl isomerase
NOZ09_02404	curA	0.525837	0.354787	NADPH-dependent curcumin reductase	1.3.1.-	transcriptional regulator
NOZ09_03786	ytfQ_1	0.525643	NA	ABC transporter periplasmic-binding protein YtfQ	NA	Bifunctional enzyme that catalyzes the enolization of 2,3-diketo-5-methylthiopentyl-1-phosphate (DK-MTP-1-P) into the intermediate 2-hydroxy-3-keto-5-methylthiopentenyl-1-phosphate (HK-MTPenyl-1-P), which is then dephosphorylated to form the acireductone 1,2-dihydroxy-3-keto-5-methylthiopentene (DHK- MTPene)
NOZ09_02765	mlc	0.525625	0.166734	Protein mlc	NA	Probably acts as an electrical shunt for an outwardly- directed proton pump that is linked to amino acid decarboxylation, as part of the extreme acid resistance (XAR) response
NOZ09_02918	nodD2_2	0.525235	0.459779	Nodulation protein D 2	NA	NmrA-like family
NOZ09_01153	fimD_3	0.524977	NA	Outer membrane usher protein FimD	NA	outer membrane usher protein
NOZ09_01418	cysT	0.52449	0.436189	Sulfate transport system permease protein CysT	NA	(ABC) transporter
NOZ09_04649	lamB_3	0.524272	NA	Maltoporin	NA	Protein of unknown function (DUF2878)
NOZ09_00013	dgoT_1	0.524222	0.425953	D-galactonate transporter	NA	Major facilitator superfamily
NOZ09_02405	rihA	0.52391	0.31226	Pyrimidine-specific ribonucleoside hydrolase RihA	3.2.-.-	nadp-dependent
NOZ09_00258	NOZ09_00258	0.523802	0.113431	hypothetical protein	NA	protein involved in outer membrane biogenesis
NOZ09_04073	sbnA	0.523539	0.413365	putative siderophore biosynthesis protein SbnA	NA	Involved in lipid A export and possibly also in glycerophospholipid export and for biogenesis of the outer membrane. Transmembrane domains (TMD) form a pore in the inner membrane and the ATP-binding domain (NBD) is responsible for energy generation
NOZ09_02211	msuD_2	0.521017	0.483934	Methanesulfonate monooxygenase	1.14.14.5	Alkanesulfonate monooxygenase
NOZ09_02981	NOZ09_02981	0.520928	0.479982	hypothetical protein	NA	0
NOZ09_00040	zapB	0.519391	0.0996137	Cell division protein ZapB	NA	Belongs to the MIP aquaporin (TC 1.A.8) family
NOZ09_01717	cdd	0.519122	0.339726	Cytidine deaminase	3.5.4.5	effector of murein hydrolase
NOZ09_03474	ybjP	0.518536	0.235104	putative lipoprotein YbjP	NA	Diguanylate cyclase
NOZ09_01988	manZ_1	0.5185	0.337748	PTS system mannose-specific EIID component	NA	PTS system mannose fructose sorbose family IID component
NOZ09_00891	licC_2	0.518239	0.329946	Lichenan permease IIC component	NA	The phosphoenolpyruvate-dependent sugar phosphotransferase system (PTS), a major carbohydrate active - transport system, catalyzes the phosphorylation of incoming sugar substrates concomitant with their translocation across the cell membrane
NOZ09_05045	ubiE	0.518054	0.30158	Ubiquinone/menaquinone biosynthesis C-methyltransferase UbiE	2.1.1.163	3'-5' exonuclease that prefers single-stranded DNA and RNA. May play a role in the H(2)O(2)-induced DNA damage repair
NOZ09_03155	astB_2	0.517851	0.237537	N-succinylarginine dihydrolase	3.5.3.23	P pilus assembly Cpx signaling pathway, periplasmic inhibitor zinc-resistance associated protein
NOZ09_01647	NOZ09_01647	0.517376	0.48105	hypothetical protein	NA	portal protein
NOZ09_02926	NOZ09_02926	0.517088	NA	hypothetical protein	NA	tetR family
NOZ09_03636	NOZ09_03636	0.516836	0.447059	hypothetical protein	NA	Belongs to the resistance-nodulation-cell division (RND) (TC 2.A.6) family
NOZ09_05190	NOZ09_05190	0.513826	NA	hypothetical protein	NA	branched-chain amino acid
NOZ09_03818	fepB	0.513751	0.147764	Ferrienterobactin-binding periplasmic protein	NA	Phosphopantetheine attachment site
NOZ09_03522	NOZ09_03522	0.513728	NA	hypothetical protein	NA	Capsid scaffolding
NOZ09_02204	mhpF	0.510509	NA	Acetaldehyde dehydrogenase	1.2.1.10	Catalyzes the conversion of acetaldehyde to acetyl-CoA, using NAD( ) and coenzyme A. Is the final enzyme in the meta- cleavage pathway for the degradation of aromatic compounds
NOZ09_05005	chbA_5	0.509494	0.0955506	PTS system N,N'-diacetylchitobiose-specific EIIA component	NA	COG0476 Dinucleotide-utilizing enzymes involved in molybdopterin and thiamine biosynthesis family 2
NOZ09_03885	dgaR_1	0.507344	0.161589	Transcriptional regulatory protein DagR	NA	PTS system mannose/fructose/sorbose family IID component
NOZ09_03805	rbsC_4	0.504854	NA	Ribose import permease protein RbsC	NA	Catalyzes the phosphorylation of methylthioribose into methylthioribose-1-phosphate
NOZ09_05015	secE	0.504038	0.0454545	Protein translocase subunit SecE	NA	#N/A
NOZ09_03900	NOZ09_03900	0.503986	NA	hypothetical protein	NA	amine dehydrogenase activity
NOZ09_04558	lgoT_4	0.503594	0.355656	putative L-galactonate transporter	NA	Belongs to the mannitol dehydrogenase family. UxaB subfamily
NOZ09_02136	NOZ09_02136	0.502951	0.172351	hypothetical protein	NA	0
NOZ09_01222	pat_1	0.502595	0.0310683	Protein lysine acetyltransferase Pat	2.3.1.-	Acyl-CoA synthetase (NDP forming)
NOZ09_04749	ytfT	0.502457	0.471009	Inner membrane ABC transporter permease protein YtfT	NA	Thioredoxin
NOZ09_04725	celA_2	0.502372	NA	PTS system cellobiose-specific EIIB component	2.7.1.205	trehalose
NOZ09_03708	kdpD	0.502107	0.375079	Sensor protein KdpD	2.7.13.3	Part of the high-affinity ATP-driven potassium transport (or Kdp) system, which catalyzes the hydrolysis of ATP coupled with the electrogenic transport of potassium into the cytoplasm. This subunit binds and transports the potassium across the cytoplasmic membrane
NOZ09_01117	gshA	0.501791	0.0947117	Glutamate--cysteine ligase	6.3.2.2	Belongs to the glutamate--cysteine ligase type 1 family. Type 1 subfamily
NOZ09_03724	nagA	0.50172	0.171248	N-acetylglucosamine-6-phosphate deacetylase	3.5.1.25	Catalyzes a two-step reaction, first charging a glutamine molecule by linking its carboxyl group to the alpha-phosphate of ATP, followed by transfer of the aminoacyl-adenylate to its tRNA
NOZ09_05452	NOZ09_05452	0.500907	0.145996	hypothetical protein	NA	0
NOZ09_05337	NOZ09_05337	0.500338	NA	hypothetical protein	NA	Belongs to the binding-protein-dependent transport system permease family
NOZ09_03757	mrdB	0.499505	0.454883	Peptidoglycan glycosyltransferase MrdB	2.4.1.129	Functions as a ribosomal silencing factor. Interacts with ribosomal protein L14 (rplN), blocking formation of intersubunit bridge B8. Prevents association of the 30S and 50S ribosomal subunits and the formation of functional ribosomes, thus repressing translation
NOZ09_00790	rpiA	0.49933	0.403867	Ribose-5-phosphate isomerase A	5.3.1.6	Catalyzes the reversible conversion of ribose-5- phosphate to ribulose 5-phosphate
NOZ09_04757	msrA	0.498843	0.0450054	Peptide methionine sulfoxide reductase MsrA	1.8.4.11	Catalyzes the hydrolysis of inorganic pyrophosphate (PPi) forming two phosphate ions
NOZ09_00855	NOZ09_00855	0.498807	0.327188	hypothetical protein	NA	Belongs to the NiCoT transporter (TC 2.A.52) family
NOZ09_03001	NOZ09_03001	0.498055	NA	hypothetical protein	NA	#N/A
NOZ09_02783	cynR_8	0.498042	0.449521	HTH-type transcriptional regulator CynR	NA	Phosphoribosyl-dephospho-CoA transferase MdcG
NOZ09_04870	NOZ09_04870	0.492553	0.253114	hypothetical protein	NA	Interacts with CbpA and inhibits both the DnaJ-like co- chaperone activity and the DNA binding activity of CbpA. Together with CbpA, modulates the activity of the DnaK chaperone system. Does not inhibit the co-chaperone activity of DnaJ
NOZ09_03199	NOZ09_03199	0.49219	0.455334	hypothetical protein	NA	Virulence protein msgA
NOZ09_04359	cueO	0.492148	0.357552	Blue copper oxidase CueO	NA	Belongs to the purine pyrimidine phosphoribosyltransferase family
NOZ09_00962	cobQ	0.492117	0.478045	Cobyric acid synthase	NA	Catalyzes amidations at positions B, D, E, and G on adenosylcobyrinic A,C-diamide. NH(2) groups are provided by glutamine, and one molecule of ATP is hydrogenolyzed for each amidation
NOZ09_05192	NOZ09_05192	0.491877	0.318302	hypothetical protein	NA	adenylate kinase activity
NOZ09_03803	NOZ09_03803	0.491623	NA	hypothetical protein	NA	Acid phosphatase
NOZ09_05329	rbsC_11	0.491472	0.346001	Ribose import permease protein RbsC	NA	Transposase
NOZ09_01391	tktB	0.490425	0.0523016	Transketolase 2	2.2.1.1	Transaldolase is important for the balance of metabolites in the pentose-phosphate pathway
NOZ09_04008	NOZ09_04008	0.488553	0.475123	putative oxidoreductase	1.-.-.-	ABC-type transport system involved in lysophospholipase L1 biosynthesis permease component
NOZ09_02239	NOZ09_02239	0.486775	0.42955	Gluconate 2-dehydrogenase flavoprotein	1.1.99.3	Choline dehydrogenase and related flavoproteins
NOZ09_04952	malF_2	0.485535	0.469119	Maltose transport system permease protein MalF	NA	Belongs to the GPAT DAPAT family
NOZ09_01265	NOZ09_01265	0.485348	0.511072	hypothetical protein	NA	#N/A
NOZ09_01039	edcC	0.485093	NA	Phenolic acid decarboxylase subunit C	4.1.1.-	Decarboxylase involved in the decarboxylation and detoxification of phenolic derivatives under both aerobic and anaerobic conditions. It is able to catalyze the reversible decarboxylation of 4-hydroxybenzoate and vanillate
NOZ09_03947	yadV_3	0.485093	NA	putative fimbrial chaperone YadV	NA	acetyltransferase
NOZ09_05213	engB	0.484779	0.128616	putative GTP-binding protein EngB	NA	#N/A
NOZ09_01136	ygaM	0.484706	0.153353	putative protein YgaM	NA	ribosome binding
NOZ09_02135	NOZ09_02135	0.484513	0.262819	hypothetical protein	NA	Salt-induced outer membrane protein
NOZ09_03357	puuD	0.484424	0.441711	Gamma-glutamyl-gamma-aminobutyrate hydrolase PuuD	3.5.1.94	#N/A
NOZ09_01024	cysC	0.483565	0.507984	Adenylyl-sulfate kinase	2.7.1.25	Catalyzes the synthesis of activated sulfate
NOZ09_05232	rbsC_10	0.4826	0.425953	Ribose import permease protein RbsC	NA	#N/A
NOZ09_04216	NOZ09_04216	0.482231	0.16703	hypothetical protein	NA	Endoribonuclease L-PSP
NOZ09_04194	ecpB	0.481543	NA	putative fimbrial chaperone EcpB	NA	Part of the ecpRABCDE operon, which encodes the E.coli common pilus (ECP). ECP is found in both commensal and pathogenic strains and plays a dual role in early-stage biofilm development and host cell recognition. Tip pilus adhesin, which is required for assembly of EcpA into fibers (By similarity)
NOZ09_01150	fimD_2	0.48068	NA	Outer membrane usher protein FimD	NA	Usher protein
NOZ09_04004	NOZ09_04004	0.480535	0.471586	hypothetical protein	NA	Catalyzes the conversion of N5-carboxyaminoimidazole ribonucleotide (N5-CAIR) to 4-carboxy-5-aminoimidazole ribonucleotide (CAIR)
NOZ09_05316	artM_4	0.480241	0.506045	Arginine transport ATP-binding protein ArtM	NA	Belongs to the D-glutamate cyclase family
NOZ09_05142	yfkN	0.479403	0.467615	Trifunctional nucleotide phosphoesterase protein YfkN	NA	transcriptional regulator
NOZ09_04387	zapD	0.479098	0.368321	Cell division protein ZapD	NA	Catalyzes the irreversible NADPH-dependent deamination of GMP to IMP. It functions in the conversion of nucleobase, nucleoside and nucleotide derivatives of G to A nucleotides, and in maintaining the intracellular balance of A and G nucleotides
NOZ09_01779	mdtD	0.478781	0.338452	Putative multidrug resistance protein MdtD	NA	Major facilitator superfamily
NOZ09_02837	aldA	0.478516	0.511693	Lactaldehyde dehydrogenase	1.2.1.22	homolog of Blt101
NOZ09_00068	bmr3	0.478491	NA	Multidrug resistance protein 3	NA	Transcriptional regulator
NOZ09_03508	NOZ09_03508	0.477491	0.523298	hypothetical protein	NA	baseplate assembly protein
NOZ09_00603	yhaK	0.476053	0.466063	Pirin-like protein YhaK	NA	Belongs to the pirin family
NOZ09_02172	cysL	0.474743	0.472566	HTH-type transcriptional regulator CysL	NA	transcriptional regulator
NOZ09_04520	NOZ09_04520	0.474386	0.489901	hypothetical protein	NA	The enzymes which catalyze the reversible phosphorolysis of pyrimidine nucleosides are involved in the degradation of these compounds and in their utilization as carbon and energy sources, or in the rescue of pyrimidine bases for nucleotide synthesis
NOZ09_03222	cydA_1	0.474312	0.319237	Cytochrome bd ubiquinol oxidase subunit 1	1.10.3.-	0
NOZ09_04607	slyA_3	0.474302	0.51602	Transcriptional regulator SlyA	NA	4 iron, 4 sulfur cluster binding
NOZ09_00203	xylA_1	0.473943	0.292021	Xylose isomerase	5.3.1.5	xylulose kinase
NOZ09_01148	fimA_1	0.473699	NA	Type-1 fimbrial protein, A chain	NA	Fimbrial protein
NOZ09_03707	kdpC	0.473544	0.476582	Potassium-transporting ATPase KdpC subunit	NA	Membrane
NOZ09_03285	acpP	0.472661	0.303687	Acyl carrier protein	NA	4-amino-4-deoxychorismate lyase
NOZ09_00997	ppnN	0.47197	0.266735	Pyrimidine/purine nucleotide 5'-monophosphate nucleosidase	3.2.2.-	Rossmann fold nucleotide-binding protein
NOZ09_01487	NOZ09_01487	0.471229	0.407204	hypothetical protein	NA	Phage tail tube, TTP, lambda-like
NOZ09_00613	yqjA	0.470875	0.328866	Inner membrane protein YqjA	NA	Inner membrane protein yqjA
NOZ09_04478	NOZ09_04478	0.470642	0.292129	hypothetical protein	NA	Peptidyl-prolyl cis-trans
NOZ09_03807	hcxA	0.470129	NA	Hydroxycarboxylate dehydrogenase A	1.1.1.-	Sugar ABC Transporter
NOZ09_02930	NOZ09_02930	0.468745	0.524246	hypothetical protein	NA	type VI secretion protein
NOZ09_01982	cspC	0.46814	0.0559529	Cold shock-like protein CspC	NA	#N/A
NOZ09_03603	ybhL	0.467839	0.101722	Inner membrane protein YbhL	NA	Catalyzes the phosphatidyl group transfer from one phosphatidylglycerol molecule to another to form cardiolipin (CL) (diphosphatidylglycerol) and glycerol
NOZ09_04064	NOZ09_04064	0.467235	0.17365	hypothetical protein	NA	0
NOZ09_02412	pgrR_4	0.46654	0.512891	HTH-type transcriptional regulator PgrR	NA	Involved in the transporte of L-asparagine
NOZ09_03268	comR	0.466167	0.17484	HTH-type transcriptional repressor ComR	NA	ErfK YbiS YcfS YnhG family protein
NOZ09_02707	marA	0.465557	0.513589	Multiple antibiotic resistance protein MarA	NA	UPF0056 membrane protein
NOZ09_02719	cdhR_2	0.46492	0.480414	HTH-type transcriptional regulator CdhR	NA	methionine synthase
NOZ09_04514	deoD	0.46471	0.232934	Purine nucleoside phosphorylase DeoD-type	2.4.2.1	DNA-dependent ATPase involved in processing of recombination intermediates, plays a role in repairing DNA breaks. Stimulates the branch migration of RecA-mediated strand transfer reactions, allowing the 3' invading strand to extend heteroduplex DNA faster. Binds ssDNA in the presence of ADP but not other nucleotides, has ATPase activity that is stimulated by ssDNA and various branched DNA structu…
NOZ09_01644	NOZ09_01644	0.462891	NA	hypothetical protein	NA	HNH nucleases
NOZ09_03352	NOZ09_03352	0.462807	0.532283	hypothetical protein	NA	transcriptional regulator
NOZ09_04751	ytfQ_2	0.462093	0.367764	ABC transporter periplasmic-binding protein YtfQ	NA	Reutilizes the intact tripeptide L-alanyl-gamma-D- glutamyl-meso-diaminopimelate by linking it to UDP-N- acetylmuramate
NOZ09_02754	NOZ09_02754	0.461808	0.108682	hypothetical protein	NA	Major facilitator superfamily
NOZ09_00060	act	0.461732	0.528364	Methanol dehydrogenase activator	3.-.-.-	of the drug metabolite transporter (DMT) superfamily
NOZ09_01965	NOZ09_01965	0.460912	0.502532	hypothetical protein	NA	#N/A
NOZ09_01344	NOZ09_01344	0.459927	0.159025	hypothetical protein	NA	#N/A
NOZ09_04368	NOZ09_04368	0.459145	0.221435	hypothetical protein	NA	Belongs to the aconitase IPM isomerase family
NOZ09_01390	NOZ09_01390	0.458516	NA	hypothetical protein	NA	Catalyzes the transfer of a two-carbon ketol group from a ketose donor to an aldose acceptor, via a covalent intermediate with the cofactor thiamine pyrophosphate
NOZ09_01629	NOZ09_01629	0.458227	0.306611	hypothetical protein	NA	Protein of unknown function (DUF968)
NOZ09_00290	arnD	0.457791	NA	putative 4-deoxy-4-formamido-L-arabinose-phosphoundecaprenol deformylase ArnD	3.5.1.-	Catalyzes the deformylation of 4-deoxy-4-formamido-L- arabinose-phosphoundecaprenol to 4-amino-4-deoxy-L-arabinose- phosphoundecaprenol. The modified arabinose is attached to lipid A and is required for resistance to polymyxin and cationic antimicrobial peptides
NOZ09_03496	NOZ09_03496	0.457441	NA	hypothetical protein	NA	transport protein
NOZ09_02374	tehB	0.457144	0.542197	Tellurite methyltransferase	2.1.1.265	PFAM C4-dicarboxylate transporter malic acid transport protein
NOZ09_01066	gmuD_2	0.456668	0.42204	6-phospho-beta-glucosidase GmuD	3.2.1.86	Belongs to the glycosyl hydrolase 1 family
NOZ09_00494	degS	0.456498	0.266239	Serine endoprotease DegS	3.4.21.107	Belongs to the peptidase S1C family
NOZ09_02471	NOZ09_02471	0.456195	0.536806	hypothetical protein	NA	ABC transporter
NOZ09_00678	cca	0.455804	0.230632	Multifunctional CCA protein	NA	Catalyzes the addition and repair of the essential 3'- terminal CCA sequence in tRNAs without using a nucleic acid template. Adds these three nucleotides in the order of C, C, and A to the tRNA nucleotide-73, using CTP and ATP as substrates and producing inorganic pyrophosphate. Also shows phosphatase, 2'- nucleotidase and 2',3'-cyclic phosphodiesterase activities. These phosphohydrolase activiti…
NOZ09_01769	ddpA_1	0.45544	NA	putative D,D-dipeptide-binding periplasmic protein DdpA	NA	Extracellular solute-binding protein, family 5
NOZ09_04547	frlB_2	0.455282	0.520624	Fructosamine deglycase FrlB	3.5.-.-	DNA replication protein
NOZ09_04967	NOZ09_04967	0.454575	0.416637	hypothetical protein	NA	UDP-3-O-(3-hydroxymyristoyl) glucosamine N-acyltransferase
NOZ09_03220	NOZ09_03220	0.454132	NA	hypothetical protein	NA	oxidized base lesion DNA N-glycosylase activity
NOZ09_00347	malT	0.453523	0.0895673	HTH-type transcriptional regulator MalT	NA	Positively regulates the transcription of the maltose regulon whose gene products are responsible for uptake and catabolism of malto-oligosaccharides. Binds and recognizes a DNA motif (called the malT box) 5'-GGA TG GA-3'
NOZ09_01209	raiA	0.453098	0.0418087	Ribosome-associated inhibitor A	NA	Part of the outer membrane protein assembly complex, which is involved in assembly and insertion of beta-barrel proteins into the outer membrane
NOZ09_04409	cra_2	0.452522	0.262561	Catabolite repressor/activator	NA	Essential cell division protein. May link together the upstream cell division proteins, which are predominantly cytoplasmic, with the downstream cell division proteins, which are predominantly periplasmic
NOZ09_02428	NOZ09_02428	0.452466	NA	hypothetical protein	NA	COG2211 Na melibiose symporter and related transporters
NOZ09_04593	yjiA	0.451333	0.343109	putative GTP-binding protein YjiA	NA	#N/A
NOZ09_04859	NOZ09_04859	0.45105	0.54305	hypothetical protein	NA	#N/A
NOZ09_02420	glnQ_3	0.450269	NA	Glutamine transport ATP-binding protein GlnQ	NA	amino acid ABC transporter
NOZ09_00493	mdh_1	0.450251	0.256787	Malate dehydrogenase	1.1.1.37	Catalyzes the reversible oxidation of malate to oxaloacetate
NOZ09_04058	rcnA	0.449418	NA	Nickel/cobalt efflux system RcnA	NA	Belongs to the ABC transporter superfamily
NOZ09_01356	betC	0.449386	0.464774	Choline-sulfatase	3.1.6.6	Iron-sulfur cluster-binding domain
NOZ09_01491	NOZ09_01491	0.449258	NA	hypothetical protein	NA	Domain of unknown function (DUF1833)
NOZ09_02363	quiA	0.448833	0.265747	Quinate/shikimate dehydrogenase (quinone)	1.1.5.8	Belongs to the zinc-containing alcohol dehydrogenase family. Class-III subfamily
NOZ09_04844	yjeH	0.448107	0.507284	L-methionine/branched-chain amino acid exporter YjeH	NA	#N/A
NOZ09_04939	NOZ09_04939	0.447508	0.311199	hypothetical protein	NA	Belongs to the class B bacterial acid phosphatase family
NOZ09_05193	fdhD	0.447332	0.493112	Sulfur carrier protein FdhD	NA	PTS IIA-like nitrogen-regulatory protein PtsN
NOZ09_02501	NOZ09_02501	0.445749	NA	hypothetical protein	NA	Bifunctional enzyme with both catalase and broad- spectrum peroxidase activity
NOZ09_02103	NOZ09_02103	0.445568	NA	hypothetical protein	NA	Multidrug DMT transporter permease
NOZ09_02704	sotB_1	0.445312	0.414935	Sugar efflux transporter	NA	NAD dependent epimerase/dehydratase family
NOZ09_03026	NOZ09_03026	0.444673	0.544358	putative protein	NA	reductase
NOZ09_04930	yjbR_2	0.444473	0.462414	putative protein YjbR	NA	Part of the outer membrane protein assembly complex, which is involved in assembly and insertion of beta-barrel proteins into the outer membrane
NOZ09_04321	hemL	0.444097	0.39737	Glutamate-1-semialdehyde 2,1-aminomutase	5.4.3.8	iron--sulfur cluster insertion protein erpA
NOZ09_00400	NOZ09_00400	0.443533	0.504423	hypothetical protein	NA	nucleic-acid-binding protein containing a Zn-ribbon domain
NOZ09_02466	adhP_1	0.443372	0.291552	Alcohol dehydrogenase, propanol-preferring	1.1.1.1	Extracellular solute-binding protein
NOZ09_00835	arsC_1	0.443179	0.555872	Arsenate reductase	1.20.4.1	arsenate reductase
NOZ09_02227	NOZ09_02227	0.443091	NA	hypothetical protein	NA	glyoxalase bleomycin resistance protein dioxygenase
NOZ09_01397	NOZ09_01397	0.442432	NA	hypothetical protein	NA	belongs to the CobB CobQ family
NOZ09_05282	NOZ09_05282	0.442369	0.526301	hypothetical protein	NA	Transposase
NOZ09_03029	NOZ09_03029	0.442234	0.267389	hypothetical protein	NA	Transcriptional regulator
NOZ09_03194	pgrR_10	0.4422	0.298299	HTH-type transcriptional regulator PgrR	NA	Major Facilitator Superfamily
NOZ09_00993	soxC	0.441959	NA	Dibenzothiophene desulfurization enzyme C	NA	acyl-CoA dehydrogenase
NOZ09_05355	nhaA_2	0.440905	0.397515	Na(+)/H(+) antiporter NhaA	NA	Domain of unknown function DUF87
NOZ09_05447	NOZ09_05447	0.439161	0.16075	hypothetical protein	NA	Transposase IS66 family
NOZ09_00007	NOZ09_00007	0.438753	0.410769	hypothetical protein	NA	0
NOZ09_01016	queD	0.437959	0.366484	6-carboxy-5,6,7,8-tetrahydropterin synthase	4.1.2.50	synthase
NOZ09_04186	NOZ09_04186	0.436698	0.513589	hypothetical protein	NA	Part of the ABC transporter complexes LivFGHMJ and LivFGHMK involved in the high-affinity transport of branched-chain amino acids
NOZ09_02305	gcvA_3	0.436639	0.561978	Glycine cleavage system transcriptional activator	NA	0
NOZ09_03065	NOZ09_03065	0.433941	0.427237	hypothetical protein	NA	0
NOZ09_03718	chiQ	0.433288	0.380153	putative lipoprotein ChiQ	NA	Low-potential electron donor to a number of redox enzymes
NOZ09_00688	ygiD	0.431883	0.453193	4,5-DOPA dioxygenase extradiol	1.13.11.29	dioxygenase
NOZ09_04101	NOZ09_04101	0.43163	NA	hypothetical protein	NA	NIPSNAP family containing protein
NOZ09_01980	NOZ09_01980	0.43136	0.404239	hypothetical protein	NA	YobH-like protein
NOZ09_01371	rpnA_1	0.431266	0.466089	Recombination-promoting nuclease RpnA	3.1.21.-	Transposase
NOZ09_03567	ybiS	0.430836	0.347619	putative L,D-transpeptidase YbiS	2.-.-.-	COG0488 ATPase components of ABC transporters with duplicated ATPase domains
NOZ09_04655	NOZ09_04655	0.429739	0.278959	hypothetical protein	NA	transporter
NOZ09_02389	potA_2	0.429672	0.389287	Spermidine/putrescine import ATP-binding protein PotA	3.6.3.31	Spermidine putrescine ABC transporter substrate-binding protein
NOZ09_01301	intS_1	0.428309	0.529139	Prophage integrase IntS	NA	#N/A
NOZ09_04541	NOZ09_04541	0.427431	0.548416	hypothetical protein	NA	regulator
NOZ09_04783	ulaD	0.422061	0.579733	3-keto-L-gulonate-6-phosphate decarboxylase UlaD	4.1.1.85	Binds together with S18 to 16S ribosomal RNA
NOZ09_01013	eno	0.421691	0.236004	Enolase	4.2.1.11	Catalyzes the reversible conversion of 2- phosphoglycerate into phosphoenolpyruvate. It is essential for the degradation of carbohydrates via glycolysis
NOZ09_04840	NOZ09_04840	0.421006	0.433916	hypothetical protein	NA	Pili assembly chaperone PapD, C-terminal domain
NOZ09_05460	NOZ09_05460	0.420594	0.454883	hypothetical protein	NA	0
NOZ09_04123	NOZ09_04123	0.420554	0.474792	hypothetical protein	NA	nucleoside-specific channel-forming protein
NOZ09_03490	nfsA	0.420174	0.559893	Oxygen-insensitive NADPH nitroreductase	1.-.-.-	sensory transduction regulator
NOZ09_05138	yijE	0.419056	0.542231	putative cystine transporter YijE	NA	Catalyzes the NADPH-dependent reduction of N-acetyl-5- glutamyl phosphate to yield N-acetyl-L-glutamate 5-semialdehyde
NOZ09_04431	yabI_2	0.41836	0.407506	Inner membrane protein YabI	NA	#N/A
NOZ09_02346	rsxG	0.418129	0.440133	Electron transport complex subunit RsxG	NA	Part of a membrane complex involved in electron transport
NOZ09_02583	argE_1	0.417934	0.507984	Acetylornithine deacetylase	3.5.1.16	Metallo-beta-lactamase superfamily
NOZ09_00942	pduF	0.417404	0.584865	Propanediol diffusion facilitator	NA	Belongs to the MIP aquaporin (TC 1.A.8) family
NOZ09_04333	pulG	0.417155	NA	Type II secretion system protein G	NA	Type II secretory pathway, ATPase PulE Tfp pilus assembly pathway, ATPase PilB
NOZ09_03906	atsB	0.416644	0.585499	Anaerobic sulfatase-maturating enzyme	1.1.99.-	COG0123 Deacetylases, including yeast histone deacetylase and acetoin utilization protein
NOZ09_01567	menH	0.41656	0.584517	2-succinyl-6-hydroxy-2,4-cyclohexadiene-1-carboxylate synthase	4.2.99.20	Converts o-succinylbenzoyl-CoA (OSB-CoA) to 1,4- dihydroxy-2-naphthoyl-CoA (DHNA-CoA)
NOZ09_01854	NOZ09_01854	0.415099	0.575619	hypothetical protein	NA	tautomerase
NOZ09_01404	NOZ09_01404	0.414633	NA	hypothetical protein	NA	ethanolamine utilization protein
NOZ09_03846	NOZ09_03846	0.412009	0.524246	hypothetical protein	NA	Repressor involved in choline regulation of the bet genes
NOZ09_03409	sdaC_2	0.411112	0.583434	Serine transporter	NA	amidohydrolase
NOZ09_01855	dmlR_8	0.411036	0.338352	HTH-type transcriptional regulator DmlR	NA	transcriptional regulator
NOZ09_01682	allS_2	0.410833	0.583078	HTH-type transcriptional activator AllS	NA	This is one of the proteins that binds to the 5S RNA in the ribosome where it forms part of the central protuberance
NOZ09_05038	rfaH	0.410137	0.248513	Transcription antitermination protein RfaH	NA	YigZ family
NOZ09_03823	entF	0.409848	0.384451	Enterobactin synthase component F	2.7.7.-	Belongs to the binding-protein-dependent transport system permease family. FecCD subfamily
NOZ09_05182	sutR_4	0.409774	0.581248	HTH-type transcriptional regulator SutR	NA	Periplasmic copper-binding protein (NosD)
NOZ09_03208	yoaK	0.409539	0.561168	putative membrane protein YoaK	NA	0
NOZ09_04663	NOZ09_04663	0.40894	0.593177	hypothetical protein	NA	Helix-turn-helix domain
NOZ09_04135	fba	0.408095	0.564918	Fructose-bisphosphate aldolase	4.1.2.13	protein conserved in bacteria
NOZ09_00658	hdeB_2	0.407285	NA	Acid stress chaperone HdeB	NA	Required for optimal acid stress protection, which is important for survival of enteric bacteria in the acidic environment of the host stomach. Exhibits a chaperone-like activity at acidic pH by preventing the aggregation of many different periplasmic proteins
NOZ09_01925	otsA	0.40717	0.303129	Trehalose-6-phosphate synthase	2.4.1.15	Probably involved in the osmoprotection via the biosynthesis of trehalose. Catalyzes the transfer of glucose from UDP-glucose (UDP-Glc) to D-glucose 6-phosphate (Glc-6-P) to form trehalose-6-phosphate. Acts with retention of the anomeric configuration of the UDP-sugar donor
NOZ09_02715	livH_4	0.406174	NA	High-affinity branched-chain amino acid transport system permease protein LivH	NA	abc transporter atp-binding protein
NOZ09_05041	tatB	0.405613	0.305439	Sec-independent protein translocase protein TatB	NA	Catalyzes the final step of fatty acid oxidation in which acetyl-CoA is released and the CoA ester of a fatty acid two carbons shorter is formed
NOZ09_04415	leuB	0.405595	0.564407	3-isopropylmalate dehydrogenase	1.1.1.85	transcriptional regulator
NOZ09_00992	ygcS	0.404918	NA	Inner membrane metabolite transport protein YgcS	NA	Major facilitator superfamily
NOZ09_03447	rarA	0.404882	0.374458	Replication-associated recombination protein A	NA	#N/A
NOZ09_02105	NOZ09_02105	0.404626	0.591831	hypothetical protein	NA	AsnC family transcriptional regulator
NOZ09_03785	dmsA_2	0.404406	0.595814	Dimethyl sulfoxide/trimethylamine N-oxide reductase	1.7.2.3	aminotransferase
NOZ09_01872	NOZ09_01872	0.404344	0.500484	Thermostable monoacylglycerol lipase	3.1.1.23	Serine aminopeptidase, S33
NOZ09_05139	metF	0.404027	0.476398	5,10-methylenetetrahydrofolate reductase	1.5.1.20	Belongs to the peptidase M20A family. ArgE subfamily
NOZ09_05416	NOZ09_05416	0.403978	0.486005	hypothetical protein	NA	Phage integrase, N-terminal SAM-like domain
NOZ09_05220	mobA	0.4027	0.562984	Molybdenum cofactor guanylyltransferase	2.7.7.77	#N/A
NOZ09_04504	pspB_2	0.402214	0.243068	Putative phosphoserine phosphatase 2	3.1.3.3	PhoQ Sensor
NOZ09_02576	fruA_3	0.401102	0.513589	PTS system fructose-specific EIIB'BC component	NA	PTS IIA-like nitrogen-regulatory protein PtsN
NOZ09_01897	NOZ09_01897	0.40076	0.295547	hypothetical protein	NA	(Lipo)protein
NOZ09_03175	sppA	0.399238	0.295256	Protease 4	3.4.21.-	Acid phosphatase
NOZ09_04794	rnr	0.398111	0.211061	Ribonuclease R	3.1.13.1	transcriptional regulator
NOZ09_00631	lsrD_1	0.397705	0.601825	Autoinducer 2 import system permease protein LsrD	NA	Branched-chain amino acid transport system / permease component
NOZ09_02148	NOZ09_02148	0.397149	0.455334	hypothetical protein	NA	antiporter activity
NOZ09_00304	ftsY	0.396726	0.278959	Signal recognition particle receptor FtsY	NA	Involved in targeting and insertion of nascent membrane proteins into the cytoplasmic membrane. Acts as a receptor for the complex formed by the signal recognition particle (SRP) and the ribosome-nascent chain (RNC). Interaction with SRP-RNC leads to the transfer of the RNC complex to the Sec translocase for insertion into the membrane, the hydrolysis of GTP by both Ffh and FtsY, and the dissocia…
NOZ09_03063	NOZ09_03063	0.396706	0.472452	hypothetical protein	NA	Pectate lyase superfamily protein
NOZ09_01362	ppx	0.395809	0.143656	Exopolyphosphatase	3.6.1.11	Catalyzes the reversible transfer of the terminal phosphate of ATP to form a long-chain polyphosphate (polyP)
NOZ09_02316	purR_1	0.394278	0.409871	HTH-type transcriptional repressor PurR	NA	Transcriptional regulator
NOZ09_00305	ftsE	0.393203	0.40381	Cell division ATP-binding protein FtsE	NA	cell division ATP-binding protein FtsE
NOZ09_03157	astA_2	0.391444	0.472452	Arginine N-succinyltransferase	2.3.1.109	Catalyzes the hydrolysis of N(2)-succinylarginine into N(2)-succinylornithine, ammonia and CO(2)
NOZ09_01278	pepB	0.391322	0.351443	Peptidase B	3.4.11.23	enhanced serine sensitivity protein SseB
NOZ09_01415	yfeY	0.389955	0.590233	putative protein YfeY	NA	peroxidase
NOZ09_03320	ycdZ	0.389225	0.581248	Inner membrane protein YcdZ	NA	Deacetylates O-acetyl-ADP ribose. Down-regulates ribonuclease 3 (RNase III) activity. Acts by interacting directly with the region of the ribonuclease that is required for dimerization activation
NOZ09_02770	NOZ09_02770	0.388487	0.438333	hypothetical protein	NA	Broad specificity carboxypetidase that releases amino acids sequentially from the C-terminus, including neutral, aromatic, polar and basic residues
NOZ09_02145	rutC_1	0.387789	0.610813	Putative aminoacrylate peracid reductase RutC	1.-.-.-	Translation Initiation Inhibitor YjgF Family
NOZ09_05125	yijD	0.387785	0.383232	Inner membrane protein YijD	NA	#N/A
NOZ09_02852	oprM_3	0.385944	0.581002	Outer membrane protein OprM	NA	Major facilitator Superfamily
NOZ09_01494	NOZ09_01494	0.385812	0.59744	hypothetical protein	NA	Pectate lyase superfamily protein
NOZ09_02796	pcaB	0.384512	0.60864	3-carboxy-cis,cis-muconate cycloisomerase	5.5.1.2	4-carboxymuconolactone decarboxylase
NOZ09_05236	ravA	0.383598	0.399332	ATPase RavA	3.6.3.-	Major facilitator superfamily
NOZ09_04013	ybbJ	0.38354	0.595814	Inner membrane protein YbbJ	NA	transport system permease component
NOZ09_01948	lpxM	0.383277	0.356037	Lipid A biosynthesis myristoyltransferase	2.3.1.243	Catalyzes the transfer of myristate from myristoyl-acyl carrier protein (ACP) to Kdo(2)-(lauroyl)-lipid IV(A) to form Kdo(2)-lipid A
NOZ09_02626	thlA_3	0.383203	0.615794	Acetyl-CoA acetyltransferase	2.3.1.9	CoA transferase having broad substrate specificity for short-chain acyl-CoA thioesters with the activity decreasing when the length of the carboxylic acid chain exceeds four carbons
NOZ09_03546	yliI	0.383004	0.506196	Aldose sugar dehydrogenase YliI	1.1.5.-	Belongs to the peptidase S11 family
NOZ09_03456	clpA	0.381476	0.0961346	ATP-dependent Clp protease ATP-binding subunit ClpA	NA	Functions in the N-end rule pathway of protein degradation where it conjugates Leu, Phe and, less efficiently, Met from aminoacyl-tRNAs to the N-termini of proteins containing an N-terminal arginine or lysine
NOZ09_00662	rpoD	0.381435	0.217656	RNA polymerase sigma factor RpoD	NA	Sigma factors are initiation factors that promote the attachment of RNA polymerase to specific initiation sites and are then released. This sigma factor is the primary sigma factor during exponential growth
NOZ09_00453	tsaC	0.381133	0.529749	Threonylcarbamoyl-AMP synthase	2.7.7.87	Required for the formation of a threonylcarbamoyl group on adenosine at position 37 (t(6)A37) in tRNAs that read codons beginning with adenine. Catalyzes the conversion of L-threonine, HCO(3)(-) CO(2) and ATP to give threonylcarbamoyl-AMP (TC-AMP) as the acyladenylate intermediate, with the release of diphosphate
NOZ09_02725	recF_2	0.380744	0.502532	DNA replication and repair protein RecF	NA	Belongs to the glycosyl hydrolase 2 family
NOZ09_00656	evgS	0.380217	0.549306	Sensor protein EvgS	2.7.13.3	PhoQ Sensor
NOZ09_04351	panD	0.380063	0.406043	Aspartate 1-decarboxylase	4.1.1.11	Catalyzes the reversible reaction in which hydroxymethyl group from 5,10-methylenetetrahydrofolate is transferred onto alpha-ketoisovalerate to form ketopantoate
NOZ09_04644	ufaA1	0.379086	NA	Tuberculostearic acid methyltransferase UfaA1	2.1.1.-	transcriptional regulator
NOZ09_05281	NOZ09_05281	0.377924	NA	hypothetical protein	NA	Phage integrase family
NOZ09_00093	phnT	0.377717	NA	Putative 2-aminoethylphosphonate import ATP-binding protein PhnT	NA	Bacterial extracellular solute-binding protein
NOZ09_03966	NOZ09_03966	0.376253	0.513589	hypothetical protein	NA	NlpC/P60 family
NOZ09_02331	aaeB_2	0.373565	0.625892	p-hydroxybenzoic acid efflux pump subunit AaeB	NA	Destroys radicals which are normally produced within the cells and which are toxic to biological systems
NOZ09_03361	dmlR_18	0.373071	0.147329	HTH-type transcriptional regulator DmlR	NA	belongs to the aldehyde dehydrogenase family
NOZ09_03498	NOZ09_03498	0.372993	NA	hypothetical protein	NA	late control
NOZ09_02111	purU	0.372681	0.313214	Formyltetrahydrofolate deformylase	3.5.1.10	Catalyzes the hydrolysis of 10-formyltetrahydrofolate (formyl-FH4) to formate and tetrahydrofolate (FH4)
NOZ09_00574	NOZ09_00574	0.371656	0.60864	Putative two-component membrane permease complex subunit SMU_747c	NA	permease
NOZ09_01187	NOZ09_01187	0.370877	0.398065	hypothetical protein	NA	Part of the outer membrane protein assembly complex, which is involved in assembly and insertion of beta-barrel proteins into the outer membrane
NOZ09_03258	sorC_1	0.370861	0.224364	Sorbitol operon regulator	NA	Catalyzes the NAD(P)-dependent oxidation of 4- (phosphohydroxy)-L-threonine (HTP) into 2-amino-3-oxo-4- (phosphohydroxy)butyric acid which spontaneously decarboxylates to form 3-amino-2-oxopropyl phosphate (AHAP)
NOZ09_02897	uspF	0.370666	0.234429	Universal stress protein F	NA	Belongs to the Gram-negative porin family
NOZ09_03993	xerD_4	0.369418	0.55426	Tyrosine recombinase XerD	NA	#N/A
NOZ09_01460	NOZ09_01460	0.369393	0.62314	hypothetical protein	NA	Cupin 2, conserved barrel domain protein
NOZ09_02300	NOZ09_02300	0.369273	0.611184	hypothetical protein	NA	Protein of unknown function (DUF1471)
NOZ09_05069	cyaA	0.368448	0.266329	Adenylate cyclase	4.6.1.1	it can initiate unwinding at a nick in the DNA. It binds to the single-stranded DNA and acts in a progressive fashion along the DNA in the 3' to 5' direction
NOZ09_01234	rseC	0.368301	0.438539	Protein RseC	NA	Positive regulator of
NOZ09_04103	ydgJ_3	0.367706	NA	putative oxidoreductase YdgJ	1.-.-.-	Xylose isomerase
NOZ09_01865	dgcP_1	0.366216	0.330747	Diguanylate cyclase DgcP	2.7.7.65	Diguanylate cyclase
NOZ09_02987	rrrD_1	0.365366	NA	Lysozyme RrrD	3.2.1.17	0
NOZ09_02872	NOZ09_02872	0.365204	0.635484	hypothetical protein	NA	MaoC like domain
NOZ09_01516	fabB	0.364985	0.198758	3-oxoacyl-[acyl-carrier-protein] synthase 1	2.3.1.41	Major facilitator Superfamily
NOZ09_02384	cydB_1	0.364962	NA	Cytochrome bd-I ubiquinol oxidase subunit 2	1.10.3.14	#N/A
NOZ09_05375	umuD_4	0.364536	0.587308	Protein UmuD	3.4.21.-	Antirestriction protein
NOZ09_03099	pgpB	0.362322	0.464774	Phosphatidylglycerophosphatase B	3.1.3.27	Modulates cellular lipopolysaccharide (LPS) levels by regulating LpxC, which is involved in lipid A biosynthesis. May act by modulating the proteolytic activity of FtsH towards LpxC. May also coordinate assembly of proteins involved in LPS synthesis at the plasma membrane
NOZ09_03967	NOZ09_03967	0.361532	0.34829	hypothetical protein	NA	0
NOZ09_00936	ddrA_2	0.361192	NA	Diol dehydratase-reactivating factor alpha subunit	NA	dehydratase
NOZ09_00288	arnC	0.360915	0.62996	Undecaprenyl-phosphate 4-deoxy-4-formamido-L-arabinose transferase	2.4.2.53	Catalyzes the transfer of 4-deoxy-4-formamido-L- arabinose from UDP to undecaprenyl phosphate. The modified arabinose is attached to lipid A and is required for resistance to polymyxin and cationic antimicrobial peptides
NOZ09_04818	epmA	0.360529	0.42204	Elongation factor P--(R)-beta-lysine ligase	6.3.1.-	belongs to the bacterial solute-binding protein 3 family
NOZ09_03427	NOZ09_03427	0.360289	0.585656	hypothetical protein	NA	Activates KDO (a required 8-carbon sugar) for incorporation into bacterial lipopolysaccharide in Gram-negative bacteria
NOZ09_00864	pdeH_1	0.359863	0.422382	Cyclic di-GMP phosphodiesterase PdeH	3.1.4.52	Diguanylate phosphodiesterase
NOZ09_02458	NOZ09_02458	0.35884	NA	hypothetical protein	NA	polyphosphate kinase
NOZ09_04363	speE	0.358825	0.405309	Polyamine aminopropyltransferase	2.5.1.-	0
NOZ09_03745	glnQ_6	0.358413	0.568438	Glutamine transport ATP-binding protein GlnQ	3.6.3.-	#N/A
NOZ09_03931	rbsB_3	0.358143	0.545227	Ribose import binding protein RbsB	NA	Belongs to the binding-protein-dependent transport system permease family
NOZ09_05228	hsrA_3	0.357246	0.513589	putative transport protein HsrA	NA	Transfers a GMP moiety from GTP to Mo-molybdopterin (Mo- MPT) cofactor (Moco or molybdenum cofactor) to form Mo- molybdopterin guanine dinucleotide (Mo-MGD) cofactor
NOZ09_00959	cbiN	0.354854	NA	Cobalt transport protein CbiN	NA	Part of the energy-coupling factor (ECF) transporter complex CbiMNOQ involved in cobalt import
NOZ09_00711	yghB	0.354307	0.466063	Inner membrane protein YghB	NA	Pfam SNARE associated Golgi protein
NOZ09_04503	rob_4	0.354269	0.205931	Right origin-binding protein	NA	Inner membrane protein involved in colicin E2 resistance
NOZ09_01091	norR	0.353959	0.548345	Anaerobic nitric oxide reductase transcription regulator NorR	NA	transcriptional regulator
NOZ09_02720	NOZ09_02720	0.353476	0.59419	hypothetical protein	NA	Rhodanese
NOZ09_04521	NOZ09_04521	0.352688	0.178526	hypothetical protein	NA	Catalyzes a reversible aldol reaction between acetaldehyde and D-glyceraldehyde 3-phosphate to generate 2-deoxy- D-ribose 5-phosphate
NOZ09_02333	NOZ09_02333	0.351749	0.529266	hypothetical protein	NA	Belongs to the membrane fusion protein (MFP) (TC 8.A.1) family
NOZ09_03974	NOZ09_03974	0.351019	NA	hypothetical protein	NA	0
NOZ09_03592	gudP_2	0.350978	0.651037	putative glucarate transporter	NA	Transketolase
NOZ09_04452	kefF_2	0.350148	0.464774	Glutathione-regulated potassium-efflux system ancillary protein KefF	1.6.5.2	protein affecting Mg2 Co2 transport
NOZ09_01696	por_1	0.350122	0.411017	Polyol:NADP oxidoreductase	1.1.1.-	Catalyzes the dehydration of D-mannonate
NOZ09_04889	NOZ09_04889	0.349849	0.595346	hypothetical protein	NA	0
NOZ09_04681	NOZ09_04681	0.349545	NA	hypothetical protein	NA	#N/A
NOZ09_02040	bltD	0.348868	0.64826	Spermine/spermidine acetyltransferase	2.3.1.57	COG0454 Histone acetyltransferase HPA2 and related acetyltransferases
NOZ09_04542	dnaT_2	0.348683	0.572834	Primosomal protein 1	NA	transcriptional regulator
NOZ09_05441	NOZ09_05441	0.348078	0.647308	hypothetical protein	NA	Class II Aldolase and Adducin N-terminal domain
NOZ09_04735	NOZ09_04735	0.347938	NA	Deacetylase	3.1.1.-	bifunctional antitoxin of the RelE-RelB toxin-antitoxin system transcriptional repressor
NOZ09_03812	cstA	0.347866	0.379955	Peptide transporter CstA	NA	nuclease activity
NOZ09_03084	sapC	0.347318	0.429076	Peptide transport system permease protein SapC	NA	#N/A
NOZ09_04675	NOZ09_04675	0.347245	NA	hypothetical protein	NA	Transposase and inactivated derivatives
NOZ09_02907	lrp_2	0.34631	0.605393	Leucine-responsive regulatory protein	NA	0
NOZ09_02281	cynR_5	0.346157	0.656314	HTH-type transcriptional regulator CynR	NA	Transcriptional regulator
NOZ09_04559	rimI_2	0.346143	NA	Ribosomal-protein-alanine acetyltransferase	2.3.1.128	Alcohol dehydrogenase GroES domain protein
NOZ09_01776	ydcP_1	0.3459	0.623051	putative protease YdcP	3.4.-.-	protease
NOZ09_00079	mmsB_1	0.345336	NA	3-hydroxyisobutyrate dehydrogenase	1.1.1.31	protein conserved in bacteria	100% aa ID to hcp family protein CtsH1 - A0A0J2G7E8 (163/163)
NOZ09_04148	mak_2	0.343641	0.500578	Fructokinase	2.7.1.4	SbcCD cleaves DNA hairpin structures. These structures can inhibit DNA replication and are intermediates in certain DNA recombination reactions. The complex acts as a 3'- 5' double strand exonuclease that can open hairpins. It also has a 5' single-strand endonuclease activity
NOZ09_01630	NOZ09_01630	0.342279	0.613592	hypothetical protein	NA	Antitermination protein
NOZ09_03358	puuR	0.341545	0.591411	HTH-type transcriptional regulator PuuR	NA	glutamine synthetase
NOZ09_02334	slyA_1	0.341469	0.354095	Transcriptional regulator SlyA	NA	Protein of unknown function (DUF1656)
NOZ09_00646	dhaT	0.340945	0.657168	1,3-propanediol dehydrogenase	1.1.1.202	alcohol dehydrogenase
NOZ09_02095	NOZ09_02095	0.340746	0.60864	Invasin	NA	entry into host
NOZ09_03327	ycaC_1	0.340385	0.601825	putative hydrolase YcaC	4.-.-.-	Belongs to the pirin family
NOZ09_00622	ygjP	0.339101	0.663566	UTP pyrophosphatase	3.6.1.-	WLM domain
NOZ09_02899	dbpA	0.337521	0.547924	ATP-dependent RNA helicase DbpA	3.6.4.13	Belongs to the universal stress protein A family
NOZ09_01068	hypE	0.336726	0.666084	Carbamoyl dehydratase HypE	4.2.1.-	hydrogenase expression formation protein HypE
NOZ09_04411	ilvI_2	0.336517	0.607449	Acetolactate synthase isozyme 3 large subunit	2.2.1.6	Negatively regulates its own expression and that of the subsequent genes in the proximal part of the division and cell wall (dcw) gene cluster. Acts by binding directly to DNA. May also regulate the expression of genes outside the dcw cluster
NOZ09_00614	lldR_2	0.336125	0.400899	Putative L-lactate dehydrogenase operon regulatory protein	NA	Transcriptional
NOZ09_00665	tsaD	0.334447	0.501958	tRNA N6-adenosine threonylcarbamoyltransferase	2.3.1.234	Required for the formation of a threonylcarbamoyl group on adenosine at position 37 (t(6)A37) in tRNAs that read codons beginning with adenine. Is involved in the transfer of the threonylcarbamoyl moiety of threonylcarbamoyl-AMP (TC-AMP) to the N6 group of A37, together with TsaE and TsaB. TsaD likely plays a direct catalytic role in this reaction
NOZ09_02526	NOZ09_02526	0.333781	0.625892	hypothetical protein	NA	oxidoreductase
NOZ09_02651	mrkD_2	0.333417	NA	Fimbria adhesin protein	NA	pilus organization
NOZ09_01916	NOZ09_01916	0.333381	0.641191	hypothetical protein	NA	isomerase
NOZ09_05073	hemY	0.332848	0.412347	Protein HemY	NA	Catalyzes the stereoinversion of LL-2,6- diaminoheptanedioate (L,L-DAP) to meso-diaminoheptanedioate (meso- DAP), a precursor of L-lysine and an essential component of the bacterial peptidoglycan
NOZ09_01122	emrB	0.332588	0.466814	Multidrug export protein EmrB	NA	Major facilitator Superfamily
NOZ09_00263	speG_1	0.332171	0.661584	Spermidine N(1)-acetyltransferase	2.3.1.57	Acetyltransferases, including N-acetylases of ribosomal proteins
NOZ09_02320	sodB	0.33158	0.422981	Superoxide dismutase [Fe]	1.15.1.1	Major facilitator Superfamily
NOZ09_03634	bepE_2	0.331123	0.383023	Efflux pump membrane transporter BepE	NA	#N/A
NOZ09_03088	ves	0.33073	0.666807	Protein Ves	NA	ATPase activity
NOZ09_00791	serA	0.330457	0.405293	D-3-phosphoglycerate dehydrogenase	1.1.1.95	Belongs to the D-isomer specific 2-hydroxyacid dehydrogenase family
NOZ09_02488	osmC	0.330113	0.420893	Peroxiredoxin OsmC	1.11.1.15	#N/A
NOZ09_03936	NOZ09_03936	0.329955	0.6044	hypothetical protein	NA	oxidoreductase
NOZ09_01015	queE	0.329839	0.324609	7-carboxy-7-deazaguanine synthase	4.3.99.3	Catalyzes the complex heterocyclic radical-mediated conversion of 6-carboxy-5,6,7,8-tetrahydropterin (CPH4) to 7- carboxy-7-deazaguanine (CDG), a step common to the biosynthetic pathways of all 7-deazapurine-containing compounds
NOZ09_01443	NOZ09_01443	0.329677	0.619853	hypothetical protein	NA	#N/A
NOZ09_04134	yihV	0.329065	NA	Sulfofructose kinase	2.7.1.184	PTS system, Lactose/Cellobiose specific IIB subunit
NOZ09_02975	NOZ09_02975	0.328702	NA	hypothetical protein	NA	0
NOZ09_01159	pheC	0.328659	0.666807	Cyclohexadienyl dehydratase	NA	Belongs to the bacterial solute-binding protein 3 family
NOZ09_02722	lacI_1	0.327347	0.512944	Lactose operon repressor	NA	Domain of unknown function (DUF4177)
NOZ09_01258	nagC_1	0.326645	0.512891	N-acetylglucosamine repressor	NA	Domain of unknown function (DUF5107)
NOZ09_01417	cysP	0.326446	0.674024	Thiosulfate-binding protein	NA	sulfate ABC transporter
NOZ09_03483	ybjO	0.324808	0.440133	Inner membrane protein YbjO	NA	COG0745 Response regulators consisting of a CheY-like receiver domain and a winged-helix DNA-binding domain
NOZ09_04434	araA	0.322794	0.645313	L-arabinose isomerase	5.3.1.4	Part of the ABC transporter complex ThiBPQ involved in thiamine import. Responsible for energy coupling to the transport system
NOZ09_03018	yraA	0.32274	0.633618	Putative cysteine protease YraA	3.2.-.-	Prophage CP4-57 regulatory protein (AlpA)
NOZ09_04223	yjhP	0.322475	0.674416	putative protein YjhP	NA	Pili assembly chaperone PapD, C-terminal domain
NOZ09_02548	atzE	0.321723	NA	Biuret hydrolase	3.5.1.84	Acetyltransferase (GNAT) domain
NOZ09_03892	afr	0.32159	0.672	1,5-anhydro-D-fructose reductase	1.1.1.292	Mechanosensitive Ion channel
NOZ09_02728	glpR_3	0.320397	NA	Glycerol-3-phosphate regulon repressor	NA	0
NOZ09_01983	ftsI_1	0.319742	0.682115	Peptidoglycan D,D-transpeptidase FtsI	3.4.16.4	Cold shock
NOZ09_02502	NOZ09_02502	0.319355	0.68213	hypothetical protein	NA	Transcriptional regulator
NOZ09_02702	fabG_4	0.318317	NA	3-oxoacyl-[acyl-carrier-protein] reductase FabG	1.1.1.100	BNR repeat-like domain
NOZ09_00789	argP	0.317737	0.551023	HTH-type transcriptional regulator ArgP	NA	Controls the transcription of genes involved in arginine and lysine metabolism
NOZ09_01259	lapB_1	0.317733	0.593842	Lipopolysaccharide assembly protein B	NA	Major facilitator Superfamily
NOZ09_04263	ycgJ	0.317595	0.656314	putative methyltransferase YcgJ	2.1.1.-	Thiolesterase that catalyzes the hydrolysis of S-D- lactoyl-glutathione to form glutathione and D-lactic acid
NOZ09_00296	NOZ09_00296	0.317175	0.286509	hypothetical protein	NA	dcrb protein
NOZ09_02916	azoB	0.317164	NA	NAD(P)H azoreductase	1.7.-.-	COG0604 NADPH quinone reductase and related Zn-dependent oxidoreductases
NOZ09_02293	appA_2	0.317041	0.676334	Oligopeptide-binding protein AppA	NA	ABC-type dipeptide oligopeptide nickel transport systems, permease
NOZ09_01628	rusA	0.316811	NA	Crossover junction endodeoxyribonuclease RusA	3.1.22.4	KilA-N domain
NOZ09_04985	zraR_2	0.316696	0.684508	Transcriptional regulatory protein ZraR	NA	#N/A
NOZ09_02102	narI	0.316154	0.677287	Respiratory nitrate reductase 1 gamma chain	1.7.99.4	nitrate reductase, gamma subunit
NOZ09_02775	madA	0.316134	NA	Acetyl-S-ACP:malonate ACP transferase	2.3.1.187	Catalyzes the excretion of spermidine
NOZ09_04862	cbpA	0.315608	0.421839	Curved DNA-binding protein	NA	Bacterial regulatory proteins, luxR family
NOZ09_01058	ascG_3	0.314771	0.51267	HTH-type transcriptional regulator AscG	NA	transcriptional regulator
NOZ09_01935	yecN	0.31462	0.479982	Inner membrane protein YecN	NA	relative of glutathione S-transferase, MAPEG superfamily
NOZ09_02170	hmuU_2	0.314305	NA	Hemin transport system permease protein HmuU	NA	Belongs to the binding-protein-dependent transport system permease family. FecCD subfamily
NOZ09_03302	ydaF	0.313097	0.659936	Putative ribosomal N-acetyltransferase YdaF	2.3.1.-	Belongs to the UPF0502 family
NOZ09_03946	htrE_2	0.312727	0.47119	Outer membrane usher protein HtrE	NA	Catalyzes the transfer of laurate from lauroyl-acyl carrier protein (ACP) to Kdo(2)-lipid IV(A) to form Kdo(2)- (lauroyl)-lipid IV(A)
NOZ09_05362	arsB_2	0.312463	0.66398	Arsenical pump membrane protein	NA	Small Multidrug Resistance protein
NOZ09_01264	NOZ09_01264	0.311789	0.631998	hypothetical protein	NA	Belongs to the NiCoT transporter (TC 2.A.52) family
NOZ09_03396	ycbX	0.311753	0.603061	putative protein YcbX	NA	ABC transporter C-terminal domain
NOZ09_04549	manZ_3	0.311465	0.686316	PTS system mannose-specific EIID component	NA	Phosphoglycerol transferase and related proteins, alkaline phosphatase superfamily
NOZ09_04040	hha	0.310674	0.387138	Hemolysin expression-modulating protein Hha	NA	Belongs to the membrane fusion protein (MFP) (TC 8.A.1) family
NOZ09_04107	yajL	0.309628	0.680477	Protein/nucleic acid deglycase 3	3.1.2.-	Belongs to the UPF0234 family
NOZ09_01036	dmlR_5	0.308791	0.690148	HTH-type transcriptional regulator DmlR	NA	transcriptional regulator
NOZ09_00096	phnW	0.307952	0.684338	2-aminoethylphosphonate--pyruvate transaminase	2.6.1.37	Belongs to the HAD-like hydrolase superfamily. PhnX family
NOZ09_04157	psiF	0.30722	0.394275	Phosphate starvation-inducible protein PsiF	NA	Belongs to the UPF0178 family
NOZ09_02709	eamA	0.306779	0.694002	putative amino-acid metabolite efflux pump	NA	Transcriptional activator of genes involved in the multiple antibiotic resistance (Mar) phenotype
NOZ09_02100	narH	0.306325	0.686316	Respiratory nitrate reductase 1 beta chain	1.7.99.4	nitrate reductase beta subunit
NOZ09_03928	rbsC_6	0.306074	0.686316	Ribose import permease protein RbsC	NA	invertase
NOZ09_04722	treC	0.305847	0.598042	Trehalose-6-phosphate hydrolase	3.2.1.93	Endoribonuclease
NOZ09_00974	gcvA_1	0.304278	0.404239	Glycine cleavage system transcriptional activator	NA	transcriptional regulator
NOZ09_00624	NOZ09_00624	0.30319	0.686316	hypothetical protein	NA	B3 4 domain
NOZ09_00190	ttuB_1	0.302489	NA	Putative tartrate transporter	NA	Domain of unknown function (DUF4862)
NOZ09_00627	lsrK	0.302396	0.552689	Autoinducer-2 kinase	2.7.1.189	Catalyzes the phosphorylation of autoinducer-2 (AI-2) to phospho-AI-2, which subsequently inactivates the transcriptional regulator LsrR and leads to the transcription of the lsr operon. Phosphorylates the ring-open form of (S)-4,5-dihydroxypentane-2,3- dione (DPD), which is the precursor to all AI-2 signaling molecules, at the C5 position
NOZ09_04036	acrR_2	0.301528	0.615794	HTH-type transcriptional regulator AcrR	NA	Protein of unknown function (DUF2496)
NOZ09_05063	yigB	0.30149	0.642762	5-amino-6-(5-phospho-D-ribitylamino)uracil phosphatase YigB	3.1.3.104	threonine efflux protein
NOZ09_05402	hin_2	0.301321	0.595073	DNA-invertase hin	NA	Chlorite dismutase
NOZ09_01345	NOZ09_01345	0.300943	0.367764	hypothetical protein	NA	BRO family, N-terminal domain
NOZ09_00988	dmoA	0.299453	NA	Dimethyl-sulfide monooxygenase	1.14.13.131	COG2141 Coenzyme F420-dependent N5,N10-methylene tetrahydromethanopterin reductase and related flavin-dependent oxidoreductases
NOZ09_05359	NOZ09_05359	0.299383	0.52556	hypothetical protein	NA	#N/A
NOZ09_02882	novR	0.298727	0.702635	Decarboxylase NovR	4.1.-.-	Protein involved in biosynthesis of mitomycin antibiotics polyketide fumonisin
NOZ09_00839	mdtO	0.298686	0.701474	Multidrug resistance protein MdtO	NA	Resistance protein
NOZ09_00262	fabG_1	0.298593	0.701474	3-oxoacyl-[acyl-carrier-protein] reductase FabG	1.1.1.100	short-chain dehydrogenase
NOZ09_03640	bluR	0.298274	0.376041	HTH-type transcriptional repressor BluR	NA	0
NOZ09_02678	NOZ09_02678	0.297449	NA	hypothetical protein	NA	0
NOZ09_02457	NOZ09_02457	0.297235	0.529266	Polyphosphate:ADP phosphotransferase 3	2.7.4.1	0
NOZ09_00939	pduC	0.296575	0.702635	Propanediol dehydratase large subunit	4.2.1.28	Dehydratase large subunit
NOZ09_05354	sugE_2	0.295914	0.538993	Quaternary ammonium compound-resistance protein SugE	NA	SIR2-like domain
NOZ09_01979	NOZ09_01979	0.295464	0.516063	hypothetical protein	NA	transcriptional regulator
NOZ09_03433	cmk	0.294733	0.614825	Cytidylate kinase	2.7.4.25	This protein is one of the two subunits of integration host factor, a specific DNA-binding protein that functions in genetic recombination as well as in transcriptional and translational control
NOZ09_00343	glpD	0.294684	0.672	Aerobic glycerol-3-phosphate dehydrogenase	1.1.5.3	Belongs to the FAD-dependent glycerol-3-phosphate dehydrogenase family
NOZ09_04167	sttH	0.293547	0.700731	Streptothricin hydrolase	3.5.2.19	Lipoprotein
NOZ09_01086	hyfA_2	0.293032	0.703508	Hydrogenase-4 component A	1.-.-.-	electron transport
NOZ09_03594	cecR	0.292649	0.645313	HTH-type transcriptional dual regulator CecR	NA	Major Facilitator Superfamily
NOZ09_03454	aat	0.292597	0.55411	Leucyl/phenylalanyl-tRNA--protein transferase	2.3.2.6	(ABC) transporter
NOZ09_00054	ycnE	0.292122	NA	Putative monooxygenase YcnE	1.-.-.-	Winged helix-turn-helix DNA binding
NOZ09_00903	mutH	0.290613	0.698422	DNA mismatch repair protein MutH	NA	Sequence-specific endonuclease that cleaves unmethylated GATC sequences. It is involved in DNA mismatch repair
NOZ09_01701	fruB_2	0.289715	0.666807	Multiphosphoryl transfer protein	NA	belongs to the carbohydrate kinase PfkB family
NOZ09_01762	degA	0.289551	0.646912	HTH-type transcriptional regulator DegA	NA	transcriptional regulator
NOZ09_00663	dnaG	0.288548	0.339513	DNA primase	2.7.7.-	RNA polymerase that catalyzes the synthesis of short RNA molecules used as primers for DNA polymerase during DNA replication
NOZ09_01780	mdtC	0.288371	0.680477	Multidrug resistance protein MdtC	NA	Belongs to the resistance-nodulation-cell division (RND) (TC 2.A.6) family
NOZ09_03824	ybdZ	0.287772	0.708732	Enterobactin biosynthesis protein YbdZ	NA	Belongs to the binding-protein-dependent transport system permease family. FecCD subfamily
NOZ09_02364	gbpR_2	0.286413	0.603061	HTH-type transcriptional regulator GbpR	NA	Dehydrogenase
NOZ09_04638	blc_1	0.28534	0.599641	Outer membrane lipoprotein Blc	NA	Copper binding periplasmic protein CusF
NOZ09_02192	hpd	0.28477	0.712532	4-hydroxyphenylpyruvate dioxygenase	1.13.11.27	4-hydroxyphenylpyruvate dioxygenase
NOZ09_00238	oppF_1	0.283744	0.702635	Oligopeptide transport ATP-binding protein OppF	NA	Belongs to the ABC transporter superfamily
NOZ09_03265	mfd	0.283597	0.490423	Transcription-repair-coupling factor	3.6.4.-	Part of the ABC transporter complex LolCDE involved in the translocation of
NOZ09_04956	ygaZ_2	0.283292	0.716808	Inner membrane protein YgaZ	NA	involved in the transport of maltose and maltodextrins
NOZ09_00286	padC	0.282788	0.666807	Phenolic acid decarboxylase PadC	4.1.1.-	Phenolic acid decarboxylase
NOZ09_03819	entS	0.282274	0.659997	Enterobactin exporter EntS	NA	2,3-dihydroxybenzoate-AMP ligase
NOZ09_03215	gltC_4	0.281107	0.720349	HTH-type transcriptional regulator GltC	NA	metal-dependent phosphohydrolase, HD
NOZ09_01431	zipA	0.281092	0.347012	Cell division protein ZipA	NA	DNA ligase that catalyzes the formation of phosphodiester linkages between 5'-phosphoryl and 3'-hydroxyl groups in double-stranded DNA using NAD as a coenzyme and as the energy source for the reaction. It is essential for DNA replication and repair of damaged DNA
NOZ09_00885	lacF	0.281028	0.685499	Lactose transport system permease protein LacF	NA	Binding-protein-dependent transport systems inner membrane component
NOZ09_00053	NOZ09_00053	0.279156	0.721544	Zinc-type alcohol dehydrogenase-like protein	NA	Antibiotic biosynthesis monooxygenase
NOZ09_03145	chbF	0.278159	0.723394	6-phospho-beta-glucosidase	3.2.1.86	serves to protect cells from the toxic effects of hydrogen peroxide
NOZ09_02101	narJ	0.277993	0.722964	Nitrate reductase molybdenum cofactor assembly chaperone NarJ	NA	Nitrate reductase
NOZ09_03610	ybhK	0.27796	0.672	Putative gluconeogenesis factor	NA	Catalyzes the cyclization of GTP to (8S)-3',8-cyclo-7,8- dihydroguanosine 5'-triphosphate
NOZ09_03180	NOZ09_03180	0.277677	0.595814	hypothetical protein	NA	chitinase
NOZ09_02475	dmlR_10	0.276903	NA	HTH-type transcriptional regulator DmlR	NA	COG0491 Zn-dependent hydrolases, including glyoxylases
NOZ09_01128	proW	0.275606	0.724645	Glycine betaine/proline betaine transport system permease protein ProW	NA	ABC-type proline glycine betaine transport system, permease component
NOZ09_02924	bdcR	0.27546	NA	HTH-type transcriptional repressor BdcR	NA	AraC-type transcriptional regulator N-terminus
NOZ09_00920	pduX	0.275214	NA	L-threonine kinase	2.7.1.177	GHMP kinase
NOZ09_03737	ybeZ	0.274669	0.39499	PhoH-like protein	NA	#N/A
NOZ09_03743	gltK_1	0.273205	0.677635	Glutamate/aspartate import permease protein GltK	NA	Transfers the fatty acyl group on membrane lipoproteins
NOZ09_00826	NOZ09_00826	0.27267	0.728142	hypothetical protein	NA	decarboxylase
NOZ09_03576	dps	0.271218	0.374374	DNA protection during starvation protein	1.16.-.-	PFAM virulence-related outer membrane protein
NOZ09_03720	NOZ09_03720	0.269959	0.720867	hypothetical protein	NA	Is involved in the uptake of citrate and the transport of protons into the cell
NOZ09_02421	fliY_4	0.269717	NA	L-cystine-binding protein FliY	NA	(ABC) transporter
NOZ09_04191	ecpE_1	0.269682	0.731454	putative fimbrial chaperone EcpE	NA	(ABC) transporter
NOZ09_01731	NOZ09_01731	0.269612	0.524664	Beta-glucosidase BoGH3B	3.2.1.21	Belongs to the glycosyl hydrolase 3 family
NOZ09_00496	yhcB	0.269245	0.520789	Inner membrane protein YhcB	NA	Cytochrome D ubiquinol oxidase, subunit
NOZ09_04215	NOZ09_04215	0.268911	0.509449	hypothetical protein	NA	#N/A
NOZ09_05467	mbeC	0.268409	0.433916	Mobilization protein MbeC	NA	0
NOZ09_03470	auaH_2	0.268123	0.58266	Aurachin B dehydrogenase	1.1.1.394	Threonine aldolase
NOZ09_00687	zupT	0.267999	0.62993	Zinc transporter ZupT	NA	Mediates zinc uptake. May also transport other divalent cations
NOZ09_00069	luxR	0.267911	0.733198	HTH-type transcriptional regulator LuxR	NA	histone acetyltransferase HPA2 and related acetyltransferases
NOZ09_05409	NOZ09_05409	0.267212	0.399332	hypothetical protein	NA	#N/A
NOZ09_03556	moeB	0.266568	0.682115	Molybdopterin-synthase adenylyltransferase	2.7.7.80	asparaginase
NOZ09_04819	frdA	0.264802	0.699973	Fumarate reductase flavoprotein subunit	1.3.5.4	3'-to-5' exoribonuclease specific for small oligoribonucleotides
NOZ09_00798	ubiI	0.263818	0.66333	2-octaprenylphenol hydroxylase	1.14.13.-	ubiquinone biosynthesis hydroxylase, UbiH UbiF VisC COQ6
NOZ09_00024	NOZ09_00024	0.262597	0.739696	hypothetical protein	NA	Membrane
NOZ09_04240	yafP_2	0.260799	0.741011	putative N-acetyltransferase YafP	2.3.1.-	Acts on guanine, xanthine and to a lesser extent hypoxanthine
NOZ09_04023	hemH	0.26005	0.702635	Ferrochelatase	4.99.1.1	fosmidomycin resistance protein
NOZ09_05475	rop	0.259018	0.381393	Regulatory protein rop	NA	TrfB plasmid transcriptional repressor
NOZ09_03825	fes	0.258917	0.59521	Enterochelin esterase	NA	(ABC) transporter
NOZ09_00032	glpX	0.258402	0.735869	Fructose-1,6-bisphosphatase 1 class 2	3.1.3.11	COG1018 Flavodoxin reductases (ferredoxin-NADPH reductases) family 1
NOZ09_00657	evgA	0.258047	NA	DNA-binding transcriptional activator EvgA	NA	response regulator
NOZ09_01992	pdeD	0.25771	0.581882	putative cyclic di-GMP phosphodiesterase PdeD	3.1.4.52	EAL domain
NOZ09_03716	fur	0.257592	0.400106	Ferric uptake regulation protein	NA	Alpha beta hydrolase
NOZ09_00809	NOZ09_00809	0.257079	0.736792	hypothetical protein	NA	Belongs to the UPF0267 family
NOZ09_03951	gltA_2	0.256733	0.743514	Citrate synthase	2.3.3.16	COG3539 P pilus assembly protein, pilin FimA
NOZ09_01104	pncC_1	0.256256	0.745043	Nicotinamide-nucleotide amidohydrolase PncC	3.5.1.42	Belongs to the CinA family
NOZ09_04539	pobA	0.254489	0.716587	p-hydroxybenzoate hydroxylase	1.14.13.2	Prolyl-tRNA synthetase
NOZ09_04056	pdeB	0.254128	0.633618	putative cyclic di-GMP phosphodiesterase PdeB	3.1.4.52	transport
NOZ09_02919	pgrR_7	0.253827	0.741942	HTH-type transcriptional regulator PgrR	NA	Beta-lactamase
NOZ09_01366	bglK	0.253709	0.746081	Beta-glucoside kinase	2.7.1.85	Belongs to the glycosyl hydrolase 1 family
NOZ09_02063	NOZ09_02063	0.253352	NA	hypothetical protein	NA	Type VI secretion
NOZ09_03034	NOZ09_03034	0.252992	0.684508	hypothetical protein	NA	Belongs to the mandelate racemase muconate lactonizing enzyme family
NOZ09_03802	mtnK	0.252832	0.749164	Methylthioribose kinase	2.7.1.100	transporter
NOZ09_01633	NOZ09_01633	0.252721	0.454883	hypothetical protein	NA	NMT1-like family
NOZ09_03590	cbbT_1	0.252238	NA	Transketolase 2	2.2.1.1	DEAD-box RNA helicase involved in
NOZ09_02917	ytnP	0.251259	0.749601	putative quorum-quenching lactonase YtnP	3.1.1.-	Bacterial regulatory proteins, tetR family
NOZ09_05103	ilvC	0.251036	0.620675	Ketol-acid reductoisomerase (NADP(+))	1.1.1.86	Transcriptional regulator
NOZ09_01591	rcsD	0.250604	0.407506	Phosphotransferase RcsD	2.7.2.-	#N/A
NOZ09_05340	soj	0.250288	0.561524	Sporulation initiation inhibitor protein Soj	3.6.-.-	#N/A
NOZ09_04744	NOZ09_04744	0.249971	0.751898	hypothetical protein	NA	Glycine-rich SFCGS
NOZ09_03644	ariR	0.249943	0.516873	putative two-component-system connector protein AriR	NA	Two-component-system connector protein YcgZ
NOZ09_02611	NOZ09_02611	0.249656	0.686316	hypothetical protein	NA	Belongs to the glyceraldehyde-3-phosphate dehydrogenase family
NOZ09_03564	NOZ09_03564	0.249019	0.686316	Alpha-xylosidase BoGH31A	3.2.1.177	Periplasmic binding protein LacI transcriptional regulator
NOZ09_01206	NOZ09_01206	0.248472	0.669476	6-deoxy-6-sulfogluconolactonase	3.1.1.99	chorismate mutase
NOZ09_01743	rcnB_1	0.248418	0.734104	Nickel/cobalt homeostasis protein RcnB	NA	Nickel cobalt homeostasis protein RcnB
NOZ09_02669	metN2	0.247788	NA	Methionine import ATP-binding protein MetN 2	3.6.3.-	Belongs to the iron ascorbate-dependent oxidoreductase family
NOZ09_00699	qseC	0.247214	0.754085	Sensor protein QseC	2.7.13.3	Histidine kinase
NOZ09_02834	ydfO	0.24633	0.748915	putative protein YdfO	NA	transporter component
NOZ09_05098	NOZ09_05098	0.246306	0.755192	hypothetical protein	NA	Catalyzes the transfer of the GlcNAc-1-phosphate moiety from UDP-GlcNAc onto the carrier lipid undecaprenyl phosphate (C55-P), yielding GlcNAc-pyrophosphoryl-undecaprenyl (GlcNAc-PP- C55)
NOZ09_02513	envZ_2	0.246045	0.7525	Osmolarity sensor protein EnvZ	2.7.13.3	Alpha beta hydrolase
NOZ09_04053	malF_1	0.245744	NA	Maltose transport system permease protein MalF	NA	beta-galactosidase
NOZ09_00470	panF	0.243654	0.721544	Sodium/pantothenate symporter	NA	Belongs to the sodium solute symporter (SSF) (TC 2.A.21) family
NOZ09_01062	gmuB	0.243463	0.756874	PTS system oligo-beta-mannoside-specific EIIB component	2.7.1.205	PTS system, Lactose/Cellobiose specific IIB subunit
NOZ09_01525	dedD	0.242899	0.605371	Cell division protein DedD	NA	Colicin v production
NOZ09_00733	NOZ09_00733	0.242624	0.702635	hypothetical protein	NA	#N/A
NOZ09_02887	NOZ09_02887	0.242585	0.752992	hypothetical protein	NA	transcriptional regulator
NOZ09_00640	dhaL	0.242	0.754795	PEP-dependent dihydroxyacetone kinase, ADP-binding subunit DhaL	2.7.1.121	Dihydroxyacetone kinase
NOZ09_01318	NOZ09_01318	0.241655	NA	hypothetical protein	NA	0
NOZ09_05393	NOZ09_05393	0.241363	0.755192	hypothetical protein	NA	#N/A
NOZ09_02618	srlR_4	0.240945	0.740357	Glucitol operon repressor	NA	xylulose kinase
NOZ09_02670	metI_2	0.24056	0.76007	D-methionine transport system permease protein MetI	NA	Belongs to the nlpA lipoprotein family
NOZ09_00880	sacA	0.23985	0.761198	Sucrose-6-phosphate hydrolase	3.2.1.26	invertase
NOZ09_04712	rraB	0.239472	0.724645	Regulator of ribonuclease activity B	NA	#N/A
NOZ09_02889	yabI_1	0.238947	0.760688	Inner membrane protein YabI	NA	(Lipo)protein
NOZ09_01020	ywaD	0.237899	0.700717	Aminopeptidase YwaD	3.4.11.6	Peptidase family M28
NOZ09_00042	glpK_1	0.236746	0.682115	Glycerol kinase	2.7.1.30	Catalyzes the sodium-dependent transport of glutamate
NOZ09_04100	ksdD	0.235122	NA	3-oxosteroid 1-dehydrogenase	1.3.99.4	Succinate dehydrogenase fumarate reductase, flavoprotein subunit
NOZ09_01175	pgrR_2	0.234714	0.766915	HTH-type transcriptional regulator PgrR	NA	Transcriptional regulator
NOZ09_03297	dmlR_16	0.234204	0.729254	HTH-type transcriptional regulator DmlR	NA	Endoribonuclease that plays a central role in RNA processing and decay. Required for the maturation of 5S and 16S rRNAs and the majority of tRNAs. Also involved in the degradation of most mRNAs
NOZ09_02570	ulaC_1	0.233903	0.746081	Ascorbate-specific PTS system EIIA component	NA	Major facilitator superfamily
NOZ09_02771	NOZ09_02771	0.233791	0.666463	hypothetical protein	NA	#N/A
NOZ09_02565	NOZ09_02565	0.233505	0.654138	hypothetical protein	NA	Major facilitator Superfamily
NOZ09_04393	lpxC	0.233304	0.558976	UDP-3-O-acyl-N-acetylglucosamine deacetylase	3.5.1.108	Part of the Sec protein translocase complex. Interacts with the SecYEG preprotein conducting channel. Has a central role in coupling the hydrolysis of ATP to the transfer of proteins into and across the cell membrane, serving both as a receptor for the preprotein-SecB complex and as an ATP-driven molecular motor driving the stepwise translocation of polypeptide chains across the membrane
NOZ09_03090	NOZ09_03090	0.232763	NA	hypothetical protein	NA	protein conserved in bacteria
NOZ09_04915	phnV_2	0.232324	NA	Putative 2-aminoethylphosphonate transport system permease protein PhnV	NA	permease
NOZ09_03307	bssS	0.231674	0.537554	Biofilm regulator BssS	NA	SOS response
NOZ09_05039	tatD	0.23165	0.764049	3'-5' ssDNA/RNA exonuclease TatD	3.1.11.-	Splits dipeptides with a prolyl residue in the C- terminal position
NOZ09_04437	rapA_1	0.231515	0.498488	RNA polymerase-associated protein RapA	3.6.4.-	Belongs to the ribulokinase family
NOZ09_01319	NOZ09_01319	0.230926	NA	hypothetical protein	NA	#N/A
NOZ09_04155	NOZ09_04155	0.230921	NA	hypothetical protein	NA	Catalyzes the specific phosphorylation of the 3-hydroxyl group of shikimic acid using ATP as a cosubstrate
NOZ09_01075	hyfB	0.230737	NA	Hydrogenase-4 component B	1.-.-.-	formate hydrogenlyase subunit 3
NOZ09_05136	fsaB	0.230518	0.760513	Fructose-6-phosphate aldolase 2	4.1.2.-	argininosuccinate lyase
NOZ09_01778	baeS	0.230158	NA	Signal transduction histidine-protein kinase BaeS	2.7.13.3	PhoQ Sensor
NOZ09_00006	yidA	0.230038	0.700717	Sugar phosphatase YidA	3.1.3.23	member of the haloacid dehalogenase-like hydrolases superfamily and Cof family of proteins
NOZ09_03260	cobB	0.229684	0.717286	NAD-dependent protein deacylase	3.5.1.-	Transcriptional regulator
NOZ09_01083	bglH_1	0.227287	0.741942	Aryl-phospho-beta-D-glucosidase BglH	3.2.1.86	Belongs to the glycosyl hydrolase 1 family
NOZ09_04589	NOZ09_04589	0.226852	0.773326	hypothetical protein	NA	Major facilitator superfamily
NOZ09_03771	rna	0.226027	0.740357	Ribonuclease I	3.1.27.6	SMART Cold shock protein
NOZ09_05343	NOZ09_05343	0.225589	0.615185	Putative DNA-binding proteinA	NA	Transposase IS66 family
NOZ09_04548	glmS_2	0.224718	0.776312	Glutamine--fructose-6-phosphate aminotransferase [isomerizing]	2.6.1.16	Glycoprotein Receptor
NOZ09_04225	csiD	0.224338	0.661584	Protein CsiD	NA	Methyltransferase domain
NOZ09_01483	NOZ09_01483	0.224244	0.770764	hypothetical protein	NA	0
NOZ09_03656	galM	0.224038	0.757481	Aldose 1-epimerase	5.1.3.3	galactose-1-phosphate uridylyltransferase
NOZ09_02557	amaB_1	0.224034	NA	N-carbamoyl-L-amino acid hydrolase	3.5.1.87	amino acid ABC transporter, ATP-binding protein
NOZ09_02322	mepH	0.223906	0.60065	Murein DD-endopeptidase MepH	3.4.-.-	Transcriptional regulator
NOZ09_04750	fruK	0.223397	0.710061	Fructose import ATP-binding protein FruK	3.6.3.17	Acetyltransferase GNAT Family
NOZ09_01061	licC_3	0.223071	0.768593	Lichenan permease IIC component	NA	The phosphoenolpyruvate-dependent sugar phosphotransferase system (PTS), a major carbohydrate active - transport system, catalyzes the phosphorylation of incoming sugar substrates concomitant with their translocation across the cell membrane
NOZ09_05369	NOZ09_05369	0.222754	NA	hypothetical protein	NA	transcriptional regulator
NOZ09_04543	dnaC	0.220979	0.741942	DNA replication protein DnaC	NA	Catalyzes the formation of protocatechuate from 4-hydroxybenzoate
NOZ09_02161	NOZ09_02161	0.220583	0.666807	putative protein	NA	Fad linked oxidase
NOZ09_05453	NOZ09_05453	0.220105	NA	hypothetical protein	NA	TrwC relaxase
NOZ09_00641	dhaK_2	0.220044	0.772413	PEP-dependent dihydroxyacetone kinase, dihydroxyacetone-binding subunit DhaK	2.7.1.121	Dihydroxyacetone kinase
NOZ09_00166	gpmI	0.219844	0.772413	2,3-bisphosphoglycerate-independent phosphoglycerate mutase	5.4.2.12	rhodanese-related sulfurtransferase
NOZ09_00236	dppC	0.219516	NA	Dipeptide transport system permease protein DppC	NA	PFAM binding-protein-dependent transport systems inner membrane component
NOZ09_05468	NOZ09_05468	0.217909	0.533924	hypothetical protein	NA	#N/A
NOZ09_02828	zntB_1	0.217654	0.75214	Zinc transport protein ZntB	NA	PTS system
NOZ09_02823	manA	0.217543	0.562984	Mannose-6-phosphate isomerase	5.3.1.8	Involved in the TCA cycle. Catalyzes the stereospecific interconversion of fumarate to L-malate
NOZ09_02630	garK_3	0.217393	NA	Glycerate 2-kinase	2.7.1.165	gluconolactonase
NOZ09_02552	fliY_6	0.217274	NA	L-cystine-binding protein FliY	NA	Gamma-glutamyltransferase
NOZ09_00704	plsC	0.217219	0.537752	1-acyl-sn-glycerol-3-phosphate acyltransferase	2.3.1.51	Belongs to the 1-acyl-sn-glycerol-3-phosphate acyltransferase family
NOZ09_02176	cnrA	0.217032	0.784824	Nickel and cobalt resistance protein CnrA	NA	Belongs to the resistance-nodulation-cell division (RND) (TC 2.A.6) family
NOZ09_01427	ptsI	0.216374	0.422382	Phosphoenolpyruvate-protein phosphotransferase	2.7.3.9	Phosphocarrier protein Hpr
NOZ09_04724	licH_2	0.215889	NA	putative 6-phospho-beta-glucosidase	3.2.1.86	#N/A
NOZ09_04838	cvaA	0.215876	0.773719	Colicin V secretion protein CvaA	NA	#N/A
NOZ09_04041	maa	0.215871	0.620983	Maltose O-acetyltransferase	2.3.1.79	Belongs to the resistance-nodulation-cell division (RND) (TC 2.A.6) family
NOZ09_03277	hinT	0.214945	0.499005	Purine nucleoside phosphoramidase	3.9.1.-	Regulator of peptidoglycan synthesis that is essential for the function of penicillin-binding protein 1B (PBP1b)
NOZ09_03276	NOZ09_03276	0.214652	0.656855	hypothetical protein	NA	Catalyzes the phosphorylation of thiamine to thiamine phosphate
NOZ09_02788	dcuR	0.214609	0.706551	Transcriptional regulatory protein DcuR	NA	0
NOZ09_02342	gstA	0.213875	0.471586	Glutathione S-transferase GstA	2.5.1.18	Pyridoxal kinase involved in the salvage pathway of pyridoxal 5'-phosphate (PLP). Catalyzes the phosphorylation of pyridoxal to PLP
NOZ09_04018	ybaK	0.21369	0.77118	Cys-tRNA(Pro)/Cys-tRNA(Cys) deacylase YbaK	4.2.-.-	P-type atpase
NOZ09_03247	potD	0.213223	0.625892	Spermidine/putrescine-binding periplasmic protein	NA	ABC-type spermidine putrescine transport system, permease component I
NOZ09_04659	NOZ09_04659	0.21205	0.788079	hypothetical protein	NA	Polysaccharide pyruvyl transferase
NOZ09_02563	yjhB_1	0.211962	0.730012	Putative metabolite transport protein YjhB	NA	COG1902 NADH flavin oxidoreductases, Old Yellow Enzyme family
NOZ09_03243	pepT	0.211724	0.58266	Peptidase T	3.4.11.4	PhoQ Sensor
NOZ09_00285	allS_1	0.211045	0.791362	HTH-type transcriptional activator AllS	NA	transcriptional regulator
NOZ09_00391	yccS_1	0.210837	0.774452	Inner membrane protein YccS	NA	integral membrane protein, YccS YhfK family
NOZ09_04132	NOZ09_04132	0.210475	0.792145	hypothetical protein	NA	alkyl hydroperoxide reductase
NOZ09_04084	clpX	0.210087	0.547924	ATP-dependent Clp protease ATP-binding subunit ClpX	NA	ATP-dependent serine protease that mediates the selective degradation of mutant and abnormal proteins as well as certain short-lived regulatory proteins. Required for cellular homeostasis and for survival from DNA damage and developmental changes induced by stress. Degrades polypeptides processively to yield small peptide fragments that are 5 to 10 amino acids long. Binds to DNA in a double-stran…
NOZ09_03236	hflD	0.20967	0.718202	High frequency lysogenization protein HflD	NA	Belongs to the Nudix hydrolase family. NudJ subfamily
NOZ09_02244	ccmD	0.20965	NA	Heme exporter protein D	NA	Required for the export of heme to the periplasm for the biogenesis of c-type cytochromes
NOZ09_04633	cusC_2	0.20965	NA	Cation efflux system protein CusC	NA	acetyltransferase
NOZ09_01072	hypA	0.20965	NA	Hydrogenase maturation factor HypA	NA	Probably plays a role in a hydrogenase nickel cofactor insertion step
NOZ09_01070	hypC	0.20965	NA	Hydrogenase maturation factor HypC	NA	Hydrogenase assembly chaperone hypC hupF
NOZ09_01167	NOZ09_01167	0.20965	NA	hypothetical protein	NA	Xylose isomerase
NOZ09_01474	NOZ09_01474	0.20965	NA	hypothetical protein	NA	0
NOZ09_04646	NOZ09_04646	0.20965	NA	hypothetical protein	NA	NAD FAD-binding protein
NOZ09_05183	NOZ09_05183	0.20965	NA	hypothetical protein	NA	COG2211 Na melibiose symporter and related transporters
NOZ09_04689	ugpA_2	0.20965	NA	sn-glycerol-3-phosphate transport system permease protein UgpA	NA	#N/A
NOZ09_01765	xylB_3	0.20884	NA	Xylulose kinase	2.7.1.17	xylulose kinase
NOZ09_02625	fabG_3	0.207727	NA	3-oxoacyl-[acyl-carrier-protein] reductase FabG	1.1.1.100	AMP-binding enzyme C-terminal domain
NOZ09_03842	betT	0.20681	0.788516	High-affinity choline transport protein	NA	LysR substrate binding domain
NOZ09_04052	malG_1	0.206776	NA	Maltose transport system permease protein MalG	NA	Phosphotransferase System
NOZ09_02937	NOZ09_02937	0.206528	0.794031	hypothetical protein	NA	Integrase core domain
NOZ09_04122	birA_1	0.206213	0.717005	Bifunctional ligase/repressor BirA	6.3.4.15	Lipoprotein
NOZ09_03582	NOZ09_03582	0.20468	0.796336	hypothetical protein	NA	mechanosensitive ion channel
NOZ09_04183	livH_6	0.203117	NA	High-affinity branched-chain amino acid transport system permease protein LivH	NA	With LivFGHM is involved in the high affinity leucine transport
NOZ09_03598	ybhR_2	0.202462	0.787814	putative multidrug ABC transporter permease YbhR	NA	(ABC) transporter
NOZ09_04517	deoC_2	0.202412	0.645313	Deoxyribose-phosphate aldolase	4.1.2.4	Catalyzes both the ATP-dependent activation of exogenously supplied lipoate to lipoyl-AMP and the transfer of the activated lipoyl onto the lipoyl domains of lipoate-dependent enzymes
NOZ09_03924	sacX	0.202217	0.80231	Negative regulator of SacY activity	NA	Winged helix-turn-helix DNA binding
NOZ09_02507	pqqCD	0.201768	NA	Bifunctional coenzyme PQQ synthesis protein C/D	NA	Belongs to the peptidase M16 family
NOZ09_02295	NOZ09_02295	0.201549	0.787814	hypothetical protein	NA	This enzyme is an effector of chloramphenicol resistance in bacteria
NOZ09_02416	moxC	0.200989	NA	Putative monooxygenase MoxC	1.14.-.-	amidohydrolase
NOZ09_04703	iolI	0.200184	NA	Inosose isomerase	5.3.99.11	transcriptional regulator
NOZ09_04960	fdtC	0.199936	0.803911	dTDP-3-amino-3,6-dideoxy-alpha-D-galactopyranose 3-N-acetyltransferase	2.3.1.197	transport
NOZ09_02179	NOZ09_02179	0.199813	0.800479	hypothetical protein	NA	DoxX
NOZ09_03788	alsC	0.198583	NA	D-allose transport system permease protein AlsC	NA	Belongs to the prokaryotic molybdopterin-containing oxidoreductase family
NOZ09_02278	amnD	0.198583	NA	2-aminomuconate deaminase	3.5.99.5	translation initiation inhibitor, yjgF family
NOZ09_00930	ccmL	0.198583	NA	Carbon dioxide concentrating mechanism protein CcmL	NA	ethanolamine utilization protein
NOZ09_04634	cusF	0.198583	NA	Cation efflux system protein CusF	NA	Protein of unknown function (DUF1778)
NOZ09_02463	ddpC_2	0.198583	NA	putative D,D-dipeptide transport system permease protein DdpC	NA	ATPase activity
NOZ09_03849	ddpC_3	0.198583	NA	putative D,D-dipeptide transport system permease protein DdpC	NA	Acetyltransferases including N-acetylases of ribosomal proteins
NOZ09_02760	dmsB_1	0.198583	NA	Anaerobic dimethyl sulfoxide reductase chain B	NA	Belongs to the prokaryotic molybdopterin-containing oxidoreductase family
NOZ09_04331	epsE_1	0.198583	NA	Type II secretion system protein E	NA	General secretion pathway protein C
NOZ09_01398	eutD	0.198583	NA	Ethanolamine utilization protein EutD	NA	BMC domain
NOZ09_03857	fliY_8	0.198583	NA	L-cystine-binding protein FliY	NA	abc transporter atp-binding protein
NOZ09_01074	hyfA_1	0.198583	NA	Hydrogenase-4 component A	1.-.-.-	Formate hydrogenlyase
NOZ09_04690	lacG_2	0.198583	NA	Lactose transport system permease protein LacG	NA	Reversible hydration of carbon dioxide
NOZ09_02713	livF_4	0.198583	NA	High-affinity branched-chain amino acid transport ATP-binding protein LivF	NA	Transcriptional
NOZ09_02575	manP	0.198583	NA	PTS system mannose-specific EIIBCA component	NA	3-epimerase
NOZ09_00279	nikR	0.198583	NA	Nickel-responsive regulator	NA	Transcriptional repressor of the nikABCDE operon. Is active in the presence of excessive concentrations of intracellular nickel
NOZ09_00056	NOZ09_00056	0.198583	NA	hypothetical protein	NA	alcohol dehydrogenase
NOZ09_00647	NOZ09_00647	0.198583	NA	hypothetical protein	NA	protein possibly involved in utilization of glycolate and propanediol
NOZ09_00931	NOZ09_00931	0.198583	NA	hypothetical protein	NA	propanediol utilization protein
NOZ09_02055	NOZ09_02055	0.198583	NA	hypothetical protein	NA	ISSoEn1, terminal inverted repeat
NOZ09_02209	NOZ09_02209	0.198583	NA	3-mercaptopropionate dioxygenase	1.13.11.-	Cysteine dioxygenase type I
NOZ09_02604	NOZ09_02604	0.198583	NA	hypothetical protein	NA	Aldo/keto reductase family
NOZ09_03964	NOZ09_03964	0.198583	NA	hypothetical protein	NA	lipolytic protein G-D-S-L family
NOZ09_03965	NOZ09_03965	0.198583	NA	hypothetical protein	NA	cellulase activity
NOZ09_03991	NOZ09_03991	0.198583	NA	hypothetical protein	NA	Acyltransferase family
NOZ09_04213	NOZ09_04213	0.198583	NA	hypothetical protein	NA	Long polar fimbrial chaperone LpfB
NOZ09_04384	NOZ09_04384	0.198583	NA	hypothetical protein	NA	Type II secretory pathway, ATPase PulE Tfp pilus assembly pathway, ATPase PilB
NOZ09_04674	NOZ09_04674	0.198583	NA	hypothetical protein	NA	#N/A
NOZ09_04680	NOZ09_04680	0.198583	NA	hypothetical protein	NA	#N/A
NOZ09_05279	NOZ09_05279	0.198583	NA	hypothetical protein	NA	RNaseP catalyzes the removal of the 5'-leader sequence from pre-tRNA to produce the mature 5'-terminus. It can also cleave other RNA substrates such as 4.5S RNA. The protein component plays an auxiliary but essential role in vivo by binding to the 5'-leader sequence and broadening the substrate specificity of the ribozyme
NOZ09_05334	NOZ09_05334	0.198583	NA	hypothetical protein	NA	transcriptional
NOZ09_05365	NOZ09_05365	0.198583	NA	hypothetical protein	NA	#N/A
NOZ09_00941	pduA_2	0.198583	NA	Propanediol utilization protein PduA	NA	Carbon dioxide concentrating mechanism carboxysome shell protein
NOZ09_00926	rnfC	0.198583	NA	Electron transport complex subunit RnfC	NA	NADH dehydrogenase
NOZ09_00188	sgbH	0.198583	NA	3-keto-L-gulonate-6-phosphate decarboxylase SgbH	4.1.1.85	Belongs to the FGGY kinase family
NOZ09_02017	cvrA	0.198	0.631577	K(+)/H(+) antiporter NhaP2	NA	K( ) H( ) antiporter that extrudes potassium in exchange for external protons and maintains the internal concentration of potassium under toxic levels
NOZ09_01648	NOZ09_01648	0.19764	0.807657	hypothetical protein	NA	Prohead protease
NOZ09_00442	NOZ09_00442	0.197363	0.666705	hypothetical protein	NA	PFAM DnaJ homologue, subfamily C, member 28, conserved domain
NOZ09_01376	bcp	0.197357	0.49656	Peroxiredoxin Bcp	1.11.1.15	glycine cleavage system
NOZ09_04679	NOZ09_04679	0.197273	0.808192	hypothetical protein	NA	Phage regulatory protein
NOZ09_01324	NOZ09_01324	0.197048	0.808959	hypothetical protein	NA	0
NOZ09_03216	shdC	0.196601	0.752022	Phenolic acid decarboxylase subunit C	4.1.1.-	Diguanylate cyclase
NOZ09_03587	dinG_2	0.195706	0.768407	putative ATP-dependent helicase DinG	3.6.4.12	protein involved in
NOZ09_02097	narX	0.19507	0.737069	Nitrate/nitrite sensor protein NarX	2.7.13.3	Histidine kinase
NOZ09_04361	NOZ09_04361	0.193889	0.811408	hypothetical protein	NA	Multi-copper
NOZ09_04301	cdsA	0.193674	0.760406	Phosphatidate cytidylyltransferase	2.7.7.41	Part of the outer membrane protein assembly complex, which is involved in assembly and insertion of beta-barrel proteins into the outer membrane
NOZ09_00049	yicI	0.193235	0.812681	Alpha-xylosidase	3.2.1.177	COG2211 Na melibiose symporter and related transporters
NOZ09_04566	dan	0.192829	0.812681	D-aminoacylase	3.5.1.81	KDPG and KHG aldolase
NOZ09_00623	sutR_1	0.192779	0.807657	HTH-type transcriptional regulator SutR	NA	Helix-turn-helix domain
NOZ09_00788	NOZ09_00788	0.190225	0.590204	26 kDa periplasmic immunogenic protein	NA	Protein of unknown function (DUF541)
NOZ09_04969	pepE	0.189302	0.743514	Peptidase E	3.4.13.21	#N/A
NOZ09_03973	NOZ09_03973	0.189169	NA	hypothetical protein	NA	KilA-N
NOZ09_03985	NOZ09_03985	0.188884	0.816284	hypothetical protein	NA	#N/A
NOZ09_00927	adhE_1	0.188799	NA	Aldehyde-alcohol dehydrogenase	NA	alcohol dehydrogenase
NOZ09_02462	gsiA_1	0.188799	NA	Glutathione import ATP-binding protein GsiA	3.6.3.-	COG2141 Coenzyme F420-dependent N5,N10-methylene tetrahydromethanopterin reductase and related flavin-dependent oxidoreductases
NOZ09_02090	nrtA	0.188799	NA	Nitrate transport protein NrtA	NA	COG0715 ABC-type nitrate sulfonate bicarbonate transport systems periplasmic components
NOZ09_00987	NOZ09_00987	0.188799	NA	hypothetical protein	NA	oxidoreductase
NOZ09_02979	NOZ09_02979	0.188799	NA	hypothetical protein	NA	0
NOZ09_02986	NOZ09_02986	0.188799	NA	hypothetical protein	NA	Phage terminase large subunit
NOZ09_00649	pduD_1	0.188799	NA	Propanediol dehydratase medium subunit	4.2.1.28	dehydratase, medium subunit
NOZ09_03229	yqjZ	0.188799	NA	putative protein YqjZ	NA	COG1063 Threonine dehydrogenase and related Zn-dependent dehydrogenases
NOZ09_00189	lyx_1	0.188753	NA	L-xylulose/3-keto-L-gulonate kinase	2.7.1.-	Major facilitator superfamily
NOZ09_04337	gspK	0.18791	NA	Putative type II secretion system protein K	NA	general secretion pathway protein
NOZ09_02251	NOZ09_02251	0.18791	NA	hypothetical protein	NA	TupA-like ATPgrasp
NOZ09_02920	NOZ09_02920	0.18791	NA	hypothetical protein	NA	transcriptional regulator
NOZ09_02974	NOZ09_02974	0.18791	NA	hypothetical protein	NA	Protein of unknown function (DUF3383)
NOZ09_04173	ssuC_3	0.18791	NA	Putative aliphatic sulfonates transport permease protein SsuC	NA	Acyltransferase
NOZ09_05442	NOZ09_05442	0.187363	0.723882	hypothetical protein	NA	protein conserved in bacteria
NOZ09_02664	NOZ09_02664	0.18736	NA	hypothetical protein	NA	Major facilitator Superfamily
NOZ09_02686	ttr	0.18736	NA	Acetyltransferase	2.3.1.-	acetyltransferase
NOZ09_00269	phoC_1	0.186989	0.818907	Major phosphate-irrepressible acid phosphatase	3.1.3.2	phosphoesterase, PA-phosphatase
NOZ09_02478	NOZ09_02478	0.186626	NA	hypothetical protein	NA	Dehydrogenases with different specificities (Related to short-chain alcohol dehydrogenases)
NOZ09_01088	hoxN	0.186222	0.818841	High-affinity nickel transport protein	NA	rRNA processing
NOZ09_03248	alkH	0.186055	0.816121	Aldehyde dehydrogenase	1.2.1.3	ABC-type spermidine putrescine transport system, permease component II
NOZ09_03923	scrY_3	0.185602	NA	Sucrose porin	NA	Protein of unknown function (DUF3302)
NOZ09_04919	rbn_2	0.185405	NA	Ribonuclease BN	3.1.26.11	transcriptional regulator
NOZ09_05068	cyaY	0.185303	0.81578	Iron-sulfur cluster assembly protein CyaY	NA	Mediates influx of magnesium ions
NOZ09_00861	htrE_1	0.185067	0.816537	Outer membrane usher protein HtrE	NA	Outer membrane usher protein
NOZ09_04493	thrC	0.184953	0.794356	Threonine synthase	4.2.3.1	Transaldolase is important for the balance of metabolites in the pentose-phosphate pathway
NOZ09_03469	NOZ09_03469	0.1845	0.779998	hypothetical protein	NA	Belongs to the TPP enzyme family
NOZ09_02407	nfdA_1	0.184203	0.820168	N-substituted formamide deformylase	3.5.1.91	Protein of unknown function (DUF406)
NOZ09_01495	NOZ09_01495	0.183884	NA	hypothetical protein	NA	#N/A
NOZ09_02216	ssuB_1	0.183853	NA	Aliphatic sulfonates import ATP-binding protein SsuB	3.6.3.-	(ABC) transporter
NOZ09_04958	ridA_2	0.183493	0.821312	2-iminobutanoate/2-iminopropanoate deaminase	3.5.99.10	Bacterial extracellular solute-binding protein
NOZ09_01858	NOZ09_01858	0.183434	0.696879	hypothetical protein	NA	protein conserved in bacteria
NOZ09_00067	dmlR_1	0.182075	NA	HTH-type transcriptional regulator DmlR	NA	Major facilitator Superfamily
NOZ09_05032	yigZ	0.182002	0.729324	IMPACT family member YigZ	NA	#N/A
NOZ09_03330	efeB	0.181903	0.822464	Deferrochelatase/peroxidase EfeB	1.11.1.-	phosphate starvation-inducible protein
NOZ09_05428	NOZ09_05428	0.181795	0.734752	Type IV secretion system protein VirB11	NA	0
NOZ09_03394	uup	0.180622	0.680477	ABC transporter ATP-binding protein uup	NA	paraquat-inducible protein b
NOZ09_00465	acrE	0.180152	NA	Multidrug export protein AcrE	NA	Belongs to the membrane fusion protein (MFP) (TC 8.A.1) family
NOZ09_02569	gntR_2	0.179194	0.705031	HTH-type transcriptional regulator GntR	NA	Acetyltransferase (GNAT) domain
NOZ09_00168	grxC	0.177845	0.761327	Glutaredoxin 3	NA	One of the proteins required for the normal export of preproteins out of the cell cytoplasm. It is a molecular chaperone that binds to a subset of precursor proteins, maintaining them in a translocation-competent state. It also specifically binds to its receptor SecA
NOZ09_00803	msrAB	0.177359	NA	Peptide methionine sulfoxide reductase MsrA/MsrB	NA	COG0526 Thiol-disulfide isomerase and thioredoxins
NOZ09_02228	mdtM_1	0.17587	0.825321	Multidrug resistance protein MdtM	NA	Major facilitator Superfamily
NOZ09_03181	msrB	0.175861	0.744588	Peptide methionine sulfoxide reductase MsrB	1.8.4.12	endonuclease
NOZ09_01604	NOZ09_01604	0.175793	0.830142	hypothetical protein	NA	0
NOZ09_00342	higA1	0.175576	0.761186	Antitoxin HigA1	NA	Transcriptional regulator
NOZ09_00825	nodD2_1	0.175418	0.830142	Nodulation protein D 2	NA	transcriptional regulator
NOZ09_03337	NOZ09_03337	0.174353	0.830952	hypothetical protein	NA	Belongs to the sodium solute symporter (SSF) (TC 2.A.21) family
NOZ09_00651	ddrA_1	0.173515	NA	Diol dehydratase-reactivating factor alpha subunit	NA	glycerol dehydratase
NOZ09_01602	NOZ09_01602	0.173253	0.767922	Putative transport protein	NA	0
NOZ09_01599	bicA	0.171424	0.798439	Bicarbonate transporter BicA	NA	malate quinone oxidoreductase
NOZ09_05304	NOZ09_05304	0.171126	0.834567	hypothetical protein	NA	Transposase
NOZ09_02126	NOZ09_02126	0.170558	0.659521	hypothetical protein	NA	Belongs to the UPF0263 family
NOZ09_04154	NOZ09_04154	0.170458	0.784824	hypothetical protein	NA	YaiA protein
NOZ09_03859	lysN_3	0.170005	NA	2-aminoadipate transaminase	2.6.1.39	(ABC) transporter
NOZ09_04176	mmuM	0.169907	0.819734	Homocysteine S-methyltransferase	2.1.1.10	Part of the ABC transporter complex TauABC involved in taurine import. Responsible for energy coupling to the transport system
NOZ09_00636	yqjI	0.169753	0.819734	Transcriptional regulator YqjI	NA	transcriptional regulator
NOZ09_01623	NOZ09_01623	0.168645	0.836987	hypothetical protein	NA	PerC transcriptional activator
NOZ09_04189	glnP_2	0.168355	NA	putative glutamine ABC transporter permease protein GlnP	NA	Belongs to the bacterial solute-binding protein 3 family
NOZ09_02303	gloB_1	0.168355	NA	Hydroxyacylglutathione hydrolase	3.1.2.6	#N/A
NOZ09_05033	pepQ	0.167941	0.670128	Xaa-Pro dipeptidase	3.4.13.9	#N/A
NOZ09_00594	NOZ09_00594	0.167438	NA	hypothetical protein	NA	#N/A
NOZ09_00645	NOZ09_00645	0.167438	NA	hypothetical protein	NA	Dehydratase medium subunit
NOZ09_01492	NOZ09_01492	0.167438	NA	hypothetical protein	NA	0
NOZ09_02383	NOZ09_02383	0.167438	NA	hypothetical protein	NA	0
NOZ09_04853	NOZ09_04853	0.167438	NA	hypothetical protein	NA	Aspartate ammonia-lyase
NOZ09_02945	oprF_2	0.167438	NA	Outer membrane porin F	NA	Belongs to the ClpA ClpB family
NOZ09_04329	outC	0.167438	NA	Type II secretion system protein C	NA	Type II secretion system protein B
NOZ09_03851	ddpF	0.167057	NA	putative D,D-dipeptide transport ATP-binding protein DdpF	NA	Binding-protein-dependent transport systems inner membrane component
NOZ09_01179	NOZ09_01179	0.167057	NA	hypothetical protein	NA	Transposase and inactivated derivatives
NOZ09_01489	NOZ09_01489	0.167057	NA	hypothetical protein	NA	0
NOZ09_00937	pduE_2	0.167057	NA	Propanediol dehydratase small subunit	4.2.1.28	Dehydratase Small Subunit
NOZ09_05371	yhdJ	0.167057	NA	DNA adenine methyltransferase YhdJ	2.1.1.72	arsenate reductase
NOZ09_03165	fbpC2	0.166368	0.839355	Fe(3+) ions import ATP-binding protein FbpC 2	3.6.3.30	transport system periplasmic component
NOZ09_00800	gcvH	0.1663	0.811408	Glycine cleavage system H protein	NA	The glycine cleavage system catalyzes the degradation of glycine. The H protein shuttles the methylamine group of glycine from the P protein to the T protein
NOZ09_02169	fecE	0.166187	NA	Fe(3+) dicitrate transport ATP-binding protein FecE	NA	COG1120 ABC-type cobalamin Fe3 -siderophores transport systems, ATPase components
NOZ09_02031	tdcD	0.165877	NA	Propionate kinase	2.7.2.15	Catalyzes the formation of acetyl phosphate from acetate and ATP. Can also catalyze the reverse reaction
NOZ09_00226	yjaB_1	0.165324	0.755192	putative N-acetyltransferase YjaB	2.3.1.-	acetyltransferase
NOZ09_01164	tcyC	0.164934	NA	L-cystine import ATP-binding protein TcyC	3.6.3.-	(ABC) transporter
NOZ09_00384	codA_1	0.16449	0.775572	Cytosine deaminase	3.5.4.1	cytosine deaminase
NOZ09_04255	eamB	0.164372	0.821941	Cysteine/O-acetylserine efflux protein	NA	acyl-CoA dehydrogenase
NOZ09_00266	gstB_1	0.164217	0.83408	Glutathione S-transferase GstB	2.5.1.18	Glutathione S-Transferase
NOZ09_02712	livF_3	0.164001	NA	High-affinity branched-chain amino acid transport ATP-binding protein LivF	NA	Major facilitator Superfamily
NOZ09_00114	dsdC_1	0.163873	0.786531	HTH-type transcriptional regulator DsdC	NA	Gluconate
NOZ09_02422	gstB_2	0.163485	0.818841	Glutathione S-transferase GST-6.0	2.5.1.18	ABC transporter substrate-binding protein
NOZ09_02922	yesS	0.163299	0.823984	HTH-type transcriptional regulator YesS	NA	NmrA-like family
NOZ09_02848	pgrR_6	0.162973	0.844772	HTH-type transcriptional regulator PgrR	NA	Belongs to the Glu Leu Phe Val dehydrogenases family
NOZ09_02742	nreC	0.162628	0.828301	Oxygen regulatory protein NreC	NA	#N/A
NOZ09_01663	NOZ09_01663	0.161585	NA	hypothetical protein	NA	cellulase activity
NOZ09_00103	uhpC	0.161585	NA	Membrane sensor protein UhpC	NA	Histidine kinase
NOZ09_03480	resE	0.161148	0.846606	Sensor histidine kinase ResE	2.7.13.3	(ABC) transporter
NOZ09_02637	malH	0.161059	0.834567	Maltose-6'-phosphate glucosidase	3.2.1.122	UTRA
NOZ09_02273	NOZ09_02273	0.161054	0.841676	putative FAD-linked oxidoreductase	1.-.-.-	Fad linked oxidase
NOZ09_01450	gpr	0.160868	0.788956	L-glyceraldehyde 3-phosphate reductase	1.1.1.-	Belongs to the TPP enzyme family
NOZ09_01639	NOZ09_01639	0.160854	NA	hypothetical protein	NA	#N/A
NOZ09_03980	NOZ09_03980	0.160854	NA	hypothetical protein	NA	0
NOZ09_04174	tauB	0.160854	NA	Taurine import ATP-binding protein TauB	3.6.3.36	taurine catabolism dioxygenase
NOZ09_00860	yadV_1	0.160854	NA	putative fimbrial chaperone YadV	NA	Pili and flagellar-assembly chaperone, PapD N-terminal domain
NOZ09_01921	araF	0.160257	0.825321	L-arabinose-binding periplasmic protein	NA	l-arabinose-binding periplasmic protein
NOZ09_03970	NOZ09_03970	0.160239	NA	hypothetical protein	NA	tape measure protein
NOZ09_01990	manX_1	0.159552	0.7708	PTS system mannose-specific EIIAB component	2.7.1.191	pts system
NOZ09_03322	ycdX	0.159372	0.729014	putative phosphatase YcdX	3.1.3.-	chaperone
NOZ09_00989	metN_1	0.159099	NA	Methionine import ATP-binding protein MetN	3.6.3.-	Part of the ABC transporter complex MetNIQ involved in methionine import. Responsible for energy coupling to the transport system
NOZ09_02613	NOZ09_02613	0.159099	NA	hypothetical protein	NA	Uncharacterized protein conserved in bacteria (DUF2255)
NOZ09_03521	NOZ09_03521	0.159099	NA	hypothetical protein	NA	Major capsid protein
NOZ09_00091	phnV_1	0.159099	NA	Putative 2-aminoethylphosphonate transport system permease protein PhnV	NA	Binding-protein-dependent transport system inner membrane component
NOZ09_03722	nagE	0.158722	0.792145	PTS system N-acetylglucosamine-specific EIICBA component	NA	Outer membrane porin
NOZ09_00334	gntU	0.157752	0.850953	Low-affinity gluconate transporter	NA	Gluconate
NOZ09_03163	ynjB	0.156824	0.851137	Protein YnjB	NA	TVP38 TMEM64 family inner membrane protein ydjZ
NOZ09_03300	yceM	0.155884	0.816464	Putative oxidoreductase YceM	1.-.-.-	Involved in peptidoglycan biosynthesis. Transports lipid-linked peptidoglycan precursors from the inner to the outer leaflet of the cytoplasmic membrane
NOZ09_03395	rlmL	0.155355	0.742627	Ribosomal RNA large subunit methyltransferase K/L	NA	paraquat-inducible protein A
NOZ09_01767	hxpB_1	0.154573	0.850007	Hexitol phosphatase B	3.1.3.68	TIGRFAM HAD-superfamily hydrolase, subfamily IA, variant 3
NOZ09_03502	NOZ09_03502	0.153763	0.832649	hypothetical protein	NA	major tail tube protein
NOZ09_02288	NOZ09_02288	0.153507	0.699241	hypothetical protein	NA	DinB family
NOZ09_03746	shlB	0.151338	NA	Hemolysin transporter protein ShlB	NA	amino acid ABC transporter
NOZ09_03557	cutD	0.149596	NA	Choline trimethylamine-lyase activating enzyme	1.97.1.-	molybdopterin
NOZ09_02982	NOZ09_02982	0.149596	NA	hypothetical protein	NA	protein conserved in bacteria
NOZ09_00940	pduB	0.149596	NA	Propanediol utilization protein PduB	NA	may be involved in the formation of the polyhedral organelles involved in propanediol degradation
NOZ09_03719	chiP	0.149282	0.816369	Chitoporin	NA	belongs to the Fur family
NOZ09_00928	adhE_2	0.149156	NA	Aldehyde-alcohol dehydrogenase	NA	Aldehyde dehydrogenase
NOZ09_02461	luxA	0.149156	NA	Alkanal monooxygenase alpha chain	1.14.14.3	Antioxidant protein with alkyl hydroperoxidase activity. Required for the reduction of the AhpC active site cysteine residues and for the regeneration of the AhpC enzyme activity
NOZ09_01638	NOZ09_01638	0.149156	NA	hypothetical protein	NA	0
NOZ09_03341	rutC_2	0.149156	NA	Putative aminoacrylate peracid reductase RutC	1.-.-.-	Catalyzes the pyrimidine ring opening between N-3 and C- 4 by an unusual flavin hydroperoxide-catalyzed mechanism to yield ureidoacrylate peracid. It cleaves pyrmidine rings directly by adding oxygen atoms, making a toxic ureidoacrylate peracid product which can be spontaneously reduced to ureidoacrylate
NOZ09_03700	ybgJ	0.149093	NA	putative protein YbgJ	NA	Protein of unknown function (DUF969)
NOZ09_02668	metQ_3	0.148717	NA	D-methionine-binding lipoprotein MetQ	NA	conserved protein
NOZ09_02049	NOZ09_02049	0.148717	NA	hypothetical protein	NA	type VI secretion protein
NOZ09_02946	NOZ09_02946	0.148717	NA	hypothetical protein	NA	Type VI secretion system effector
NOZ09_04740	NOZ09_04740	0.148717	NA	hypothetical protein	NA	Amidohydrolase family
NOZ09_05187	NOZ09_05187	0.148717	NA	hypothetical protein	NA	alpha-galactosidase
NOZ09_01605	NOZ09_01605	0.148157	NA	hypothetical protein	NA	0
NOZ09_00925	ccmK	0.148097	NA	Carbon dioxide-concentrating mechanism protein CcmK	NA	propanediol utilization protein
NOZ09_03934	iolG_2	0.148097	NA	Myo-inositol 2-dehydrogenase	1.1.1.18	Transcriptional
NOZ09_02777	mdcC	0.148097	NA	Malonate decarboxylase acyl carrier protein	NA	Malonate decarboxylase
NOZ09_00383	NOZ09_00383	0.148097	NA	hypothetical protein	NA	#N/A
NOZ09_02283	NOZ09_02283	0.148097	NA	Isoxanthopterin deaminase	3.5.4.11	COG0715 ABC-type nitrate sulfonate bicarbonate transport systems, periplasmic components
NOZ09_02875	NOZ09_02875	0.148097	NA	hypothetical protein	NA	Phytanoyl-CoA dioxygenase
NOZ09_02991	NOZ09_02991	0.148097	NA	hypothetical protein	NA	#N/A
NOZ09_02996	NOZ09_02996	0.148097	NA	hypothetical protein	NA	Antitermination protein
NOZ09_04210	NOZ09_04210	0.148097	NA	hypothetical protein	NA	#N/A
NOZ09_05379	NOZ09_05379	0.148097	NA	hypothetical protein	NA	Belongs to the N(4) N(6)-methyltransferase family
NOZ09_02046	rluA_1	0.148097	NA	Ribosomal large subunit pseudouridine synthase A	5.4.99.28	Pseudouridine synthase
NOZ09_04339	epsM	0.147661	NA	Type II secretion system protein M	NA	COG3156 Type II secretory pathway component PulK
NOZ09_04334	gspH	0.147661	NA	Putative type II secretion system protein H	NA	general secretion pathway protein
NOZ09_03879	levD	0.147661	NA	PTS system fructose-specific EIIA component	NA	transcriptional regulator
NOZ09_01493	NOZ09_01493	0.147661	NA	hypothetical protein	NA	cellulase activity
NOZ09_02065	NOZ09_02065	0.147661	NA	hypothetical protein	NA	Type VI secretion lipoprotein, VasD, EvfM, TssJ, VC_A0113
NOZ09_02549	NOZ09_02549	0.147661	NA	hypothetical protein	NA	Protein of unknown function (DUF3225)
NOZ09_02921	NOZ09_02921	0.147661	NA	hypothetical protein	NA	Transcriptional regulator
NOZ09_03516	NOZ09_03516	0.147661	NA	hypothetical protein	NA	lysozyme
NOZ09_04645	NOZ09_04645	0.147661	NA	hypothetical protein	NA	COG1028 Dehydrogenases with different specificities (related to short-chain alcohol dehydrogenases)
NOZ09_04854	NOZ09_04854	0.147661	NA	hypothetical protein	NA	Responsible for the transport of C4-dicarboxylates from the periplasm across the inner membrane
NOZ09_03789	rbsC_3	0.147661	NA	Ribose import permease protein RbsC	NA	(ABC) transporter
NOZ09_05167	rhaA	0.147661	NA	L-rhamnose isomerase	5.3.1.14	PhoQ Sensor
NOZ09_03514	rrrD_2	0.147661	NA	Lysozyme RrrD	3.2.1.17	regulatory protein
NOZ09_04917	NOZ09_04917	0.147238	0.863837	hypothetical protein	NA	#N/A
NOZ09_04034	rpnA_4	0.147034	0.71388	Recombination-promoting nuclease RpnA	3.1.21.-	Membrane
NOZ09_01750	NOZ09_01750	0.146706	NA	hypothetical protein	NA	Transposase
NOZ09_04604	NOZ09_04604	0.146706	NA	hypothetical protein	NA	Major facilitator Superfamily
NOZ09_04876	phnJ	0.146706	NA	Alpha-D-ribose 1-methylphosphonate 5-phosphate C-P lyase	4.7.1.1	transporter
NOZ09_01372	rpnA_2	0.146706	NA	Recombination-promoting nuclease RpnA	3.1.21.-	arsenate reductase
NOZ09_03880	sorB_1	0.146706	NA	PTS system sorbose-specific EIIB component	2.7.1.206	YjbR
NOZ09_01399	eutM	0.146614	NA	Ethanolamine utilization protein EutM	NA	Ethanolamine utilization protein eutN
NOZ09_01400	eutN	0.146614	NA	Ethanolamine utilization protein EutN	NA	Aldehyde dehydrogenase
NOZ09_03015	NOZ09_03015	0.146614	NA	hypothetical protein	NA	0
NOZ09_03515	NOZ09_03515	0.146614	NA	hypothetical protein	NA	0
NOZ09_04872	phnF	0.146614	NA	putative transcriptional regulator PhnF	NA	PFAM StbA family protein
NOZ09_04877	phnK	0.146614	NA	Putative phosphonates utilization ATP-binding protein PhnK	NA	Alkylphosphonate utilization operon protein PhnA
NOZ09_04381	pilE	0.146614	NA	Fimbrial protein	NA	Negative regulator of beta-lactamase expression
NOZ09_03161	ydjZ_2	0.146614	NA	TVP38/TMEM64 family inner membrane protein YdjZ	NA	Exodeoxyribonuclease III
NOZ09_03856	yecS_4	0.146614	NA	L-cystine transport system permease protein YecS	NA	Belongs to the short-chain dehydrogenases reductases (SDR) family
NOZ09_01123	emrA	0.146364	0.729014	Multidrug export protein EmrA	NA	multidrug resistance efflux pump
NOZ09_00111	NOZ09_00111	0.146197	0.863976	hypothetical protein	NA	of the drug metabolite transporter (DMT) superfamily
NOZ09_05083	wecF	0.146102	0.863976	TDP-N-acetylfucosamine:lipid II N-acetylfucosaminyltransferase	2.4.1.325	#N/A
NOZ09_03464	hcp	0.146019	0.768593	Hydroxylamine reductase	1.7.99.1	Channel that permits osmotically driven movement of water in both directions. It is involved in the osmoregulation and in the maintenance of cell turgor during volume expansion in rapidly growing cells. It mediates rapid entry or exit of water in response to abrupt changes in osmolarity
NOZ09_03158	astC_2	0.145894	0.814082	Succinylornithine transaminase	2.6.1.81	Catalyzes the NAD-dependent reduction of succinylglutamate semialdehyde into succinylglutamate
NOZ09_01978	kdgR_2	0.145448	0.770746	Transcriptional regulator KdgR	NA	Major facilitator superfamily
NOZ09_01741	apbC	0.145147	0.708732	Iron-sulfur cluster carrier protein	NA	Binds and transfers iron-sulfur (Fe-S) clusters to target apoproteins. Can hydrolyze ATP
NOZ09_04247	nqrC	0.144984	NA	Na(+)-translocating NADH-quinone reductase subunit C	1.6.5.8	NQR complex catalyzes the reduction of ubiquinone-1 to ubiquinol by two successive reactions, coupled with the transport of Na( ) ions from the cytoplasm to the periplasm. NqrA to NqrE are probably involved in the second step, the conversion of ubisemiquinone to ubiquinol
NOZ09_04106	panE	0.144058	0.818187	2-dehydropantoate 2-reductase	1.1.1.169	Major facilitator Superfamily
NOZ09_04152	yaiA	0.143298	0.710061	putative protein YaiA	NA	Catalyzes the phosphorolysis of diverse nucleosides, yielding D-ribose 1-phosphate and the respective free bases. Can use uridine, adenosine, guanosine, cytidine, thymidine, inosine and xanthosine as substrates. Also catalyzes the reverse reactions
NOZ09_03697	NOZ09_03697	0.142377	0.868404	hypothetical protein	NA	Involved in base excision repair of DNA damaged by oxidation or by mutagenic agents. Acts as DNA glycosylase that recognizes and removes damaged bases. Has a preference for oxidized pyrimidines, such as thymine glycol, 5,6-dihydrouracil and 5,6-dihydrothymine. Has AP (apurinic apyrimidinic) lyase activity and introduces nicks in the DNA strand. Cleaves the DNA backbone by beta-delta elimination t…
NOZ09_02275	cmpC_2	0.141227	NA	Bicarbonate transport ATP-binding protein CmpC	3.6.3.-	ABC-type nitrate sulfonate bicarbonate transport system, ATPase component
NOZ09_01579	glpC	0.141227	NA	Anaerobic glycerol-3-phosphate dehydrogenase subunit C	NA	Conversion of glycerol 3-phosphate to dihydroxyacetone. Uses fumarate or nitrate as electron acceptor
NOZ09_02527	dgcM	0.141105	0.742873	Diguanylate cyclase DgcM	2.7.7.65	Xylose isomerase domain protein TIM barrel
NOZ09_03256	pdxA2_2	0.141102	0.869984	D-erythronate 4-phosphate dehydrogenase	1.1.1.409	The 2-keto-3-deoxygluconate permease transports the degraded pectin products into the bacterial cell, where they serve as carbon and energy sources. This is a hydrogen coupled transport system
NOZ09_02290	ddpD	0.14086	NA	putative D,D-dipeptide transport ATP-binding protein DdpD	NA	Belongs to the ABC transporter superfamily
NOZ09_02606	NOZ09_02606	0.14086	NA	hypothetical protein	NA	0
NOZ09_03344	rutF	0.14086	NA	FMN reductase (NADH) RutF	1.5.1.42	May increase the rate of spontaneous hydrolysis of aminoacrylate to malonic semialdehyde. Required to remove a toxic intermediate produce in the pyrimidine nitrogen degradation
NOZ09_04871	NOZ09_04871	0.140376	0.828301	hypothetical protein	NA	Plasmid stability protein
NOZ09_04563	dgoK1_2	0.140344	NA	putative 2-dehydro-3-deoxygalactonokinase DgoK1	2.7.1.58	N-acetyltransferase
NOZ09_04234	fabG_13	0.140344	NA	3-oxoacyl-[acyl-carrier-protein] reductase FabG	1.1.1.100	Transcriptional regulator
NOZ09_00727	xylB_2	0.140344	NA	D-xylose 1-dehydrogenase	1.1.1.175	COG1028 Dehydrogenases with different specificities (related to short-chain alcohol dehydrogenases)
NOZ09_04963	lysC	0.14021	0.7783	Lysine-sensitive aspartokinase 3	2.7.2.4	AzlC protein
NOZ09_03864	gsiD_3	0.139611	NA	Glutathione transport system permease protein GsiD	NA	the allantoate amidohydrolase from Escherichia coli forms a dimer and binds zinc ions for catalytic activity and catalyzes the conversion of allantoate to (S)-ureidoglycolate and ammonia
NOZ09_00390	argD	0.139437	0.856724	Acetylornithine/succinyldiaminopimelate aminotransferase	2.6.1.11	aminotransferase
NOZ09_01488	NOZ09_01488	0.139096	NA	hypothetical protein	NA	Phage tail assembly chaperone, TAC
NOZ09_02571	ulaB_1	0.138948	0.871496	Ascorbate-specific PTS system EIIB component	2.7.1.194	transcriptional regulator
NOZ09_02804	abgB	0.138749	NA	p-aminobenzoyl-glutamate hydrolase subunit B	3.5.1.-	transcriptional regulator
NOZ09_02732	otnI	0.13873	NA	2-oxo-tetronate isomerase	5.3.1.35	Putative nucleotide-binding of sugar-metabolising enzyme
NOZ09_00549	NOZ09_00549	0.138593	0.836987	hypothetical protein	NA	Winged helix-turn-helix DNA binding
NOZ09_04550	agaC	0.138525	0.871642	N-acetylgalactosamine permease IIC component 1	NA	Transposase
NOZ09_04861	NOZ09_04861	0.138312	0.871642	hypothetical protein	NA	PerC transcriptional activator
NOZ09_02749	rspR_1	0.137554	0.777957	HTH-type transcriptional repressor RspR	NA	PFAM peptidase M3A and M3B, thimet oligopeptidase F
NOZ09_00615	exuT_2	0.137191	0.850844	Hexuronate transporter	NA	Major facilitator superfamily
NOZ09_05031	trkH	0.136867	0.798439	Trk system potassium uptake protein TrkH	NA	#N/A
NOZ09_00715	yicJ_2	0.136849	0.865844	Inner membrane symporter YicJ	NA	COG2211 Na melibiose symporter and related transporters
NOZ09_00781	loiP	0.136564	0.770746	Metalloprotease LoiP	3.4.24.-	metalloprotease
NOZ09_00272	dtpB	0.135595	0.834567	Dipeptide and tripeptide permease B	NA	Proton-dependent permease that transports di- and tripeptides
NOZ09_02201	mhpB	0.135521	NA	2,3-dihydroxyphenylpropionate/2,3-dihydroxicinnamic acid 1,2-dioxygenase	1.13.11.16	Catalyzes the non-heme iron(II)-dependent oxidative cleavage of 2,3-dihydroxyphenylpropionic acid and 2,3- dihydroxicinnamic acid into 2-hydroxy-6-ketononadienedioate and 2- hydroxy-6-ketononatrienedioate, respectively
NOZ09_02973	NOZ09_02973	0.135521	NA	hypothetical protein	NA	Protein of unknown function (DUF3277)
NOZ09_04382	epsE_2	0.13537	NA	Type II secretion system protein E	NA	Belongs to the NadC ModD family
NOZ09_02464	gsiC_2	0.13537	NA	Glutathione transport system permease protein GsiC	NA	COG1173 ABC-type dipeptide oligopeptide nickel transport systems permease components
NOZ09_02934	NOZ09_02934	0.13537	NA	hypothetical protein	NA	type VI secretion protein
NOZ09_04327	outB	0.13537	NA	General secretion pathway protein B	NA	Receptor
NOZ09_04874	phnH	0.13537	NA	Alpha-D-ribose 1-methylphosphonate 5-triphosphate synthase subunit PhnH	2.7.8.37	Catalyses the hydrolysis of terminal non-reducing alpha-D-galactose residues in alpha-D-galactosides
NOZ09_01407	eutC_1	0.135158	NA	Ethanolamine ammonia-lyase light chain	4.3.1.7	Carboxysome structural protein involved in ethanolamine utilization
NOZ09_02660	ndmA	0.135158	NA	Methylxanthine N1-demethylase NdmA	1.14.13.178	COG0654 2-polyprenyl-6-methoxyphenol hydroxylase and related FAD-dependent oxidoreductases
NOZ09_03202	nimT	0.135158	NA	2-nitroimidazole transporter	NA	UPF0756 membrane protein
NOZ09_02605	NOZ09_02605	0.135158	NA	hypothetical protein	NA	gluconolactonase activity
NOZ09_02977	NOZ09_02977	0.135158	NA	hypothetical protein	NA	0
NOZ09_03795	NOZ09_03795	0.135158	NA	hypothetical protein	NA	Belongs to the FGGY kinase family
NOZ09_04669	NOZ09_04669	0.135158	NA	hypothetical protein	NA	#N/A
NOZ09_04760	rafB_2	0.135158	NA	Raffinose permease	NA	protein conserved in bacteria
NOZ09_02066	NOZ09_02066	0.13485	NA	hypothetical protein	NA	Type VI secretion system
NOZ09_03512	NOZ09_03512	0.13485	NA	hypothetical protein	NA	virion morphogenesis protein
NOZ09_05407	xerD_8	0.13485	NA	Tyrosine recombinase XerD	NA	Small Multidrug Resistance protein
NOZ09_00934	pduA_1	0.134632	NA	Propanediol utilization protein PduA	NA	Carbon dioxide concentrating mechanism carboxysome shell protein
NOZ09_03252	rpiB	0.134632	NA	Ribose-5-P isomerase B	5.3.1.6	Catalyzes the transfer of a two-carbon ketol group from a ketose donor to an aldose acceptor, via a covalent intermediate with the cofactor thiamine pyrophosphate
NOZ09_02551	glvR_3	0.134548	0.876556	HTH-type transcriptional regulator GlvR	NA	Protein of unknown function (DUF4089)
NOZ09_01166	efe_1	0.134474	NA	2-oxoglutarate-dependent ethylene/succinate-forming enzyme	1.13.12.19	Belongs to the iron ascorbate-dependent oxidoreductase family
NOZ09_01484	NOZ09_01484	0.134474	NA	hypothetical protein	NA	Phage head-tail joining protein
NOZ09_03238	NOZ09_03238	0.134474	NA	hypothetical protein	NA	High frequency lysogenization protein hflD homolog
NOZ09_04947	ubiC	0.134429	0.843698	Chorismate pyruvate-lyase	4.1.3.40	belongs to the Fur family
NOZ09_03140	ydjM	0.134149	0.858834	Inner membrane protein YdjM	NA	HAD-superfamily hydrolase subfamily IA, variant 3
NOZ09_03213	NOZ09_03213	0.133855	0.777181	3'3'-cGAMP-specific phosphodiesterase 1	3.1.4.-	Catalyzes the transfer of laurate from lauroyl-acyl carrier protein (ACP) to Kdo(2)-lipid IV(A) to form Kdo(2)- (lauroyl)-lipid IV(A)
NOZ09_00716	NOZ09_00716	0.133228	0.855662	Non-reducing end alpha-L-arabinofuranosidase BoGH43A	3.2.1.55	Belongs to the glycosyl hydrolase 43 family
NOZ09_02928	NOZ09_02928	0.133207	NA	hypothetical protein	NA	0
NOZ09_00170	gpsA	0.133158	0.769313	Glycerol-3-phosphate dehydrogenase [NAD(P)+]	1.1.1.94	serine acetyltransferase
NOZ09_02983	NOZ09_02983	0.132172	NA	hypothetical protein	NA	Protein of unknown function (DUF1073)
NOZ09_02584	NOZ09_02584	0.130636	0.863837	hypothetical protein	NA	TolA C-terminal
NOZ09_03735	ubiF	0.130272	0.819219	2-octaprenyl-3-methyl-6-methoxy-1,4-benzoquinol hydroxylase	1.14.13.-	#N/A
NOZ09_05424	virB6	0.130225	0.868396	Type IV secretion system protein VirB6	NA	0
NOZ09_01522	dedA	0.129882	0.870624	Protein DedA	NA	Component of the acetyl coenzyme A carboxylase (ACC) complex. Biotin carboxylase (BC) catalyzes the carboxylation of biotin on its carrier protein (BCCP) and then the CO(2) group is transferred by the transcarboxylase to acetyl-CoA to form malonyl- CoA
NOZ09_00216	NOZ09_00216	0.129585	0.742974	hypothetical protein	NA	transcriptional regulator
NOZ09_02465	gsiB_1	0.129494	NA	Glutathione-binding protein GsiB	NA	PFAM binding-protein-dependent transport systems inner membrane component
NOZ09_02803	iaaH	0.129307	NA	Indole-3-acetyl-aspartic acid hydrolase	3.5.1.-	protein conserved in bacteria
NOZ09_04596	rpnA_6	0.129162	0.768961	Recombination-promoting nuclease RpnA	3.1.21.-	Selenoprotein, putative
NOZ09_04098	kstD	0.129122	NA	3-oxosteroid 1-dehydrogenase	1.3.99.4	Transcriptional regulator
NOZ09_04554	uxaB_2	0.128988	0.797679	Altronate oxidoreductase	1.1.1.58	PTS system
NOZ09_02094	nasA	0.128688	NA	Nitrate reductase	1.7.99.4	Catalytic subunit of the nitrate reductase (NAP). Only expressed at high levels during aerobic growth. NapAB complex receives electrons from the membrane-anchored tetraheme protein NapC. Essential function for nitrate assimilation and may have a role in anaerobic metabolism
NOZ09_02313	cfa	0.128379	0.688886	Cyclopropane-fatty-acyl-phospholipid synthase	2.1.1.79	Riboflavin synthase
NOZ09_00802	ygfF	0.128312	0.882977	putative oxidoreductase YgfF	1.-.-.-	Dehydrogenases with different specificities (Related to short-chain alcohol dehydrogenases)
NOZ09_02206	mhpT	0.128096	NA	3-(3-hydroxy-phenyl)propionate transporter	NA	Major facilitator Superfamily
NOZ09_05176	yicJ_4	0.12803	NA	Inner membrane symporter YicJ	NA	(ABC) transporter
NOZ09_03185	mipA	0.127961	0.816369	MltA-interacting protein	NA	Belongs to the glucose-6-phosphate 1-epimerase family
NOZ09_03986	NOZ09_03986	0.127276	NA	hypothetical protein	NA	Phage Mu protein F like protein
NOZ09_02873	NOZ09_02873	0.12672	NA	hypothetical protein	NA	amine oxidase
NOZ09_03513	NOZ09_03513	0.126434	NA	hypothetical protein	NA	P2 phage tail completion R family protein
NOZ09_02730	otnK_1	0.126434	NA	3-oxo-tetronate kinase	2.7.1.217	DeoR C terminal sensor domain
NOZ09_04574	thiO	0.126434	NA	Glycine oxidase	1.4.3.19	Aldehyde dehydrogenase family
NOZ09_01149	yraI_1	0.126434	NA	putative fimbrial chaperone YraI	NA	chaperone
NOZ09_05309	NOZ09_05309	0.125812	0.882977	hypothetical protein	NA	0
NOZ09_04499	creD	0.125636	0.886292	Inner membrane protein CreD	NA	belongs to the aspartokinase family
NOZ09_00935	NOZ09_00935	0.125443	NA	hypothetical protein	NA	Dehydratase medium subunit
NOZ09_04673	NOZ09_04673	0.125443	NA	hypothetical protein	NA	Transposase
NOZ09_00911	NOZ09_00911	0.125029	NA	hypothetical protein	NA	Prepilin peptidase dependent protein c
NOZ09_02876	yabJ_2	0.125029	NA	2-iminobutanoate/2-iminopropanoate deaminase	3.5.99.10	Belongs to the peptidase M20A family. ArgE subfamily
NOZ09_05071	hemD	0.124706	0.825321	Uroporphyrinogen-III synthase	4.2.1.75	Belongs to the 'phage' integrase family. XerC subfamily
NOZ09_03047	hipO_2	0.124122	NA	Hippurate hydrolase	3.5.1.32	Quinolone resistance protein
NOZ09_03323	ghrA_2	0.124062	0.888057	Glyoxylate/hydroxypyruvate reductase A	1.1.1.79	Belongs to the PHP family
NOZ09_04118	ribD	0.124042	0.848396	Riboflavin biosynthesis protein RibD	NA	Involved in transcription antitermination. Required for transcription of ribosomal RNA (rRNA) genes. Binds specifically to the boxA antiterminator sequence of the ribosomal RNA (rrn) operons
NOZ09_03481	walR	0.123916	0.888057	Transcriptional regulatory protein WalR	NA	belongs to the bacterial solute-binding protein 3 family
NOZ09_04085	clpP_2	0.12279	0.672	ATP-dependent Clp protease proteolytic subunit	3.4.21.92	#N/A
NOZ09_00728	dmlR_4	0.122745	NA	HTH-type transcriptional regulator DmlR	NA	transcriptional regulator
NOZ09_02279	codAch2	0.122478	NA	Pterin deaminase	3.5.4.11	Cytosine deaminase and related metal-dependent hydrolases
NOZ09_02433	cysW_3	0.122478	NA	Sulfate transport system permease protein CysW	NA	ABC transporter substrate-binding protein
NOZ09_02460	NOZ09_02460	0.122478	NA	hypothetical protein	NA	Major facilitator Superfamily
NOZ09_03342	rutD	0.122478	NA	Putative aminoacrylate hydrolase RutD	3.5.1.-	In vivo, quickly hydrolyzes the ureidoacrylate peracid to avoid toxicity, but can also hydrolyzes ureidoacrylate that is formed spontaneously from ureidoacrylate peracid. One of the products of hydrolysis, carbamate, hydrolyzes spontaneously, thereby releasing one of the pyrimidine rings nitrogen atoms as ammonia and one of its carbons as CO2
NOZ09_00463	NOZ09_00463	0.122439	0.888783	hypothetical protein	NA	Protein involved in biological_process
NOZ09_03497	NOZ09_03497	0.122078	NA	hypothetical protein	NA	#N/A
NOZ09_04835	NOZ09_04835	0.122078	NA	hypothetical protein	NA	transcriptional regulator
NOZ09_04044	NOZ09_04044	0.121969	0.869846	hypothetical protein	NA	acetyltransferase, isoleucine patch superfamily
NOZ09_04562	dgoA_2	0.121393	NA	2-dehydro-3-deoxy-6-phosphogalactonate aldolase	4.1.2.21	Major facilitator superfamily
NOZ09_01580	glpB	0.121393	NA	Anaerobic glycerol-3-phosphate dehydrogenase subunit B	1.1.5.3	Belongs to the FAD-dependent glycerol-3-phosphate dehydrogenase family
NOZ09_05366	NOZ09_05366	0.121393	NA	hypothetical protein	NA	Major facilitator Superfamily
NOZ09_01155	fimD_4	0.120955	0.882866	Outer membrane usher protein FimD	NA	Fimbrial biogenesis outer membrane usher protein
NOZ09_04647	NOZ09_04647	0.12062	NA	hypothetical protein	NA	Plasmid partition ParA protein
NOZ09_02242	ccmB	0.120416	NA	Heme exporter protein B	NA	Required for the export of heme to the periplasm for the biogenesis of c-type cytochromes
NOZ09_04734	dgaE	0.120416	NA	D-glucosaminate-6-phosphate ammonia lyase	4.3.1.29	Cytotoxic translational repressor of toxin-antitoxin stability system
NOZ09_01635	NOZ09_01635	0.120416	NA	hypothetical protein	NA	Putative 3TM holin, Phage_holin_3
NOZ09_02547	NOZ09_02547	0.120416	NA	hypothetical protein	NA	Semialdehyde dehydrogenase, NAD binding domain
NOZ09_05305	NOZ09_05305	0.120416	NA	hypothetical protein	NA	Antitoxin component of a toxin-antitoxin (TA) module
NOZ09_05318	NOZ09_05318	0.120416	NA	hypothetical protein	NA	Mn2 and Fe2 transporters of the NRAMP family
NOZ09_02379	sutR_2	0.120357	0.884445	HTH-type transcriptional regulator SutR	NA	protein involved in benzoate metabolism
NOZ09_04875	phnI	0.11975	NA	Alpha-D-ribose 1-methylphosphonate 5-triphosphate synthase subunit PhnI	2.7.8.37	melibiose operon regulatory protein
NOZ09_04797	NOZ09_04797	0.11971	0.883992	hypothetical protein	NA	Protein of unknown function (DUF1471)
NOZ09_05172	lsrD_3	0.119159	NA	Autoinducer 2 import system permease protein LsrD	NA	Activates expression of the rhaBAD and rhaT operons
NOZ09_05302	NOZ09_05302	0.118613	0.833416	hypothetical protein	NA	Belongs to the small heat shock protein (HSP20) family
NOZ09_04383	epsF_2	0.118504	NA	Type II secretion system protein F	NA	Belongs to the N-Me-Phe pilin family
NOZ09_03975	NOZ09_03975	0.118504	NA	hypothetical protein	NA	domain, Protein
NOZ09_02377	rob_2	0.118215	0.878139	Right origin-binding protein	NA	of the drug metabolite transporter (DMT) superfamily
NOZ09_04229	gabP	0.117791	0.819706	GABA permease	NA	belongs to the aldehyde dehydrogenase family
NOZ09_01735	yehW	0.117131	0.894953	Glycine betaine uptake system permease protein YehW	NA	permease
NOZ09_03351	fabG_8	0.116939	NA	3-oxoacyl-[acyl-carrier-protein] reductase FabG	1.1.1.100	Acid phosphatase
NOZ09_04341	outO_2	0.116939	NA	Type 4 prepilin-like proteins leader peptide-processing enzyme	NA	involved in a type II secretion system (T2SS, formerly general secretion pathway, GSP) for the export of proteins
NOZ09_02927	NOZ09_02927	0.11597	NA	hypothetical protein	NA	COG1028 Dehydrogenases with different specificities (related to short-chain alcohol dehydrogenases)
NOZ09_00132	intA_1	0.115126	0.833481	Prophage integrase IntA	NA	Stress-induced protein
NOZ09_04856	pgaA	0.115001	NA	Poly-beta-1,6-N-acetyl-D-glucosamine export protein	NA	Required to facilitate the formation of correct disulfide bonds in some periplasmic proteins and for the assembly of the periplasmic c-type cytochromes. Acts by transferring electrons from cytoplasmic thioredoxin to the periplasm. This transfer involves a cascade of disulfide bond formation and reduction steps
NOZ09_04226	lhgO	0.113922	0.783863	L-2-hydroxyglutarate oxidase LhgO	1.1.3.15	Belongs to the UPF0386 family
NOZ09_03850	dppD_2	0.113657	NA	Dipeptide transport ATP-binding protein DppD	NA	Extracellular solute-binding protein, family 5
NOZ09_02952	NOZ09_02952	0.113317	NA	hypothetical protein	NA	DinI-like family
NOZ09_03517	NOZ09_03517	0.113169	NA	hypothetical protein	NA	Bacteriophage holin family HP1
NOZ09_04209	sfmD	0.112729	0.888783	Outer membrane usher protein SfmD	NA	#N/A
NOZ09_00280	nikE	0.112619	NA	Nickel import ATP-binding protein NikE	3.6.3.24	Part of the ABC transporter complex NikABCDE involved in nickel import. Responsible for energy coupling to the transport system
NOZ09_03855	hisQ_2	0.112481	NA	Histidine transport system permease protein HisQ	NA	Belongs to the class-III pyridoxal-phosphate-dependent aminotransferase family
NOZ09_04235	NOZ09_04235	0.112481	NA	hypothetical protein	NA	Aldo Keto reductase
NOZ09_04785	ulaB_2	0.112481	NA	Ascorbate-specific PTS system EIIB component	2.7.1.194	Protein of unknown function (DUF1471)
NOZ09_02027	NOZ09_02027	0.112457	NA	hypothetical protein	NA	ABC-type phosphate phosphonate transport system periplasmic component
NOZ09_04184	lptB_3	0.11234	NA	Lipopolysaccharide export system ATP-binding protein LptB	3.6.3.-	Belongs to the binding-protein-dependent transport system permease family
NOZ09_04884	rbsA_3	0.112023	0.896931	Ribose import ATP-binding protein RbsA	3.6.3.17	phosphonate C-P lyase system protein PhnK
NOZ09_02671	NOZ09_02671	0.111516	0.898038	Nitronate monooxygenase	1.13.12.16	Part of the ABC transporter complex MetNIQ involved in methionine import. Responsible for energy coupling to the transport system
NOZ09_01565	menF	0.111499	0.869984	Isochorismate synthase MenF	5.4.4.2	Catalyzes the thiamine diphosphate-dependent decarboxylation of 2-oxoglutarate and the subsequent addition of the resulting succinic semialdehyde-thiamine pyrophosphate anion to isochorismate to yield 2-succinyl-5-enolpyruvyl-6-hydroxy-3- cyclohexene-1-carboxylate (SEPHCHC)
NOZ09_00776	baiA1	0.111171	NA	3alpha-hydroxy bile acid-CoA-ester 3-dehydrogenase 1/3	1.1.1.395	KR domain
NOZ09_01078	nuoI_1	0.111171	NA	NADH-quinone oxidoreductase subunit I	1.6.5.11	the formate hydrogenlyase complex comprises of a formate dehydrogenase, unidentified electron carriers and hydrogenase-3
NOZ09_01472	NOZ09_01472	0.111171	NA	hypothetical protein	NA	secretion activating protein
NOZ09_00990	metI_1	0.11031	NA	D-methionine transport system permease protein MetI	NA	ABC transporter (permease)
NOZ09_00938	pduD_2	0.11031	NA	Propanediol dehydratase medium subunit	4.2.1.28	dehydratase, medium subunit
NOZ09_03423	NOZ09_03423	0.110116	0.889351	hypothetical protein	NA	Involved in chromosome condensation, segregation and cell cycle progression. May participate in facilitating chromosome segregation by condensation DNA from both sides of a centrally located replisome during cell division. Not required for mini-F plasmid partitioning. Probably acts via its interaction with MukB and MukE. Overexpression results in anucleate cells. It has a calcium binding activity
NOZ09_02736	NOZ09_02736	0.110003	NA	hypothetical protein	NA	transcriptional regulator
NOZ09_02531	hyuA	0.109662	NA	Hydantoin racemase	5.1.99.5	uracil, thiamine, allantoin
[truncated: 3,221 more rows]
