# Supplementary material for: Cross-protection and cross-feeding between Klebsiella pneumoniae and Acinetobacter baumannii promotes their co-existence
Source: Nat Commun. 2023 Feb 9;14:702. doi: 10.1038/s41467-023-36252-2 (PMC9911699; doi:10.1038/s41467-023-36252-2)
Supplement: Supplementary file 12 — Supplementary Data 9 [file 41467_2023_36252_MOESM12_ESM.xlsx]

## Sheet: Sheet1
Supplementary Data 9 - Biolog PM01 and PM02 area under curve and growth status for A. baumannii AB6870155 and K. pneumoniae KP6870155
PM_Plate Number	Well_ID	ID	Compound	Strain	Growth	AUC	Main Class	Sub Class
1	A1	AcB_1_A1	Negative control	AcB	no	1970.49
1	A2	AcB_1_A2	L-Arabinose	AcB	yes	12122.7	sugar	saccharide
1	A3	AcB_1_A3	N-Acetyl-D-Glucosamine	AcB	no	1452.24	sugar	saccharide
1	A4	AcB_1_A4	D-Saccharic Acid	AcB	yes	12315.3	sugar	saccharide
1	A5	AcB_1_A5	Succinic Acid	AcB	yes	11371.3	organic acid	organic acid
1	A6	AcB_1_A6	D-Galactose	AcB	no	2722.12	sugar	saccharide
1	A7	AcB_1_A7	L-Aspartic Acid	AcB	yes	12027.2	amino acid	amino acid
1	A8	AcB_1_A8	L-Proline	AcB	yes	11912.9	amino acid	amino acid
1	A9	AcB_1_A9	D-Alanine	AcB	yes	11415.9	amino acid	amino acid
1	A10	AcB_1_A10	D-Trehalose	AcB	no	1376.87	sugar	saccharide
1	A11	AcB_1_A11	D-Mannose	AcB	no	2876.62	sugar	saccharide
1	A12	AcB_1_A12	Dulcitol	AcB	no	2299.24	sugar	sugar alcohol
1	B1	AcB_1_B1	D-Serine	AcB	no	1897.11	amino acid	amino acid
1	B2	AcB_1_B2	D-Sorbitol	AcB	no	1693.99	sugar	sugar alcohol
1	B3	AcB_1_B3	Glycerol	AcB	no	1418.75	alcohol	alcohol
1	B4	AcB_1_B4	L-Fucose	AcB	no	1526.62	sugar	saccharide
1	B5	AcB_1_B5	D-Glucuronic Acid	AcB	no	1339.49	sugar	sugar acid
1	B6	AcB_1_B6	D-Gluconic Acid	AcB	no	4423.36	sugar	saccharide
1	B7	AcB_1_B7	D,L-alpha-Glycerol-Phosphate	AcB	no	1602.49	alcohol	alcohol
1	B8	AcB_1_B8	D-Xylose	AcB	yes	12417.6	sugar	saccharide
1	B9	AcB_1_B9	L-Lactic Acid	AcB	yes	11420.8	organic acid	organic acid
1	B10	AcB_1_B10	Formic Acid	AcB	no	2945.12	organic acid	organic acid
1	B11	AcB_1_B11	D-Mannitol	AcB	no	1907.12	sugar	sugar alcohol
1	B12	AcB_1_B12	L-Glutamic Acid	AcB	yes	12061.1	amino acid	amino acid
1	C1	AcB_1_C1	D-Glucose-6-Phosphate	AcB	no	1862.24	sugar	saccharide
1	C2	AcB_1_C2	D-Galactonic Acid-gamma-Lactone	AcB	no	1477.61	sugar	saccharide
1	C3	AcB_1_C3	D,L-Malic Acid	AcB	yes	11444.3	organic acid	organic acid
1	C4	AcB_1_C4	D-Ribose	AcB	yes	11700.9	sugar	saccharide
1	C5	AcB_1_C5	Tween 20	AcB	yes	11904.4	surfactant	surfactant
1	C6	AcB_1_C6	L-Rhamnose	AcB	no	1346	sugar	saccharide
1	C7	AcB_1_C7	D-Fructose	AcB	no	1582.62	sugar	saccharide
1	C8	AcB_1_C8	Acetic Acid	AcB	yes	11085.6	organic acid	organic acid
1	C9	AcB_1_C9	Alpha-D-Glucose	AcB	yes	9031.87	sugar	saccharide
1	C10	AcB_1_C10	Maltose	AcB	no	1856.86	sugar	saccharide
1	C11	AcB_1_C11	D-Melibiose	AcB	no	2235.24	sugar	saccharide
1	C12	AcB_1_C12	Thymidine	AcB	no	2325.11	nucleic acid/nucleoside	nucleoside
1	D1	AcB_1_D1	L-Asparagine	AcB	yes	12501.8	amino acid	amino acid
1	D2	AcB_1_D2	D-Aspartic Acid	AcB	no	1674.74	amino acid	amino acid
1	D3	AcB_1_D3	D-Glucosaminic Acid	AcB	no	1776.37	sugar	saccharide
1	D4	AcB_1_D4	1,2-Propanediol	AcB	no	1533.37	alcohol	alcohol
1	D5	AcB_1_D5	Tween 40	AcB	yes	12129.9	surfactant	surfactant
1	D6	AcB_1_D6	Alpha-Keto-Glutaric Acid	AcB	yes	9918.23	organic acid	dicarboxylic acid
1	D7	AcB_1_D7	Alpha-Keto-Butyric Acid	AcB	yes	9577.25	organic acid	organic acid
1	D8	AcB_1_D8	Alpha-Methyl-D-Galactoside	AcB	no	1430.99	sugar	saccharide
1	D9	AcB_1_D9	Alpha-D-Lactose	AcB	no	1769.49	sugar	saccharide
1	D10	AcB_1_D10	Lactulose	AcB	no	1597.24	sugar	saccharide
1	D11	AcB_1_D11	Sucrose	AcB	no	1733.87	sugar	saccharide
1	D12	AcB_1_D12	Uridine	AcB	no	2511.61	nucleic acid/nucleoside	nucleic acid
1	E1	AcB_1_E1	L-Glutamine	AcB	yes	12460.7	amino acid	amino acid
1	E2	AcB_1_E2	m-Tartaric Acid	AcB	no	1431.25	organic acid	organic acid
1	E3	AcB_1_E3	D-Glucose-1-Phosphate	AcB	no	1510.99	sugar	saccharide
1	E4	AcB_1_E4	D-Fructose-6-Phosphate	AcB	no	2315.61	sugar	saccharide
1	E5	AcB_1_E5	Tween 80	AcB	yes	11668.4	surfactant	surfactant
1	E6	AcB_1_E6	Alpha-Hydroxy Glutaric Acid-Gamma-Lactone	AcB	no	2010.49	organic acid	organic acid
1	E7	AcB_1_E7	Alpha-Hydroxy Butyric Acid	AcB	yes	9033.13	organic acid	organic acid
1	E8	AcB_1_E8	Beta-Methyl-D-Glucoside	AcB	no	1923.24	sugar	saccharide
1	E9	AcB_1_E9	Adonitol	AcB	no	1539.49	alcohol	alcohol
1	E10	AcB_1_E10	Maltotriose	AcB	no	2032.61	sugar	saccharide
1	E11	AcB_1_E11	2-Deoxy Adenosine	AcB	no	1729.49	nucleic acid/nucleoside	nucleoside
1	E12	AcB_1_E12	Adenosine	AcB	no	2356.62	nucleic acid/nucleoside	nucleoside
1	F1	AcB_1_F1	Glycyl-L-Aspartic Acid	AcB	no	2564.49	amino acid	amino acid
1	F2	AcB_1_F2	Citric Acid	AcB	yes	9469.95	organic acid	organic acid
1	F3	AcB_1_F3	Myo-Inositol	AcB	no	1674.24	sugar	sugar alcohol
1	F4	AcB_1_F4	D-Threonine	AcB	no	1685.62	amino acid	amino acid
1	F5	AcB_1_F5	Fumaric Acid	AcB	yes	11539	organic acid	organic acid
1	F6	AcB_1_F6	Bromo Succinic Acid	AcB	no	7556.24	organic acid	organic acid
1	F7	AcB_1_F7	Propionic Acid	AcB	yes	10530.2	organic acid	organic acid
1	F8	AcB_1_F8	Mucic Acid	AcB	yes	11731.5	sugar	saccharide
1	F9	AcB_1_F9	Glycolic Acid	AcB	no	1786.61	organic acid	organic acid
1	F10	AcB_1_F10	Glyoxylic Acid	AcB	no	1885.74	organic acid	organic acid
1	F11	AcB_1_F11	D-Cellobiose	AcB	no	2311.98	sugar	saccharide
1	F12	AcB_1_F12	Inosine	AcB	no	2674.61	nucleic acid/nucleoside	nucleoside
1	G1	AcB_1_G1	Glycyl-L-Glutamic Acid	AcB	no	2601.23	amino acid	amino acid
1	G2	AcB_1_G2	Tricarballylic Acid	AcB	yes	10544.8	organic acid	organic acid
1	G3	AcB_1_G3	L-Serine	AcB	no	2722.36	amino acid	amino acid
1	G4	AcB_1_G4	L-Threonine	AcB	no	4792.48	amino acid	amino acid
1	G5	AcB_1_G5	L-Alanine	AcB	yes	12073.8	amino acid	amino acid
1	G6	AcB_1_G6	L-Alanyl-Glycine	AcB	no	3016.48	amino acid	amino acid
1	G7	AcB_1_G7	Acetoacetic Acid	AcB	no	3234.86	organic acid	organic acid
1	G8	AcB_1_G8	N-Acetyl-Beta-D-Mannosamine	AcB	no	2497.86	sugar	saccharide
1	G9	AcB_1_G9	Mono Methyl Succinate	AcB	no	4718.74	organic acid	organic acid
1	G10	AcB_1_G10	Methyl Pyruvate	AcB	yes	11159.8	organic acid	organic acid
1	G11	AcB_1_G11	D-Malic Acid	AcB	no	7720.24	organic acid	organic acid
1	G12	AcB_1_G12	L-Malic Acid	AcB	yes	11554.8	organic acid	organic acid
1	H1	AcB_1_H1	Glycyl-L-Proline	AcB	no	6529.11	amino acid	amino acid
1	H2	AcB_1_H2	p-Hydroxy Phenyl Acetic Acid	AcB	no	2335.49	organic acid	organic acid
1	H3	AcB_1_H3	m-Hydroxy Phenyl Acetic Acid	AcB	no	2695.24	organic acid	organic acid
1	H4	AcB_1_H4	Tyramine	AcB	no	2920.98	amino acid	amine
1	H5	AcB_1_H5	D-Psicose	AcB	no	2971.73	sugar	saccharide
1	H6	AcB_1_H6	L-Lyxose	AcB	no	3386.36	sugar	saccharide
1	H7	AcB_1_H7	Glucuronamide	AcB	no	6600.75	sugar	saccharide
1	H8	AcB_1_H8	Pyruvic Acid	AcB	yes	11875.2	organic acid	organic acid
1	H9	AcB_1_H9	L-Galactonic Acid-Gamma-Lactone	AcB	no	2568.23	organic acid	lactone
1	H10	AcB_1_H10	D-Galacturonic Acid	AcB	no	3228.24	sugar	sugar acid
1	H11	AcB_1_H11	Phenylethylamine	AcB	no	3209.86	amino acid	amine
1	H12	AcB_1_H12	2-Aminoethanol	AcB	no	3325.6	alcohol	alcohol
1	A1	KlP_1_A1	Negative control	KlP	no	4253.11
1	A2	KlP_1_A2	L-Arabinose	KlP	yes	11593		Saccharide
1	A3	KlP_1_A3	N-Acetyl-D-Glucosamine	KlP	yes	12791		Amide (saccharide + organic acid)
1	A4	KlP_1_A4	D-Saccharic Acid	KlP	yes	12597.1		saccharide
1	A5	KlP_1_A5	Succinic Acid	KlP	yes	10597.8		organic acid
1	A6	KlP_1_A6	D-Galactose	KlP	yes	12271.5		saccharide
1	A7	KlP_1_A7	L-Aspartic Acid	KlP	yes	11617.9		amino acid
1	A8	KlP_1_A8	L-Proline	KlP	yes	12007.1		amino acid
1	A9	KlP_1_A9	D-Alanine	KlP	yes	11899.6		amino acid
1	A10	KlP_1_A10	D-Trehalose	KlP	yes	12680.6		saccharide
1	A11	KlP_1_A11	D-Mannose	KlP	yes	12437.9		sugar monomer
1	A12	KlP_1_A12	Dulcitol	KlP	yes	11513.4		sugar alcohol
1	B1	KlP_1_B1	D-Serine	KlP	no	7364.65
1	B2	KlP_1_B2	D-Sorbitol	KlP	yes	10718.4		sugar alcohol
1	B3	KlP_1_B3	Glycerol	KlP	yes	10266		sugar alcohol
1	B4	KlP_1_B4	L-Fucose	KlP	yes	10909.4		saccharide
1	B5	KlP_1_B5	D-Glucuronic Acid	KlP	yes	12313.4		saccharide
1	B6	KlP_1_B6	D-Gluconic Acid	KlP	yes	12392		saccharide
1	B7	KlP_1_B7	D,L-alpha-Glycerol-Phosphate	KlP	yes	11255.2		glycerophospholipid
1	B8	KlP_1_B8	D-Xylose	KlP	yes	11767.6		saccharide
1	B9	KlP_1_B9	L-Lactic Acid	KlP	yes	10994.7		organic acid
1	B10	KlP_1_B10	Formic Acid	KlP	no	7047.75
1	B11	KlP_1_B11	D-Mannitol	KlP	yes	11596.6		sugar alcohol
1	B12	KlP_1_B12	L-Glutamic Acid	KlP	yes	11172.5		amino acid
1	C1	KlP_1_C1	D-Glucose-6-Phosphate	KlP	yes	13373.4		saccharide
1	C2	KlP_1_C2	D-Galactonic Acid-gamma-Lactone	KlP	yes	12135.7		lactone
1	C3	KlP_1_C3	D,L-Malic Acid	KlP	yes	11139		organic acid
1	C4	KlP_1_C4	D-Ribose	KlP	yes	12393.3		saccharide
1	C5	KlP_1_C5	Tween 20	KlP	no	5524.49
1	C6	KlP_1_C6	L-Rhamnose	KlP	yes	10654.4		saccharide
1	C7	KlP_1_C7	D-Fructose	KlP	yes	11828		saccharide
1	C8	KlP_1_C8	Acetic Acid	KlP	yes	10289.3		organic acid
1	C9	KlP_1_C9	Alpha-D-Glucose	KlP	yes	10837.6		saccharide
1	C10	KlP_1_C10	Maltose	KlP	yes	11409.4		saccharide
1	C11	KlP_1_C11	D-Melibiose	KlP	yes	10899.3		saccharide
1	C12	KlP_1_C12	Thymidine	KlP	yes	11677.1		nucleic acid
1	D1	KlP_1_D1	L-Asparagine	KlP	yes	11426.1		amino acid
1	D2	KlP_1_D2	D-Aspartic Acid	KlP	no	4003.12
1	D3	KlP_1_D3	D-Glucosaminic Acid	KlP	no	7396.38
1	D4	KlP_1_D4	1,2-Propanediol	KlP	no	3685.24
1	D5	KlP_1_D5	Tween 40	KlP	no	5058.12
1	D6	KlP_1_D6	Alpha-Keto-Glutaric Acid	KlP	no	3468.12
1	D7	KlP_1_D7	Alpha-Keto-Butyric Acid	KlP	no	2462.62
1	D8	KlP_1_D8	Alpha-Methyl-D-Galactoside	KlP	yes	10880		glycoside
1	D9	KlP_1_D9	Alpha-D-Lactose	KlP	yes	10883.5		saccharide
1	D10	KlP_1_D10	Lactulose	KlP	yes	10205.3		saccharide
1	D11	KlP_1_D11	Sucrose	KlP	yes	11654.8		saccharide
1	D12	KlP_1_D12	Uridine	KlP	yes	12188.9		nucleic acid
1	E1	KlP_1_E1	L-Glutamine	KlP	yes	12131.6		amino acid
1	E2	KlP_1_E2	m-Tartaric Acid	KlP	no	3429.12
1	E3	KlP_1_E3	D-Glucose-1-Phosphate	KlP	yes	11745.1		saccharide
1	E4	KlP_1_E4	D-Fructose-6-Phosphate	KlP	yes	10921.9		saccharide
1	E5	KlP_1_E5	Tween 80	KlP	no	4569.37
1	E6	KlP_1_E6	Alpha-Hydroxy Glutaric Acid-Gamma-Lactone	KlP	no	3086.37
1	E7	KlP_1_E7	Alpha-Hydroxy Butyric Acid	KlP	no	4677.99
1	E8	KlP_1_E8	Beta-Methyl-D-Glucoside	KlP	yes	11007.4		saccharide
1	E9	KlP_1_E9	Adonitol	KlP	yes	11025.2		sugar alcohol
1	E10	KlP_1_E10	Maltotriose	KlP	yes	11326.5		saccharide
1	E11	KlP_1_E11	2-Deoxy Adenosine	KlP	yes	11826.6		nucleic acid
1	E12	KlP_1_E12	Adenosine	KlP	yes	12106		nucleic acid
1	F1	KlP_1_F1	Glycyl-L-Aspartic Acid	KlP	yes	10622		amino acid
1	F2	KlP_1_F2	Citric Acid	KlP	yes	10605.9		organic acid
1	F3	KlP_1_F3	Myo-Inositol	KlP	yes	10793.7		saccharide
1	F4	KlP_1_F4	D-Threonine	KlP	no	3517.99
1	F5	KlP_1_F5	Fumaric Acid	KlP	yes	10694.5		dicarboxylic acid
1	F6	KlP_1_F6	Bromo Succinic Acid	KlP	yes	8106		organic acid
1	F7	KlP_1_F7	Propionic Acid	KlP	no	3198.37
1	F8	KlP_1_F8	Mucic Acid	KlP	yes	10480.8		saccharide
1	F9	KlP_1_F9	Glycolic Acid	KlP	no	3509.62
1	F10	KlP_1_F10	Glyoxylic Acid	KlP	no	3377.12
1	F11	KlP_1_F11	D-Cellobiose	KlP	yes	10734.1		saccharide
1	F12	KlP_1_F12	Inosine	KlP	yes	12235.2		nucleic acid
1	G1	KlP_1_G1	Glycyl-L-Glutamic Acid	KlP	yes	10861.7		amino acid
1	G2	KlP_1_G2	Tricarballylic Acid	KlP	no	4012.37
1	G3	KlP_1_G3	L-Serine	KlP	yes	10908		amino acid
1	G4	KlP_1_G4	L-Threonine	KlP	yes	9029.23		amino acid
1	G5	KlP_1_G5	L-Alanine	KlP	yes	11121.8		amino acid
1	G6	KlP_1_G6	L-Alanyl-Glycine	KlP	yes	11034.6		dipeptide
1	G7	KlP_1_G7	Acetoacetic Acid	KlP	no	4633.74
1	G8	KlP_1_G8	N-Acetyl-Beta-D-Mannosamine	KlP	yes	8938.33		saccharide
1	G9	KlP_1_G9	Mono Methyl Succinate	KlP	no	6011.87
1	G10	KlP_1_G10	Methyl Pyruvate	KlP	yes	10517.3		organic acid
1	G11	KlP_1_G11	D-Malic Acid	KlP	no	7184.37
1	G12	KlP_1_G12	L-Malic Acid	KlP	yes	11205.7		organic acid
1	H1	KlP_1_H1	Glycyl-L-Proline	KlP	yes	10946.1		dipeptide
1	H2	KlP_1_H2	p-Hydroxy Phenyl Acetic Acid	KlP	yes	11087.7		chemical compound
1	H3	KlP_1_H3	m-Hydroxy Phenyl Acetic Acid	KlP	yes	11141.6		chemical compound
1	H4	KlP_1_H4	Tyramine	KlP	yes	10415.8		amine
1	H5	KlP_1_H5	D-Psicose	KlP	yes	10822.1		saccharide
1	H6	KlP_1_H6	L-Lyxose	KlP	yes	10038		saccharide
1	H7	KlP_1_H7	Glucuronamide	KlP	yes	8521.99		saccharide
1	H8	KlP_1_H8	Pyruvic Acid	KlP	yes	11598.3		keto acid
1	H9	KlP_1_H9	L-Galactonic Acid-Gamma-Lactone	KlP	yes	8341.5		lactone
1	H10	KlP_1_H10	D-Galacturonic Acid	KlP	yes	11417		saccharide
1	H11	KlP_1_H11	Phenylethylamine	KlP	no	5426.12
1	H12	KlP_1_H12	2-Aminoethanol	KlP	no	5151.11
2	A1	AcB_2_A1	Negative control	AcB	no	2194.49
2	A2	AcB_2_A2	Chondroitin Sulfate C	AcB	no	1922.74
2	A3	AcB_2_A3	Alpha-Cyclodextrin	AcB	no	2100.37
2	A4	AcB_2_A4	Beta-Cyclodextrin	AcB	no	1934.74
2	A5	AcB_2_A5	Gamma-Cyclodextrin	AcB	no	2093.24
2	A6	AcB_2_A6	Dextrin	AcB	no	5685.62
2	A7	AcB_2_A7	Gelatin	AcB	no	2151.99
2	A8	AcB_2_A8	Glycogen	AcB	no	2586.24
2	A9	AcB_2_A9	Inulin	AcB	no	2307.86
2	A10	AcB_2_A10	Laminarin	AcB	no	2557.74
2	A11	AcB_2_A11	Mannan	AcB	no	2577.25
2	A12	AcB_2_A12	Pectin	AcB	no	3770.49
2	B1	AcB_2_B1	N-Acetyl-D-Galactosamine	AcB	no	2004.61
2	B2	AcB_2_B2	N-Acetyl-Neuraminic Acid	AcB	no	1538.37
2	B3	AcB_2_B3	Beta-D-Allose	AcB	no	3036.75
2	B4	AcB_2_B4	Amygdalin	AcB	no	1474.99
2	B5	AcB_2_B5	D-Arabinose	AcB	no	1619.12
2	B6	AcB_2_B6	D-Arabitol	AcB	no	1605.36
2	B7	AcB_2_B7	L-Arabitol	AcB	no	1629.37
2	B8	AcB_2_B8	Arbutin	AcB	no	1706.5
2	B9	AcB_2_B9	2-Deoxy-D-Ribose	AcB	no	1904.25
2	B10	AcB_2_B10	i-Erythritol	AcB	no	2145.49
2	B11	AcB_2_B11	D-Fucose	AcB	no	3590.62
2	B12	AcB_2_B12	3-0-Beta-D-Galactopyranosyl-D-Arabinose	AcB	no	2929.37
2	C1	AcB_2_C1	Gentiobiose	AcB	no	2662.37
2	C2	AcB_2_C2	L-Glucose	AcB	no	1579.62
2	C3	AcB_2_C3	Lactitol	AcB	no	1559.62
2	C4	AcB_2_C4	D-Melezitose	AcB	no	1520.25
2	C5	AcB_2_C5	Maltitol	AcB	no	1375.87
2	C6	AcB_2_C6	Alpha-Methyl-D-Glucoside	AcB	no	1577.49
2	C7	AcB_2_C7	Beta-Methyl-D-Galactoside	AcB	no	1521.99
2	C8	AcB_2_C8	3-Methyl Glucose	AcB	no	1924.24
2	C9	AcB_2_C9	Beta-Methyl-D-Glucuronic Acid	AcB	no	1641.12
2	C10	AcB_2_C10	Alpha-Methyl-D-Mannoside	AcB	no	1574.49
2	C11	AcB_2_C11	Beta-Methyl-D-Xyloside	AcB	no	1928.87
2	C12	AcB_2_C12	Palatinose	AcB	no	2640.99
2	D1	AcB_2_D1	D-Raffinose	AcB	no	1983.24
2	D2	AcB_2_D2	Salicin	AcB	no	1434.87
2	D3	AcB_2_D3	Sedoheptulosan	AcB	no	1417.74
2	D4	AcB_2_D4	L-Sorbose	AcB	no	1548.87
2	D5	AcB_2_D5	Stachyose	AcB	no	1441.37
2	D6	AcB_2_D6	D-Tagatose	AcB	no	1788.62
2	D7	AcB_2_D7	Turanose	AcB	no	2031.87
2	D8	AcB_2_D8	Xylitol	AcB	no	1593.12
2	D9	AcB_2_D9	N-Acetyl-D-Glucosaminitol	AcB	no	1733.99
2	D10	AcB_2_D10	Gamma-Amino Butyric Acid	AcB	yes	11250.4		amino acid
2	D11	AcB_2_D11	Delta-Amino Valeric Acid	AcB	no	1646.49
2	D12	AcB_2_D12	Butyric Acid	AcB	yes	9929.87		organic acid
2	E1	AcB_2_E1	Capric Acid	AcB	no	1805.37
2	E2	AcB_2_E2	Caproic Acid	AcB	yes	10396.4		fatty acid
2	E3	AcB_2_E3	Citraconic Acid	AcB	yes	8202		organic acid
2	E4	AcB_2_E4	Citramalic Acid	AcB	yes	10086.7		organic acid
2	E5	AcB_2_E5	D-Glucosamine	AcB	no	4295
2	E6	AcB_2_E6	2-Hydroxy Benzoic Acid	AcB	no	684.247
2	E7	AcB_2_E7	4-Hydroxy Benzoic Acid	AcB	yes	10129.1		phenolic acid
2	E8	AcB_2_E8	Beta-Hydroxy Butyric Acid	AcB	yes	11411.1		beta-hydroxy acid
2	E9	AcB_2_E9	Glycolic Acid	AcB	no	1930.74
2	E10	AcB_2_E10	Alpha-Keto-Valeric Acid	AcB	yes	10824		keto acid
2	E11	AcB_2_E11	Itaconic Acid	AcB	no	1401.24
2	E12	AcB_2_E12	5-Keto-D-Gluconic Acid	AcB	no	3001.37
2	F1	AcB_2_F1	D-Lactic Acid Methyl Ester	AcB	yes	8926.63		organic acid
2	F2	AcB_2_F2	Malonic Acid	AcB	no	6080.5
2	F3	AcB_2_F3	Melibionic Acid	AcB	no	1546
2	F4	AcB_2_F4	Oxalic Acid	AcB	no	1758.62
2	F5	AcB_2_F5	Oxalomalic Acid	AcB	no	2020
2	F6	AcB_2_F6	Quinic Acid	AcB	yes	10646.9		organic acid
2	F7	AcB_2_F7	D-Ribono-1,4-Lactone	AcB	yes	10682.4		lactone
2	F8	AcB_2_F8	Sebacic Acid	AcB	yes	10247.1		dicarboxylic acid
2	F9	AcB_2_F9	Sorbic Acid	AcB	yes	10951		organic acid
2	F10	AcB_2_F10	Succinamic Acid	AcB	no	4106.23
2	F11	AcB_2_F11	D-Tartaric Acid	AcB	no	2521.99
2	F12	AcB_2_F12	L-Tartaric Acid	AcB	no	2525.87
2	G1	AcB_2_G1	Acetamide	AcB	no	1791.99
2	G2	AcB_2_G2	L-Alaninamide	AcB	no	2582.37
2	G3	AcB_2_G3	N-Acetyl-L-Glutamic Acid	AcB	no	1425.75
2	G4	AcB_2_G4	L-Arginine	AcB	yes	11173.9		amino acid
2	G5	AcB_2_G5	Glycine	AcB	no	575.249
2	G6	AcB_2_G6	L-Histidine	AcB	yes	11140.9		amino acid
2	G7	AcB_2_G7	L-Homoserine	AcB	no	1235.87
2	G8	AcB_2_G8	Hydroxy-L-Proline	AcB	yes	11708		amino acid
2	G9	AcB_2_G9	L-Isoleucine	AcB	no	4017.23
2	G10	AcB_2_G10	L-Leucine	AcB	no	6478.25
2	G11	AcB_2_G11	L-Lysine	AcB	no	1920.24
2	G12	AcB_2_G12	L-Methionine	AcB	no	1869.99
2	H1	AcB_2_H1	L-Ornithine	AcB	yes	11090.2		amino acid
2	H2	AcB_2_H2	L-Phenylalanine	AcB	yes	11372.4		amino acid
2	H3	AcB_2_H3	L-Pyroglutamic Acid	AcB	yes	12122.9		amino acid
2	H4	AcB_2_H4	L-Valine	AcB	no	1785.12
2	H5	AcB_2_H5	D,L-Carnitine	AcB	no	2459.87
2	H6	AcB_2_H6	Sec-Butylamine	AcB	no	1496.25
2	H7	AcB_2_H7	D,L-Octopamine	AcB	no	1305.74
2	H8	AcB_2_H8	Putrescine	AcB	yes	12984.4		amine
2	H9	AcB_2_H9	Dihydroxy Acetone	AcB	no	3353.87
2	H10	AcB_2_H10	2,3-Butanediol	AcB	no	7487.37
2	H11	AcB_2_H11	2,3-Butanedione	AcB	no	1778.37
2	H12	AcB_2_H12	3-Hydroxy-2-Butanone	AcB	no	2796.74
2	A1	KlP_2_A1	Negative control	KlP	no	3977.86
2	A2	KlP_2_A2	Chondroitin Sulfate C	KlP	no	3754.36
2	A3	KlP_2_A3	Alpha-Cyclodextrin	KlP	no	4331.23
2	A4	KlP_2_A4	Beta-Cyclodextrin	KlP	no	4371.11
2	A5	KlP_2_A5	Gamma-Cyclodextrin	KlP	no	4544.48
2	A6	KlP_2_A6	Dextrin	KlP	yes	10813.9		saccharide
2	A7	KlP_2_A7	Gelatin	KlP	no	4212.73
2	A8	KlP_2_A8	Glycogen	KlP	no	5722.35
2	A9	KlP_2_A9	Inulin	KlP	no	4177.24
2	A10	KlP_2_A10	Laminarin	KlP	no	4863.36
2	A11	KlP_2_A11	Mannan	KlP	no	4847.47
2	A12	KlP_2_A12	Pectin	KlP	yes	8905.23		saccharide
2	B1	KlP_2_B1	N-Acetyl-D-Galactosamine	KlP	no	4156.35
2	B2	KlP_2_B2	N-Acetyl-Neuraminic Acid	KlP	no	3553.36
2	B3	KlP_2_B3	Beta-D-Allose	KlP	no	3108.86
2	B4	KlP_2_B4	Amygdalin	KlP	no	5351.99
2	B5	KlP_2_B5	D-Arabinose	KlP	no	4374.85
2	B6	KlP_2_B6	D-Arabitol	KlP	yes	12313.9		sugar alcohol
2	B7	KlP_2_B7	L-Arabitol	KlP	no	4183.73
2	B8	KlP_2_B8	Arbutin	KlP	yes	12601.3		saccharide
2	B9	KlP_2_B9	2-Deoxy-D-Ribose	KlP	no	3266.36
2	B10	KlP_2_B10	i-Erythritol	KlP	no	4067.98
2	B11	KlP_2_B11	D-Fucose	KlP	no	4225.23
2	B12	KlP_2_B12	3-0-Beta-D-Galactopyranosyl-D-Arabinose	KlP	yes	10671.6		glycosylarabinose
2	C1	KlP_2_C1	Gentiobiose	KlP	yes	12326		saccharide
2	C2	KlP_2_C2	L-Glucose	KlP	no	3601.49
2	C3	KlP_2_C3	Lactitol	KlP	yes	9516.59		sugar alcohol
2	C4	KlP_2_C4	D-Melezitose	KlP	no	4069.23
2	C5	KlP_2_C5	Maltitol	KlP	yes	10745.5		sugar alcohol
2	C6	KlP_2_C6	Alpha-Methyl-D-Glucoside	KlP	no	4823.48
2	C7	KlP_2_C7	Beta-Methyl-D-Galactoside	KlP	yes	11287.9		saccharide
2	C8	KlP_2_C8	3-Methyl Glucose	KlP	no	3874.73
2	C9	KlP_2_C9	Beta-Methyl-D-Glucuronic Acid	KlP	no	3673.11
2	C10	KlP_2_C10	Alpha-Methyl-D-Mannoside	KlP	no	4163.85
2	C11	KlP_2_C11	Beta-Methyl-D-Xyloside	KlP	no	4257.85
2	C12	KlP_2_C12	Palatinose	KlP	yes	10848.6		saccharide
2	D1	KlP_2_D1	D-Raffinose	KlP	yes	11932.5		saccharide
2	D2	KlP_2_D2	Salicin	KlP	yes	11480.4		saccharide
2	D3	KlP_2_D3	Sedoheptulosan	KlP	no	3250.61
2	D4	KlP_2_D4	L-Sorbose	KlP	no	2821.24
2	D5	KlP_2_D5	Stachyose	KlP	yes	11901.8		saccharide
2	D6	KlP_2_D6	D-Tagatose	KlP	yes	11522.4		saccharide
2	D7	KlP_2_D7	Turanose	KlP	yes	10302.4		saccharide
2	D8	KlP_2_D8	Xylitol	KlP	no	4959.08
2	D9	KlP_2_D9	N-Acetyl-D-Glucosaminitol	KlP	no	3931.11
2	D10	KlP_2_D10	Gamma-Amino Butyric Acid	KlP	yes	10934.7		amino acid
2	D11	KlP_2_D11	Delta-Amino Valeric Acid	KlP	no	4622.99
2	D12	KlP_2_D12	Butyric Acid	KlP	no	4125.11
2	E1	KlP_2_E1	Capric Acid	KlP	no	3171.12
2	E2	KlP_2_E2	Caproic Acid	KlP	no	2678.12
2	E3	KlP_2_E3	Citraconic Acid	KlP	no	3192.49
2	E4	KlP_2_E4	Citramalic Acid	KlP	no	3467.23
2	E5	KlP_2_E5	D-Glucosamine	KlP	yes	12503.9		amino sugar
2	E6	KlP_2_E6	2-Hydroxy Benzoic Acid	KlP	no	1103
2	E7	KlP_2_E7	4-Hydroxy Benzoic Acid	KlP	yes	9346.85		phenolic acid
2	E8	KlP_2_E8	Beta-Hydroxy Butyric Acid	KlP	yes	10919.4		beta-hydroxy acid
2	E9	KlP_2_E9	Glycolic Acid	KlP	no	3798.98
2	E10	KlP_2_E10	Alpha-Keto-Valeric Acid	KlP	no	3093.24
2	E11	KlP_2_E11	Itaconic Acid	KlP	no	1705.99
2	E12	KlP_2_E12	5-Keto-D-Gluconic Acid	KlP	no	5186.98
2	F1	KlP_2_F1	D-Lactic Acid Methyl Ester	KlP	yes	10568.4		organic acid
2	F2	KlP_2_F2	Malonic Acid	KlP	no	3193.98
2	F3	KlP_2_F3	Melibionic Acid	KlP	yes	11415.3		saccharide
2	F4	KlP_2_F4	Oxalic Acid	KlP	no	4039.48
2	F5	KlP_2_F5	Oxalomalic Acid	KlP	no	4311.48
2	F6	KlP_2_F6	Quinic Acid	KlP	yes	11453.4		organic acid
2	F7	KlP_2_F7	D-Ribono-1,4-Lactone	KlP	no	2724.37
2	F8	KlP_2_F8	Sebacic Acid	KlP	no	2895.99
2	F9	KlP_2_F9	Sorbic Acid	KlP	no	3710.74
2	F10	KlP_2_F10	Succinamic Acid	KlP	no	5172.1
2	F11	KlP_2_F11	D-Tartaric Acid	KlP	no	3588.99
2	F12	KlP_2_F12	L-Tartaric Acid	KlP	yes	10679.7		organic acid
2	G1	KlP_2_G1	Acetamide	KlP	no	3959.11
2	G2	KlP_2_G2	L-Alaninamide	KlP	no	4974.98
2	G3	KlP_2_G3	N-Acetyl-L-Glutamic Acid	KlP	no	3237.36
2	G4	KlP_2_G4	L-Arginine	KlP	yes	9315.49		amino acid
2	G5	KlP_2_G5	Glycine	KlP	no	3327.99
2	G6	KlP_2_G6	L-Histidine	KlP	yes	11946.5		amino acid
2	G7	KlP_2_G7	L-Homoserine	KlP	no	3197.11
2	G8	KlP_2_G8	Hydroxy-L-Proline	KlP	yes	11316.3		amino acid
2	G9	KlP_2_G9	L-Isoleucine	KlP	no	3170.11
2	G10	KlP_2_G10	L-Leucine	KlP	no	3571.48
2	G11	KlP_2_G11	L-Lysine	KlP	no	4145.73
2	G12	KlP_2_G12	L-Methionine	KlP	no	4710.73
2	H1	KlP_2_H1	L-Ornithine	KlP	no	5672.73
2	H2	KlP_2_H2	L-Phenylalanine	KlP	no	7576.25
2	H3	KlP_2_H3	L-Pyroglutamic Acid	KlP	no	3882.86
2	H4	KlP_2_H4	L-Valine	KlP	no	3649.24
2	H5	KlP_2_H5	D,L-Carnitine	KlP	no	3197.48
2	H6	KlP_2_H6	Sec-Butylamine	KlP	no	4323.61
2	H7	KlP_2_H7	D,L-Octopamine	KlP	yes	11261.1		amine
2	H8	KlP_2_H8	Putrescine	KlP	yes	12274.2		amine
2	H9	KlP_2_H9	Dihydroxy Acetone	KlP	yes	12138.5		saccharide
2	H10	KlP_2_H10	2,3-Butanediol	KlP	no	4145.35
2	H11	KlP_2_H11	2,3-Butanedione	KlP	no	2589.86
2	H12	KlP_2_H12	3-Hydroxy-2-Butanone	KlP	no	4839.48
