# Supplementary material for: Cross-protection and cross-feeding between Klebsiella pneumoniae and Acinetobacter baumannii promotes their co-existence
Source: Nat Commun. 2023 Feb 9;14:702. doi: 10.1038/s41467-023-36252-2 (PMC9911699; doi:10.1038/s41467-023-36252-2)
Supplement: Supplementary file 13 — Supplementary Data 10 [file 41467_2023_36252_MOESM13_ESM.xlsx]

## Sheet: ABremAK3_DEmerged_ashr
Table S10 - RNA-seq expression of A. baumannii AB6870155 coculture biofilms with K. pneumoniae KP6870155 in SLMM	Supplementary Data 10 - RNA-seq expression of A. baumannii AB6870155 coculture biofilms with K. pneumoniae KP6870155 in SLMM versus AB6870155 monoculture biofilms grown in SLMM
	*Wald test Benjamini-Hochberg corrected p-values
gene	locus_tag	gene	log2Fold Change	padj*	product	eC_number	eggnog_gene	eggnogProduct
aacC1	NH10_00001	dnaA	-0.959723	1.57e-06	chromosomal replication initiator protein DnaA	NA	dnaA	it binds specifically double-stranded DNA at a 9 bp consensus (dnaA box) 5'-TTATC CA A CA A-3'. DnaA binds to ATP and to acidic phospholipids
NH10_02997	NH10_00002	dnaN	0.0310423	0.905724	DNA polymerase III subunit beta	2.7.7.7	dnaN	Confers DNA tethering and processivity to DNA polymerases and other proteins. Acts as a clamp, forming a ring around DNA (a reaction catalyzed by the clamp-loading complex) which diffuses in an ATP-independent manner freely and bidirectionally along dsDNA. Initially characterized for its ability to contact the catalytic subunit of DNA polymerase III (Pol III), a complex, multichain enzyme respons…
abaF	NH10_00003	recF_1	-0.0505067	0.853942	DNA replication/repair protein RecF	NA	recF	it is required for DNA replication and normal SOS inducibility. RecF binds preferentially to single-stranded, linear DNA. It also seems to bind ATP
abaI	NH10_00004	gyrB	-0.359618	0.0286537	DNA topoisomerase (ATP-hydrolyzing) subunit B	5.6.2.2	gyrB	A type II topoisomerase that negatively supercoils closed circular double-stranded (ds) DNA in an ATP-dependent manner to modulate DNA topology and maintain chromosomes in an underwound state. Negative supercoiling favors strand separation, and DNA replication, transcription, recombination and repair, all of which involve strand separation. Also able to catalyze the interconversion of other topol…
abaQ	NH10_00005	cybC	-0.572468	0.00019885	cytochrome b562	NA	0	Cytochrome b562
abaR	NH10_00006	NH10_00006	-0.522084	0.27396	VTT domain-containing protein	NA	0	SNARE associated Golgi protein
abeM	NH10_00007	NH10_00007	1.05199	8.26e-06	ATP-binding cassette domain-containing protein	NA	0	COG0488 ATPase components of ABC transporters with duplicated ATPase domains
abeS_1	NH10_00008	adeT1_1	0.319151	0.23773	putative multidrug efflux protein AdeT1	NA	0	TRAP-type C4-dicarboxylate transport system periplasmic component
abeS_2	NH10_00009	NH10_00009	0.095018	0.818505	IS4 family transposase ISAba33	NA	0	Transposase DDE domain
NH10_03215	NH10_00010	NH10_00010	-0.412277	0.380825	IS4 family transposase ISAba1	NA	0	Transposase DDE domain
accB	NH10_00011	NH10_00011	-0.332642	0.396824	hypothetical protein	NA	0	Domain of unknown function (DUF4105)
accC	NH10_00012	ampC	-0.60725	0.00335015	class C extended-spectrum beta-lactamase ADC-26	NA	ampC	Beta-lactamase
NH10_00625	NH10_00013	ISAba33	-0.0983419	0.842899	IS4 family transposase ISAba33	NA	0	Transposase DDE domain
NH10_00606	NH10_00014	NH10_00014	-0.342649	0.463628	IS4 family transposase ISAba1	NA	0	Transposase DDE domain
NH10_02010	NH10_00015	adeT1_2	-0.720662	0.000107445	putative multidrug efflux protein AdeT1	NA	0	TRAP-type C4-dicarboxylate transport system periplasmic component
NH10_02832	NH10_00016	adeT1_3	0.150805	0.563374	putative multidrug efflux protein AdeT1	NA	adeT	TRAP-type C4-dicarboxylate transport system periplasmic component
aceE	NH10_00017	erpA	1.06592	7.76e-06	iron-sulfur cluster insertion protein ErpA	NA	erpA	Iron-sulfur cluster insertion protein ErpA
NH10_00163	NH10_00018	NH10_00018	0.291717	0.180914	alpha/beta hydrolase	NA	0	Serine aminopeptidase, S33
aceI	NH10_00019	anmK	-0.364932	0.125136	anhydro-N-acetylmuramic acid kinase	2.7.1.170	anmK	Catalyzes the specific phosphorylation of 1,6-anhydro-N- acetylmuramic acid (anhMurNAc) with the simultaneous cleavage of the 1,6-anhydro ring, generating MurNAc-6-P. Is required for the utilization of anhMurNAc either imported from the medium or derived from its own cell wall murein, and thus plays a role in cell wall recycling
NH10_03337	NH10_00020	tyrS	0.187952	0.446601	tyrosine--tRNA ligase	6.1.1.1	tyrS	Catalyzes the attachment of tyrosine to tRNA(Tyr) in a two-step reaction tyrosine is first activated by ATP to form Tyr- AMP and then transferred to the acceptor end of tRNA(Tyr)
acnA	NH10_00026	NH10_00026	-0.406039	0.365452	glutathione S-transferase family protein	NA	0	Glutathione S-transferase, C-terminal domain
NH10_01543	NH10_00027	NH10_00027	0.304194	0.242199	TIGR04219 family outer membrane beta-barrel protein	NA	0	Has lipid A 3-O-deacylase activity. Hydrolyzes the ester bond at the 3 position of lipid A, a bioactive component of lipopolysaccharide (LPS), thereby releasing the primary fatty acyl moiety
acnD	NH10_00028	NH10_00028	-0.475422	0.00408632	sodium-dependent transporter	NA	0	Belongs to the sodium neurotransmitter symporter (SNF) (TC 2.A.22) family
NH10_02074	NH10_00029	NH10_00029	0.83666	0.0014581	methionine/alanine import family NSS transporter small subunit	NA	0	Putative methionine and alanine importer, small subunit
NH10_02073	NH10_00030	rsmB	-0.398739	0.0683976	16S rRNA (cytosine(967)-C(5))-methyltransferase RsmB	2.1.1.176	sun	Specifically methylates the cytosine at position 967 (m5C967) of 16S rRNA
NH10_02072	NH10_00031	fmt	0.272065	0.302758	methionyl-tRNA formyltransferase	2.1.2.9	fmt	Attaches a formyl group to the free amino group of methionyl-tRNA(fMet). The formyl group appears to play a dual role in the initiator identity of N-formylmethionyl-tRNA by promoting its recognition by IF2 and preventing the misappropriation of this tRNA by the elongation apparatus
acpP	NH10_00032	ilvD	0.747238	5.99e-08	dihydroxy-acid dehydratase	4.2.1.9	ilvD	Belongs to the IlvD Edd family
NH10_00268	NH10_00033	NH10_00033	-0.549873	0.0146496	hypothetical protein	NA	0	0
NH10_00937	NH10_00034	NH10_00034	0.385412	0.192089	sulfite exporter TauE/SafE family protein	NA	0	membrane transporter protein
acs	NH10_00035	NH10_00035	-0.026554	0.940955	LysR family transcriptional regulator	NA	0	LysR substrate binding domain
NH10_00192	NH10_00036	NH10_00036	0.395498	0.120342	pyrimidine permease	NA	0	Permease family
NH10_03508	NH10_00037	ppc	0.0744996	0.803109	phosphoenolpyruvate carboxylase	4.1.1.31	ppc	Forms oxaloacetate, a four-carbon dicarboxylic acid source for the tricarboxylic acid cycle
adc	NH10_00038	NH10_00038	-0.571156	0.0286964	TetR/AcrR family transcriptional regulator	NA	0	Bacterial regulatory proteins, tetR family
add	NH10_00039	NH10_00039	-0.125233	0.631484	efflux RND transporter periplasmic adaptor subunit	NA	0	Belongs to the membrane fusion protein (MFP) (TC 8.A.1) family
NH10_02697	NH10_00040	NH10_00040	-0.564477	0.0144981	efflux RND transporter permease subunit	NA	0	Belongs to the resistance-nodulation-cell division (RND) (TC 2.A.6) family
adeA	NH10_00041	NH10_00041	-0.871363	0.00155497	hypothetical protein	NA	0	0
adeB	NH10_00042	dnaJ	3.62172	1.44e-65	molecular chaperone DnaJ	1.8.4.-	dnaJ	ATP binding to DnaK triggers the release of the substrate protein, thus completing the reaction cycle. Several rounds of ATP-dependent interactions between DnaJ, DnaK and GrpE are required for fully efficient folding. Also involved, together with DnaK and GrpE, in the DNA replication of plasmids through activation of initiation proteins
adeF	NH10_00043	NH10_00043	0.413412	0.288606	hypothetical protein	NA	0	0
adeG	NH10_00044	dapB	0.618222	0.000114737	4-hydroxy-tetrahydrodipicolinate reductase	1.17.1.8	dapB	Catalyzes the conversion of 4-hydroxy- tetrahydrodipicolinate (HTPA) to tetrahydrodipicolinate
adeH	NH10_00045	NH10_00045	-0.151769	0.507281	START domain-containing protein	NA	0	START domain
adeI	NH10_00046	NH10_00046	0.503488	0.0840743	MFS transporter	NA	0	Major facilitator Superfamily
adeJ	NH10_00047	dkgB	0.627555	0.0447313	2,5-didehydrogluconate reductase DkgB	1.1.1.346	dkgB	Aldo/keto reductase family
adeK_1	NH10_00048	NH10_00048	-0.0539966	0.853507	LysR family transcriptional regulator	NA	0	LysR substrate binding domain
adeK_2	NH10_00049	NH10_00049	0.212625	0.617088	hypothetical protein	NA	0	0
adeL	NH10_00050	NH10_00050	0.861675	0.00741006	PLP-dependent aminotransferase family protein	NA	0	helix_turn_helix gluconate operon transcriptional repressor
adeN	NH10_00051	NH10_00051	-0.0609758	0.849671	NAD(P)-dependent alcohol dehydrogenase	NA	0	Alcohol dehydrogenase GroES-like domain
adeR	NH10_00052	tag	-0.148554	0.598652	DNA-3-methyladenine glycosylase I	NA	tag	Methyladenine glycosylase
adeS	NH10_00053	NH10_00053	-0.270635	0.373219	hypothetical protein	NA	0	0
adeT1_1	NH10_00054	NH10_00054	-0.207973	0.489973	M23 family metallopeptidase	NA	0	Peptidase family M23
adeT1_2	NH10_00055	mutY	0.156498	0.662379	A/G-specific adenine glycosylase	NA	mutY	A G-specific
adeT1_3	NH10_00056	NH10_00056	-0.852036	2.82e-05	HIT family protein	NA	0	Protein similar to CwfJ C-terminus 1
adeT2	NH10_00057	NH10_00057	0.28857	0.141198	dienelactone hydrolase family protein	NA	0	dienelactone hydrolase
NH10_02001	NH10_00058	NH10_00058	0.543621	0.0151058	hypothetical protein	NA	0	UPF0391 membrane protein
adk	NH10_00059	NH10_00059	0.593393	0.00515695	YcgN family cysteine cluster protein	NA	0	Belongs to the UPF0260 family
NH10_00705	NH10_00060	NH10_00060	0.0576299	0.805655	PQQ-dependent sugar dehydrogenase	NA	0	Glucose / Sorbosone dehydrogenase
NH10_01234	NH10_00061	rarA	-0.0605021	0.823764	replication-associated recombination protein A	NA	rarA	COG2256 ATPase related to the helicase subunit of the Holliday junction resolvase
ahpC	NH10_00062	yfdC	0.784538	0.000262695	formate/nitrite transporter family protein	NA	yfdC	Formate/nitrite transporter
ahpF_1	NH10_00063	NH10_00063	0.927547	0.0386403	hypothetical protein	NA	0	0
ahpF_2	NH10_00064	purC	-0.324632	0.172306	phosphoribosylaminoimidazolesuccinocarboxamide synthase	6.3.2.6	purC	Belongs to the SAICAR synthetase family
alaS	NH10_00065	NH10_00065	-0.359561	0.156045	hypothetical protein	NA	0	Gram-negative-bacterium-type cell outer membrane assembly
NH10_00133	NH10_00066	dapA	-0.0279286	0.921776	4-hydroxy-tetrahydrodipicolinate synthase	4.3.3.7	dapA	Catalyzes the condensation of (S)-aspartate-beta- semialdehyde (S)-ASA and pyruvate to 4-hydroxy- tetrahydrodipicolinate (HTPA)
NH10_01569	NH10_00067	pncA	-0.00944418	0.973833	bifunctional nicotinamidase/pyrazinamidase	3.5.1.-	pncA	Isochorismatase family
NH10_02984	NH10_00068	NH10_00068	0.240278	0.368389	bile acid:sodium symporter family protein	NA	0	SBF-like CPA transporter family (DUF4137)
NH10_03501	NH10_00069	NH10_00069	-0.5127	0.233292	MATE family efflux transporter	NA	0	MatE
NH10_03558	NH10_00070	NH10_00070	0.412629	0.30056	hypothetical protein	NA	0	Protein of unknown function (DUF523)
NH10_01228	NH10_00071	hppD	0.47273	0.231633	4-hydroxyphenylpyruvate dioxygenase	1.13.11.27	hppD	Hydroxyphenylpyruvate dioxygenase, HPPD, N-terminal
NH10_03559	NH10_00072	NH10_00072	-0.580499	0.0192609	IclR family transcriptional regulator	NA	0	Bacterial transcriptional regulator
NH10_03507	NH10_00073	NH10_00073	-0.577624	0.170137	VOC family protein	NA	0	Glyoxalase/Bleomycin resistance protein/Dioxygenase superfamily
NH10_02137	NH10_00074	maiA	-0.603782	0.151843	maleylacetoacetate isomerase	5.2.1.2	maiA	Glutathione S-transferase, N-terminal domain
NH10_00132	NH10_00075	fahA	-0.680285	0.120104	fumarylacetoacetase	3.7.1.2	fahA	Fumarylacetoacetase N-terminal
NH10_00439	NH10_00076	NH10_00076	-0.579194	0.180906	amino acid permease	NA	0	Amino acid permease
alr_1	NH10_00077	NH10_00077	0.232851	0.626307	hypothetical protein	NA	0	Peptidase M15
alr_2	NH10_00078	zigA	0.48864	0.297712	zinc metallochaperone GTPase ZigA	NA	0	Cobalamin synthesis protein cobW C-terminal domain
NH10_03873	NH10_00079	NH10_00079	1.48705	1.4e-08	acyltransferase	NA	0	Acyltransferase family
NH10_00012	NH10_00080	hutC	-2.89675	1.37e-07	histidine utilization repressor	NA	hutC	UTRA
NH10_01204	NH10_00081	NH10_00081	-0.666982	0.0987667	HutD family protein	NA	0	HutD
ampD	NH10_00082	hutU	-3.14489	0.000214965	urocanate hydratase	4.2.1.49	hutU	Catalyzes the conversion of urocanate to 4-imidazolone- 5-propionate
NH10_01145	NH10_00083	hutH	-2.514	0.00098252	histidine ammonia-lyase	4.3.1.3	hutH	histidine ammonia-lyase activity
NH10_03598	NH10_00084	proY	-2.70261	1.35e-05	amino acid permease	NA	proY	Amino acid permease
amvA	NH10_00085	hutI	-1.99757	0.000445106	imidazolonepropionase	3.5.2.7	hutI	Amidohydrolase family
NH10_00019	NH10_00086	hutG	-1.31139	0.00553269	formimidoylglutamase	3.5.3.8	hutG	Catalyzes the conversion of N-formimidoyl-L-glutamate to L-glutamate and formamide
NH10_03396	NH10_00087	NH10_00087	-0.411361	0.125136	hypothetical protein	NA	0	Bacterial protein of unknown function (DUF885)
NH10_02026	NH10_00088	NH10_00088	-0.355005	0.238463	HAD family hydrolase	NA	0	Haloacid dehalogenase-like hydrolase
NH10_00502	NH10_00089	murI_1	-0.907506	0.0199532	glutamate racemase	5.1.1.3	0	Provides the (R)-glutamate required for cell wall biosynthesis
apbC	NH10_00091	NH10_00091	0.339467	0.470193	hypothetical protein	NA	0	0
aqpZ	NH10_00092	ydiO	0.0852111	0.751069	putative BsuMI modification methylase subunit YdiO	2.1.1.37	0	C-5 cytosine-specific DNA methylase
NH10_02920	NH10_00093	NH10_00093	-0.231854	0.24303	hypothetical protein	NA	0	Histidine kinase-, DNA gyrase B-, and HSP90-like ATPase
argA	NH10_00094	NH10_00094	-0.666064	0.053525	hypothetical protein	NA	0	0
argB	NH10_00095	glmS	-0.0938018	0.745697	glutamine--fructose-6-phosphate transaminase (isomerizing)	2.6.1.16	glmS	Catalyzes the first step in hexosamine metabolism, converting fructose-6P into glucosamine-6P using glutamine as a nitrogen source
NH10_01754	NH10_00096	glmU	-0.114569	0.684015	bifunctional UDP-N-acetylglucosamine diphosphorylase/glucosamine-1-phosphate N-acetyltransferase GlmU	2.3.1.157	glmU	Catalyzes the last two sequential reactions in the de novo biosynthetic pathway for UDP-N-acetylglucosamine (UDP- GlcNAc). The C-terminal domain catalyzes the transfer of acetyl group from acetyl coenzyme A to glucosamine-1-phosphate (GlcN-1-P) to produce N-acetylglucosamine-1-phosphate (GlcNAc-1-P), which is converted into UDP-GlcNAc by the transfer of uridine 5- monophosphate (from uridine 5-tr…
NH10_01728	NH10_00097	pgpA	0.374614	0.161144	phosphatidylglycerophosphatase A	NA	pgpA	Lipid phosphatase which dephosphorylates phosphatidylglycerophosphate (PGP) to phosphatidylglycerol (PG)
argF	NH10_00098	thiL	-0.6224	0.0154037	thiamine-phosphate kinase	2.7.4.16	thiL	Catalyzes the ATP-dependent phosphorylation of thiamine- monophosphate (TMP) to form thiamine-pyrophosphate (TPP), the active form of vitamin B1
argG	NH10_00099	nusB	-0.110765	0.699247	transcription antitermination factor NusB	NA	nusB	Involved in transcription antitermination. Required for transcription of ribosomal RNA (rRNA) genes. Binds specifically to the boxA antiterminator sequence of the ribosomal RNA (rrn) operons
argH	NH10_00100	ribE	0.0675413	0.820675	6,7-dimethyl-8-ribityllumazine synthase	2.5.1.78	ribH	Catalyzes the formation of 6,7-dimethyl-8- ribityllumazine by condensation of 5-amino-6-(D- ribitylamino)uracil with 3,4-dihydroxy-2-butanone 4-phosphate. This is the penultimate step in the biosynthesis of riboflavin
argJ	NH10_00101	ribB	0.272662	0.35376	bifunctional 3,4-dihydroxy-2-butanone-4-phosphate synthase/GTP cyclohydrolase II	NA	ribB	Catalyzes the conversion of D-ribulose 5-phosphate to formate and 3,4-dihydroxy-2-butanone 4-phosphate
NH10_02793	NH10_00102	NH10_00102	-0.588037	0.00279653	hypothetical protein	NA	0	0
NH10_03730	NH10_00103	serB	0.411433	0.0446808	phosphoserine phosphatase SerB	3.1.3.3	serB	phosphoserine phosphatase
NH10_01347	NH10_00104	NH10_00104	-0.0289078	0.921623	hypothetical protein	NA	0	0
NH10_01375	NH10_00105	NH10_00105	0.0499066	0.842407	hypothetical protein	NA	0	Membrane
aroB	NH10_00106	dtd	1.04935	1.3e-07	D-tyrosyl-tRNA(Tyr) deacylase	3.1.1.96	dtd	rejects L-amino acids rather than detecting D-amino acids in the active site. By recycling D-aminoacyl-tRNA to D-amino acids and free tRNA molecules, this enzyme counteracts the toxicity associated with the formation of D-aminoacyl-tRNA entities in vivo and helps enforce protein L-homochirality
aroC	NH10_00107	pncB	0.130355	0.652018	nicotinate phosphoribosyltransferase	6.3.4.21	pncB	Catalyzes the synthesis of beta-nicotinate D- ribonucleotide from nicotinate and 5-phospho-D-ribose 1-phosphate at the expense of ATP
NH10_01783	NH10_00108	rhdA	-0.451546	0.124621	sulfurtransferase	NA	rhdA	Rhodanese Homology Domain
aroE	NH10_00109	psd	-0.431447	0.196895	phosphatidylserine decarboxylase	4.1.1.65	psd	Belongs to the phosphatidylserine decarboxylase family. PSD-B subfamily. Prokaryotic type I sub-subfamily
aroK	NH10_00110	NH10_00110	-0.626574	0.0102838	alpha/beta fold hydrolase	NA	0	Secretory lipase
aroQ	NH10_00111	phoR	-0.405382	0.0256923	phosphate regulon sensor histidine kinase PhoR	NA	phoR	Histidine kinase
arsB_1	NH10_00112	phoB	0.520298	0.0024133	phosphate regulon transcriptional regulator PhoB	NA	phoB	phosphate regulon transcriptional regulatory protein PhoB
arsB_2	NH10_00113	NH10_00113	-0.506388	0.0358308	TetR/AcrR family transcriptional regulator	NA	0	transcriptional regulator
arsC_1	NH10_00114	NH10_00114	0.449983	0.233541	SDR family NAD(P)-dependent oxidoreductase	NA	0	Belongs to the short-chain dehydrogenases reductases (SDR) family
arsC_2	NH10_00115	NH10_00115	-0.349059	0.110786	MATE family efflux transporter	NA	0	MatE
arsC_3	NH10_00116	NH10_00116	-0.554322	0.000617156	pyridoxal phosphate-dependent aminotransferase	NA	0	Cys/Met metabolism PLP-dependent enzyme
arsH	NH10_00117	NH10_00117	-0.256275	0.20905	hypothetical protein	NA	0	Protein of unknown function (DUF445)
NH10_02271	NH10_00118	NH10_00118	0.266562	0.12433	hypothetical protein	NA	0	0
asd	NH10_00119	NH10_00119	0.538564	0.0046038	hypothetical protein	NA	0	Bacterial protein of unknown function (DUF924)
NH10_02047	NH10_00120	gshA	0.0688629	0.796036	glutamate--cysteine ligase	6.3.2.2	gshA	Belongs to the glutamate--cysteine ligase type 1 family. Type 1 subfamily
NH10_01058	NH10_00121	dsbB	0.741855	0.000110797	disulfide bond formation protein B	NA	dsbB	Required for disulfide bond formation in some periplasmic proteins. Acts by oxidizing the DsbA protein
NH10_03569	NH10_00122	NH10_00122	2.47955	5.2e-26	hypothetical protein	NA	0	Phage late control gene D protein (GPD)
NH10_02300	NH10_00123	NH10_00123	0.680797	0.000223836	hypothetical protein	NA	0	LysM domain
aspS	NH10_00124	NH10_00124	-0.530235	0.17447	hypothetical protein	NA	0	0
astA_1	NH10_00125	NH10_00125	-1.36918	7.63e-06	hypothetical protein	NA	#N/A	#N/A
astA_2	NH10_00126	NH10_00126	-0.2347	0.563587	IS5-like element ISAba12 family transposase	NA	0	Transposase DDE domain
astB	NH10_00127	NH10_00127	-0.0548481	0.912023	hypothetical protein	NA	#N/A	#N/A
NH10_00357	NH10_00128	NH10_00128	0.593097	0.179163	SH3 domain-containing protein	NA	0	0
NH10_02743	NH10_00129	NH10_00129	-0.618741	0.00109513	hypothetical protein	NA	0	PGAP1-like protein
astD	NH10_00130	NH10_00130	0.175823	0.562986	esterase	NA	0	Uncharacterised protein family (UPF0227)
astE	NH10_00131	parE	-0.128615	0.617103	DNA topoisomerase IV subunit B	5.6.2.2	parE	Topoisomerase IV is essential for chromosome segregation. It relaxes supercoiled DNA. Performs the decatenation events required during the replication of a circular DNA molecule
NH10_02998	NH10_00132	allA	0.200533	0.476294	ureidoglycolate lyase	4.3.2.3	allA	Ureidoglycolate lyase
NH10_02040	NH10_00133	alc	-0.294367	0.24825	allantoicase	3.5.3.4	alc	Belongs to the allantoicase family
NH10_02039	NH10_00134	hpxO	0.492084	0.190486	FAD-dependent urate hydroxylase HpxO	NA	0	FAD binding domain
NH10_02041	NH10_00135	NH10_00135	3.46302	6.5e-32	ion channel protein Tsx	NA	0	Nucleoside-specific channel-forming protein, Tsx
NH10_03717	NH10_00136	NH10_00136	0.263999	0.442427	purine permease	NA	0	Permease family
atpB	NH10_00137	uraH_1	0.0514885	0.91606	hydroxyisourate hydrolase	3.5.2.17	uraH	Belongs to the transthyretin family. 5-hydroxyisourate hydrolase subfamily
NH10_03714	NH10_00138	uraD	-0.448552	0.326566	2-oxo-4-hydroxy-4-carboxy-5-ureidoimidazoline decarboxylase	4.1.1.97	uraD	OHCU decarboxylase
atpD	NH10_00139	puuE	-0.0735524	0.842074	allantoinase PuuE	NA	0	Polysaccharide deacetylase
atpE	NH10_00140	NH10_00140	0.143801	0.543409	HPF/RaiA family ribosome-associated protein	NA	0	Sigma 54 modulation protein / S30EA ribosomal protein
NH10_03719	NH10_00141	NH10_00141	0.00482026	0.986125	ankyrin repeat domain-containing protein	NA	0	response to abiotic stimulus
atpG	NH10_00142	NH10_00142	-0.685436	5.57e-05	transporter	NA	0	Putative MetA-pathway of phenol degradation
NH10_03718	NH10_00143	dsbD	-1.4441	1.93e-12	protein-disulfide reductase DsbD	1.8.1.8	dsbD	Thiol disulfide interchange protein
NH10_03722	NH10_00144	NH10_00144	0.094334	0.720585	sensor domain-containing diguanylate cyclase	NA	0	diguanylate cyclase
atzF	NH10_00145	est	-0.77705	0.00629978	alpha/beta hydrolase	NA	est	Steryl acetyl hydrolase
NH10_02430	NH10_00146	NH10_00146	0.650848	1.94e-06	hypothetical protein	NA	0	Uncharacterized protein conserved in bacteria (DUF2147)
NH10_00610	NH10_00147	NH10_00147	-0.0507692	0.894957	arsenate reductase	NA	0	Belongs to the ArsC family
baeS	NH10_00148	xth	-0.208111	0.460543	exodeoxyribonuclease III	3.1.11.2	xth	Endonuclease/Exonuclease/phosphatase family
bamA	NH10_00149	pyrE	0.309745	0.145806	orotate phosphoribosyltransferase	2.4.2.10	pyrE	Catalyzes the transfer of a ribosyl phosphate group from 5-phosphoribose 1-diphosphate to orotate, leading to the formation of orotidine monophosphate (OMP)
bamB	NH10_00150	NH10_00150	-2.18827	2.17e-19	TonB-dependent siderophore receptor	NA	0	TonB dependent receptor
NH10_03030	NH10_00151	NH10_00151	0.122356	0.772059	hypothetical protein	NA	0	Domain of unknown function (DUF1737)
NH10_02977	NH10_00152	gshB	0.0451986	0.842074	glutathione synthase	6.3.2.3	gshB	Belongs to the prokaryotic GSH synthase family
barA	NH10_00153	murG	-0.00132201	0.995244	undecaprenyldiphospho-muramoylpentapeptide beta-N-acetylglucosaminyltransferase	2.4.1.227	murG	Cell wall formation. Catalyzes the transfer of a GlcNAc subunit on undecaprenyl-pyrophosphoryl-MurNAc-pentapeptide (lipid intermediate I) to form undecaprenyl-pyrophosphoryl-MurNAc- (pentapeptide)GlcNAc (lipid intermediate II)
NH10_03247	NH10_00154	murC	-0.381201	0.150744	UDP-N-acetylmuramate--L-alanine ligase	6.3.2.8	murC	Belongs to the MurCDEF family
barB	NH10_00155	ddl	-0.601766	0.00296415	D-alanine--D-alanine ligase	NA	ddl	Belongs to the D-alanine--D-alanine ligase family
basA	NH10_00156	ftsQ	-0.417749	0.0113166	cell division protein FtsQ/DivIB	NA	ftsQ	Essential cell division protein. May link together the upstream cell division proteins, which are predominantly cytoplasmic, with the downstream cell division proteins, which are predominantly periplasmic. May control correct divisome assembly
basB	NH10_00157	ftsA	-0.644263	0.00174602	cell division protein FtsA	NA	ftsA	Cell division protein that is involved in the assembly of the Z ring. May serve as a membrane anchor for the Z ring
basC	NH10_00158	ftsZ	0.160085	0.396824	cell division protein FtsZ	NA	ftsZ	Essential cell division protein that forms a contractile ring structure (Z ring) at the future cell division site. The regulation of the ring assembly controls the timing and the location of cell division. One of the functions of the FtsZ ring is to recruit other cell division proteins to the septum to produce a new cell wall between the dividing cells. Binds GTP and shows GTPase activity
basD	NH10_00159	lpxC	-0.0806439	0.800778	UDP-3-O-acyl-N-acetylglucosamine deacetylase	3.5.1.108	lpxC	Catalyzes the hydrolysis of UDP-3-O-myristoyl-N- acetylglucosamine to form UDP-3-O-myristoylglucosamine and acetate, the committed step in lipid A biosynthesis
basE	NH10_00160	NH10_00160	0.428794	0.0620433	hypothetical protein	NA	0	Protein conserved in bacteria
basF_1	NH10_00161	NH10_00161	-1.84211	2.22e-05	M23 family metallopeptidase	NA	0	Peptidase family M23
basF_2	NH10_00162	aceE	0.0508935	0.844479	pyruvate dehydrogenase (acetyl-transferring), homodimeric type	1.2.4.1	aceE	Component of the pyruvate dehydrogenase (PDH) complex, that catalyzes the overall conversion of pyruvate to acetyl-CoA and CO(2)
basG	NH10_00163	aceF	-0.02495	0.914681	2-oxo acid dehydrogenase subunit E2	NA	aceF	acetyltransferase component of pyruvate dehydrogenase complex
basH	NH10_00164	NH10_00164	-0.584225	0.0344636	hypothetical protein	NA	0	0
basI	NH10_00166	NH10_00166	-0.464377	0.0641537	TMEM165/GDT1 family protein	NA	0	Uncharacterized protein family UPF0016
basJ	NH10_00167	NH10_00167	-0.34482	0.118181	TonB-dependent siderophore receptor	NA	0	TonB dependent receptor
bauB	NH10_00168	NH10_00168	-0.35031	0.235947	MBL fold metallo-hydrolase	NA	0	Metallo-beta-lactamase superfamily
bauC	NH10_00169	NH10_00169	0.319488	0.341068	YkgJ family cysteine cluster protein	NA	0	Fe-S-cluster oxidoreductase
bauD	NH10_00170	guaB	0.704488	4.48e-06	IMP dehydrogenase	1.1.1.205	guaB	Catalyzes the conversion of inosine 5'-phosphate (IMP) to xanthosine 5'-phosphate (XMP), the first committed and rate- limiting step in the de novo synthesis of guanine nucleotides, and therefore plays an important role in the regulation of cell growth
bauE	NH10_00171	glmM	-0.0799973	0.735296	phosphoglucosamine mutase	5.4.2.10	glmM	Catalyzes the conversion of glucosamine-6-phosphate to glucosamine-1-phosphate
bauF	NH10_00172	pdxH	0.0736443	0.740304	pyridoxamine 5'-phosphate oxidase	1.4.3.5	pdxH	Catalyzes the oxidation of either pyridoxine 5'- phosphate (PNP) or pyridoxamine 5'-phosphate (PMP) into pyridoxal 5'-phosphate (PLP)
NH10_02549	NH10_00173	recJ	-0.214662	0.342747	single-stranded-DNA-specific exonuclease RecJ	NA	recJ	single-stranded-DNA-specific exonuclease RecJ
NH10_01024	NH10_00174	NH10_00174	0.536399	0.0378619	putative porin	NA	0	Putative general bacterial porin
NH10_02035	NH10_00175	prfB	0.00705716	0.982906	peptide chain release factor 2	NA	prfB	Peptide chain release factor 2 directs the termination of translation in response to the peptide chain termination codons UGA and UAA
benA_1	NH10_00176	NH10_00176	-0.44195	0.252772	hypothetical protein	NA	#N/A	#N/A
benA_2	NH10_00177	NH10_00177	0.582197	0.0187043	helix-turn-helix transcriptional regulator	NA	0	Helix-turn-helix domain
benB_1	NH10_00178	nemA	0.743408	8.63e-05	alkene reductase	NA	nemA	NADH:flavin oxidoreductase / NADH oxidase family
benB_2	NH10_00179	kdtA	-0.173027	0.529342	3-deoxy-D-manno-octulosonic acid transferase	NA	kdtA	3-Deoxy-D-manno-octulosonic-acid transferase (kdotransferase)
NH10_02655	NH10_00180	NH10_00180	0.00173129	0.995467	16S rRNA (uracil(1498)-N(3))-methyltransferase	2.1.1.193	0	Specifically methylates the N3 position of the uracil ring of uridine 1498 (m3U1498) in 16S rRNA. Acts on the fully assembled 30S ribosomal subunit
NH10_02656	NH10_00181	NH10_00181	0.047714	0.908048	mechanosensitive ion channel family protein	NA	0	Mechanosensitive ion channel
benE	NH10_00182	NH10_00182	-0.444959	0.0878705	hypothetical protein	NA	0	Protein of unknown function (DUF805)
NH10_02652	NH10_00183	acs	-0.019734	0.952491	acetate--CoA ligase	6.2.1.1	acsA	Catalyzes the conversion of acetate into acetyl-CoA (AcCoA), an essential intermediate at the junction of anabolic and catabolic pathways. AcsA undergoes a two-step reaction. In the first half reaction, AcsA combines acetate with ATP to form acetyl-adenylate (AcAMP) intermediate. In the second half reaction, it can then transfer the acetyl group from AcAMP to the sulfhydryl group of CoA, forming …
betA	NH10_00184	NH10_00184	-0.123409	0.736778	cysteine hydrolase	NA	0	Isochorismatase family
betB_1	NH10_00185	NH10_00185	0.227775	0.353028	winged helix-turn-helix transcriptional regulator	NA	0	helix_turn_helix ASNC type
betB_2	NH10_00186	sfnG	-0.456185	0.287551	dimethyl sulfone monooxygenase SfnG	NA	sfnG	Luciferase-like monooxygenase
betI	NH10_00187	msuE	-0.838277	0.0750874	FMN reductase	NA	msuE	Flavodoxin-like fold
betT_1	NH10_00188	NH10_00188	0.129699	0.615879	response regulator transcription factor	NA	0	Sigma-70, region 4
betT_2	NH10_00189	NH10_00189	1.62057	5.91e-19	hypothetical protein	NA	0	0
betT_3	NH10_00190	NH10_00190	-0.173568	0.393101	hybrid sensor histidine kinase/response regulator	NA	0	PhoQ Sensor
NH10_00315	NH10_00191	NH10_00191	-0.15331	0.62556	hypothetical protein	NA	0	Protein of unknown function, DUF485
bfmR	NH10_00192	actP	-0.0827113	0.785266	cation acetate symporter	NA	actP	Belongs to the sodium solute symporter (SSF) (TC 2.A.21) family
bfmS	NH10_00193	NH10_00193	0.401973	0.0741995	hypothetical protein	NA	0	Ion channel
bfr_1	NH10_00194	betT_1	-0.270475	0.124714	choline BCCT transporter BetT	NA	0	Belongs to the BCCT transporter (TC 2.A.15) family
bfr_2	NH10_00195	omp33-36	-0.352509	0.43978	porin Omp33-36	NA	0	Putative general bacterial porin
NH10_02217	NH10_00196	NH10_00196	0.034953	0.936375	GGDEF domain-containing protein	NA	0	diguanylate cyclase
bioA	NH10_00197	uvrA	1.73927	2.82e-13	excinuclease ABC subunit UvrA	3.1.25.-	uvrA	The UvrABC repair system catalyzes the recognition and processing of DNA lesions. UvrA is an ATPase and a DNA-binding protein. A damage recognition complex composed of 2 UvrA and 2 UvrB subunits scans DNA for abnormalities. When the presence of a lesion has been verified by UvrB, the UvrA molecules dissociate
bioB	NH10_00198	NH10_00198	1.70764	8.54e-15	TetR/AcrR family transcriptional regulator	NA	0	Bacterial transcriptional repressor C-terminal
bioC	NH10_00199	NH10_00199	1.66593	7.7e-20	zinc-binding dehydrogenase	NA	0	Alcohol dehydrogenase GroES-like domain
bioD	NH10_00200	NH10_00200	0.875408	0.00481697	hypothetical protein	NA	0	Protein of unknown function (DUF1304)
NH10_03062	NH10_00201	glpM	0.420528	0.243244	GlpM family protein	NA	glpM	GlpM protein
NH10_03074	NH10_00202	tenA	0.699764	0.00109512	thiaminase II	NA	0	Catalyzes an amino-pyrimidine hydrolysis reaction at the C5' of the pyrimidine moiety of thiamine compounds, a reaction that is part of a thiamine salvage pathway
bla	NH10_00203	NH10_00203	0.638647	0.00674302	hypothetical protein	NA	0	Protein of unknown function (DUF475)
NH10_03746	NH10_00204	yajR	0.358159	0.0194674	MFS transporter	NA	yajR	Major facilitator Superfamily
brnQ	NH10_00205	ssb_1	-0.0602754	0.79424	single-stranded DNA-binding protein	NA	ssb	Plays an important role in DNA replication, recombination and repair. Binds to ssDNA and to an array of partner proteins to recruit them to their sites of action during DNA metabolism
NH10_00615	NH10_00206	NH10_00206	-0.118621	0.809633	AzlD domain-containing protein	NA	0	Branched-chain amino acid transport protein (AzlD)
NH10_02070	NH10_00207	NH10_00207	-0.424276	0.34504	AzlC family ABC transporter permease	NA	0	AzlC protein
cadR_1	NH10_00208	NH10_00208	-0.057142	0.891703	helix-turn-helix transcriptional regulator	NA	0	Cro/C1-type HTH DNA-binding domain
cadR_2	NH10_00209	gabP	1.40462	5.1e-11	amino acid permease	NA	gabP	Amino acid permease
NH10_02856	NH10_00210	NH10_00210	1.01729	1.13e-07	PLP-dependent aminotransferase family protein	NA	0	helix_turn_helix gluconate operon transcriptional repressor
NH10_03371	NH10_00211	gabT	3.67705	6.98e-25	4-aminobutyrate--2-oxoglutarate transaminase	2.6.1.19	gabT	Belongs to the class-III pyridoxal-phosphate-dependent aminotransferase family
NH10_01386	NH10_00212	NH10_00212	1.35246	5.93e-09	NAD-dependent succinate-semialdehyde dehydrogenase	NA	0	Involved in the biosynthesis of the osmoprotectant glycine betaine. Catalyzes the reversible oxidation of betaine aldehyde to the corresponding acid
carA	NH10_00213	NH10_00213	-1.3816	2.66e-11	LysR family transcriptional regulator	NA	0	LysR substrate binding domain
carB	NH10_00214	NH10_00214	-0.972373	1.21e-10	hydrolase	NA	0	Isochorismatase family
carO	NH10_00215	NH10_00215	1.88445	6.78e-23	pirin family protein	NA	0	Belongs to the pirin family
cas1	NH10_00216	NH10_00216	0.446467	0.0445376	FAD-dependent oxidoreductase	NA	0	Flavin containing amine oxidoreductase
cas3	NH10_00217	NH10_00217	-0.288975	0.265865	class I SAM-dependent methyltransferase	NA	0	Mycolic acid cyclopropane synthetase
cas6f	NH10_00218	NH10_00218	0.630961	0.0242364	GFA family protein	NA	0	Glutathione-dependent formaldehyde-activating enzyme
cat	NH10_00219	NH10_00219	-0.0414418	0.926634	hypothetical protein	NA	#N/A	#N/A
NH10_00263	NH10_00221	NH10_00221	-0.872344	0.0228605	MFS transporter	NA	0	Major facilitator Superfamily
catA	NH10_00222	NH10_00222	-0.272218	0.47687	LysR family transcriptional regulator	NA	0	LysR substrate binding domain
NH10_01820	NH10_00223	NH10_00223	0.104928	0.783486	DMT family transporter	NA	0	COG0697 Permeases of the drug metabolite transporter (DMT) superfamily
catC	NH10_00224	NH10_00224	-0.0928195	0.838189	hypothetical protein	NA	0	0
NH10_01821	NH10_00225	NH10_00225	-0.327539	0.480194	hypothetical protein	NA	0	0
NH10_01031	NH10_00226	NH10_00226	0.291829	0.167962	NADP(H)-dependent aldo-keto reductase	NA	0	Aldo/keto reductase family
NH10_03457	NH10_00227	NH10_00227	0.569076	0.00445668	AraC family transcriptional regulator	NA	0	helix_turn_helix, arabinose operon control protein
NH10_01229	NH10_00230	NH10_00230	0.464184	0.319606	TetR/AcrR family transcriptional regulator	NA	0	Bacterial regulatory proteins, tetR family
ccsA	NH10_00231	NH10_00231	-0.716467	0.0943203	carboxymuconolactone decarboxylase family protein	NA	0	Antioxidant protein with alkyl hydroperoxidase activity. Required for the reduction of the AhpC active site cysteine residues and for the regeneration of the AhpC enzyme activity
NH10_01685	NH10_00232	NH10_00232	-0.0829652	0.823764	helix-turn-helix transcriptional regulator	NA	0	HxlR-like helix-turn-helix
cgtA	NH10_00233	NH10_00233	0.313613	0.432875	hypothetical protein	NA	0	0
NH10_00683	NH10_00234	NH10_00234	0.386757	0.387849	hypothetical protein	NA	0	0
chrA	NH10_00235	NH10_00235	0.239776	0.575185	helix-turn-helix transcriptional regulator	NA	0	HxlR-like helix-turn-helix
NH10_02835	NH10_00236	NH10_00236	-0.118152	0.771269	NAD(P)H-dependent oxidoreductase	NA	0	Flavodoxin-like fold
clpA	NH10_00237	NH10_00237	-0.574719	0.199334	hypothetical protein	NA	0	helix_turn_helix, arabinose operon control protein
clpB	NH10_00238	NH10_00238	-0.373587	0.395628	hypothetical protein	NA	0	Acetyltransferase (GNAT) domain
clpP	NH10_00240	kup	0.366089	0.0771328	potassium transporter Kup	NA	kup	Transport of potassium into the cell
clpS	NH10_00241	NH10_00241	2.27915	2.86e-20	hypothetical protein	NA	0	0
clpX	NH10_00242	NH10_00242	0.191266	0.612846	DNA/RNA non-specific endonuclease	NA	0	DNA RNA non-specific endonuclease
NH10_02184	NH10_00243	NH10_00243	0.784124	0.104289	LysE family translocator	NA	0	LysE type translocator
NH10_00345	NH10_00244	NH10_00244	-0.191833	0.578167	hypothetical protein	NA	0	0
coaBC	NH10_00245	aqpZ	0.0844613	0.771152	aquaporin Z	NA	aqpZ	Channel that permits osmotically driven movement of water in both directions. It is involved in the osmoregulation and in the maintenance of cell turgor during volume expansion in rapidly growing cells. It mediates rapid entry or exit of water in response to abrupt changes in osmolarity
coaD	NH10_00246	NH10_00246	-0.337859	0.272569	AraC family transcriptional regulator	NA	0	helix_turn_helix, arabinose operon control protein
NH10_03495	NH10_00247	NH10_00247	0.866835	0.00124098	hypothetical protein	NA	0	0
NH10_03075	NH10_00248	hisF	0.454877	0.0174696	imidazole glycerol phosphate synthase subunit HisF	4.1.3.-	hisF	IGPS catalyzes the conversion of PRFAR and glutamine to IGP, AICAR and glutamate. The HisF subunit catalyzes the cyclization activity that produces IGP and AICAR from PRFAR using the ammonia provided by the HisH subunit
cobA	NH10_00249	thrB	0.110376	0.65678	homoserine kinase	2.7.1.39	thrB	Belongs to the pseudomonas-type ThrB family
NH10_02225	NH10_00250	NH10_00250	-0.411459	0.0475837	hypothetical protein	NA	0	Protein of unknown function (DUF1294)
NH10_02115	NH10_00251	NH10_00251	0.176295	0.57635	membrane protein	NA	0	membrane
NH10_02113	NH10_00252	NH10_00252	-0.880444	0.00454859	DMT family transporter	NA	0	EamA-like transporter family
cobT	NH10_00253	NH10_00253	0.405243	0.17656	helix-turn-helix transcriptional regulator	NA	0	Cupin domain
cobU	NH10_00254	hisA	0.0768993	0.777046	1-(5-phosphoribosyl)-5-[(5- phosphoribosylamino)methylideneamino]imidazole-4- carboxamide isomerase	5.3.1.16	hisA	1-(5-phosphoribosyl)-5- (5-phosphoribosylamino)methylideneamino imidazole-4-carboxamide isomerase
NH10_00991	NH10_00255	NH10_00255	-0.562595	0.0599925	3'-5' exonuclease domain-containing protein 2	NA	0	3'-5' exonuclease
NH10_00323	NH10_00256	NH10_00256	-0.302393	0.45884	hypothetical protein	NA	0	Protein of unknown function (DUF805)
NH10_00325	NH10_00257	hisH	0.558779	0.00431156	imidazole glycerol phosphate synthase subunit HisH	NA	hisH	IGPS catalyzes the conversion of PRFAR and glutamine to IGP, AICAR and glutamate. The HisH subunit provides the glutamine amidotransferase activity that produces the ammonia necessary to HisF for the synthesis of IGP and AICAR
NH10_00326	NH10_00258	hisB	0.413052	0.022113	imidazoleglycerol-phosphate dehydratase HisB	NA	hisB	imidazoleglycerol-phosphate dehydratase
NH10_03240	NH10_00259	NH10_00259	0.613127	0.00267161	acetyl-CoA sensor PanZ family protein	NA	0	Acetyltransferase (GNAT) domain
NH10_00397	NH10_00262	ypeA	0.334371	0.135637	GNAT family acetyltransferase	2.3.1.-	ypeA	FR47-like protein
COQ3	NH10_00263	cat1	-0.0625453	0.829591	acetyl-CoA hydrolase/transferase family protein	NA	cat1	acetyl-CoA hydrolase
coq7	NH10_00264	envZ	-0.610055	0.00400555	HAMP domain-containing protein	NA	envZ	PhoQ Sensor
NH10_00394	NH10_00265	ompR	0.142516	0.483506	two-component system response regulator OmpR	NA	ompR	COG0745 Response regulators consisting of a CheY-like receiver domain and a winged-helix DNA-binding domain
NH10_03447	NH10_00266	NH10_00266	-0.422862	0.0824416	RNA-binding transcriptional accessory protein	NA	0	Tex-like protein N-terminal domain
cpdA	NH10_00267	NH10_00267	0.129778	0.662379	bifunctional SulP family inorganic anion transporter/carbonic anhydrase	NA	0	Carbonic anhydrase
NH10_01829	NH10_00268	acr1	2.29154	3.93e-22	SDR family NAD(P)-dependent oxidoreductase	NA	acr1	Belongs to the short-chain dehydrogenases reductases (SDR) family
crcB	NH10_00269	metY	-0.33733	0.23287	aminotransferase class I/II-fold pyridoxal phosphate-dependent enzyme	NA	metY	Cys/Met metabolism PLP-dependent enzyme
crp	NH10_00270	ettA	0.0944421	0.661885	energy-dependent translational throttle protein EttA	NA	yjjK	COG0488 ATPase components of ABC transporters with duplicated ATPase domains
NH10_03449	NH10_00271	NH10_00271	-0.0824502	0.845492	hypothetical protein	NA	0	0
csrA	NH10_00272	NH10_00272	-0.020753	0.958891	hypothetical protein	NA	0	0
NH10_01153	NH10_00273	NH10_00273	-0.581934	0.176894	hypothetical protein	NA	0	0
csuA	NH10_00274	czcC	1.44147	0.000336855	TolC family protein	NA	czcC	Outer membrane efflux protein
csuAB	NH10_00275	NH10_00275	0.402057	0.0984217	efflux RND transporter periplasmic adaptor subunit	NA	0	Barrel-sandwich domain of CusB or HlyD membrane-fusion
csuB	NH10_00276	czcA	0.0909121	0.736869	CusA/CzcA family heavy metal efflux RND transporter	NA	czcA	Belongs to the resistance-nodulation-cell division (RND) (TC 2.A.6) family
csuC	NH10_00277	czcD	-0.105245	0.656697	cation transporter	NA	czcD	Cation efflux family
csuD	NH10_00278	NH10_00278	0.194847	0.455664	hypothetical protein	NA	0	0
csuE	NH10_00279	NH10_00279	-0.451307	0.0228605	hypothetical protein	NA	0	0
csy1	NH10_00282	NH10_00282	-0.399023	0.167977	hypothetical protein	NA	0	Belongs to the peptidase S1B family
csy2	NH10_00283	NH10_00283	0.966514	0.00013821	amino acid permease	NA	0	amino acid
csy3	NH10_00286	gltX	0.596404	0.00138878	glutamate--tRNA ligase	6.1.1.17	gltX	Catalyzes the attachment of glutamate to tRNA(Glu) in a two-step reaction glutamate is first activated by ATP to form Glu-AMP and then transferred to the acceptor end of tRNA(Glu)
cueR	NH10_00287	NH10_00287	-0.837758	1.92e-07	hypothetical protein	NA	0	0
NH10_01395	NH10_00288	sbp	0.215465	0.545426	sulfate ABC transporter substrate-binding protein	NA	sbp	sulfate ABC transporter
cybC	NH10_00289	rsmH	-0.188779	0.403933	16S rRNA (cytosine(1402)-N(4))-methyltransferase RsmH	NA	rsmH	Specifically methylates the N4 position of cytidine in position 1402 (C1402) of 16S rRNA
NH10_01740	NH10_00290	ftsL	-0.754557	0.000651665	cell division protein FtsL	NA	ftsL	Essential cell division protein. May link together the upstream cell division proteins, which are predominantly cytoplasmic, with the downstream cell division proteins, which are predominantly periplasmic
cydB_1	NH10_00291	ftsI	-0.644067	0.000651665	penicillin-binding protein PBP3	NA	ftsI	Catalyzes cross-linking of the peptidoglycan cell wall at the division septum
cydB_2	NH10_00292	murE	-0.824167	2.18e-05	UDP-N-acetylmuramoyl-L-alanyl-D-glutamate--2, 6-diaminopimelate ligase	6.3.2.13	murE	Catalyzes the addition of meso-diaminopimelic acid to the nucleotide precursor UDP-N-acetylmuramoyl-L-alanyl-D-glutamate (UMAG) in the biosynthesis of bacterial cell-wall peptidoglycan
cydX	NH10_00293	murF	-0.838745	0.00118741	UDP-N-acetylmuramoyl-tripeptide--D-alanyl-D- alanine ligase	NA	murF	Involved in cell wall formation. Catalyzes the final step in the synthesis of UDP-N-acetylmuramoyl-pentapeptide, the precursor of murein
cyoA	NH10_00294	mraY	-0.306486	0.145812	phospho-N-acetylmuramoyl-pentapeptide- transferase	2.7.8.13	mraY	First step of the lipid cycle reactions in the biosynthesis of the cell wall peptidoglycan
cyoB	NH10_00295	NH10_00295	-0.250058	0.550243	hypothetical protein	NA	0	0
cyoC	NH10_00296	rrmA	-0.653072	0.00334563	methyltransferase domain-containing protein	NA	rrmA	Methyltransferase domain
NH10_01500	NH10_00297	ponA	-0.301551	0.184019	penicillin-binding protein PBP1a	NA	mrcA	penicillin-binding protein
cyoE	NH10_00298	pilM	-0.808689	0.0060847	pilus assembly protein PilM	NA	pilM	Type IV pilus assembly protein PilM;
NH10_01032	NH10_00299	pilN	-0.84105	0.0286537	PilN domain-containing protein	NA	pilN	Fimbrial assembly protein (PilN)
cysD	NH10_00300	pilO	-1.03531	0.00101331	type 4a pilus biogenesis protein PilO	NA	pilO	Pilus assembly protein, PilO
cysE	NH10_00301	pilP	-0.922868	0.0100033	pilus assembly protein PilP	NA	pilP	Pilus assembly protein, PilP
NH10_00723	NH10_00302	pilQ	-0.231283	0.448399	type IV pilus secretin PilQ family protein	NA	pilQ	Secretin and TonB N terminus short domain
NH10_00646	NH10_00303	aroK	-0.19291	0.303289	shikimate kinase AroK	2.7.1.71	aroK	Catalyzes the specific phosphorylation of the 3-hydroxyl group of shikimic acid using ATP as a cosubstrate
cysK	NH10_00304	aroB	-0.68959	0.000172062	3-dehydroquinate synthase	4.2.3.4	aroB	Catalyzes the conversion of 3-deoxy-D-arabino- heptulosonate 7-phosphate (DAHP) to dehydroquinate (DHQ)
cysM	NH10_00305	NH10_00305	-0.505536	0.0295081	hypothetical protein	NA	0	0
cysN	NH10_00306	gltB	-0.0352777	0.901768	glutamate synthase large subunit	1.4.1.13	gltB	Glutamate synthase central domain
NH10_01036	NH10_00307	gltD	1.57228	9.12e-18	glutamate synthase subunit beta	NA	gltD	glutamate synthase
NH10_02160	NH10_00308	NH10_00308	0.787966	0.000822655	metal-dependent hydrolase	NA	0	Predicted metal-dependent hydrolase
NH10_02594	NH10_00309	NH10_00309	0.290722	0.0838283	LemA family protein	NA	0	LemA family
cysT_1	NH10_00310	NH10_00310	0.00479815	0.987513	TPM domain-containing protein	NA	0	TPM domain
cysT_2	NH10_00311	NH10_00311	-0.00929849	0.970543	TPM domain-containing protein	NA	0	TPM domain
cysW	NH10_00312	fimA	0.0438209	0.92005	Fimbrial protein	NA	0	Pilin (bacterial filament)
NH10_00276	NH10_00313	NH10_00313	0.3167	0.178538	O-antigen ligase family protein	NA	0	macromolecule glycosylation
NH10_00274	NH10_00314	bfr_1	-0.268985	0.570457	bacterioferritin	NA	bfrB	Iron-storage protein, whose ferroxidase center binds Fe(2 ) ions, oxidizes them by dioxygen to Fe(3 ), and participates in the subsequent Fe(3 ) oxide mineral core formation within the central cavity of the protein complex
NH10_00277	NH10_00315	bfd	0.549072	0.0148715	bacterioferritin-associated ferredoxin	NA	bfd	BFD-like [2Fe-2S] binding domain
czcO	NH10_00316	NH10_00316	0.398692	0.043118	RidA family protein	NA	0	Endoribonuclease L-PSP
dacC	NH10_00317	spoT	-0.0881947	0.673599	bifunctional (p)ppGpp synthetase/guanosine-3',5'-bis(diphosphate) 3'-pyrophosphohydrolase	NA	spoT	HD domain
NH10_01085	NH10_00318	rpoZ	0.11876	0.639758	DNA-directed RNA polymerase subunit omega	2.7.7.6	rpoZ	Promotes RNA polymerase assembly. Latches the N- and C- terminal regions of the beta' subunit thereby facilitating its interaction with the beta and alpha subunits
NH10_03772	NH10_00319	gmk	-0.17989	0.503806	guanylate kinase	2.7.4.8	gmk	Essential for recycling GMP and indirectly, cGMP
NH10_00066	NH10_00320	ispH	0.0342392	0.942632	4-hydroxy-3-methylbut-2-enyl diphosphate reductase	1.17.7.4	ispH	Catalyzes the conversion of 1-hydroxy-2-methyl-2-(E)- butenyl 4-diphosphate (HMBPP) into a mixture of isopentenyl diphosphate (IPP) and dimethylallyl diphosphate (DMAPP). Acts in the terminal step of the DOXP MEP pathway for isoprenoid precursor biosynthesis
dapB	NH10_00321	NH10_00321	0.208419	0.661545	GspH/FimT family pseudopilin	NA	0	Pfam:N_methyl_2
dapC	NH10_00322	pilV	-0.269348	0.526793	type IV pilus modification protein PilV	NA	0	type IV pilus modification protein PilV
dapD	NH10_00323	comB	0.151317	0.709647	PilW family protein	NA	comB	Type IV Pilus-assembly protein W
dapE	NH10_00324	pilX	0.237581	0.518727	hypothetical protein	NA	pilX	0
dapF	NH10_00325	comC	0.0711611	0.756109	VWA domain-containing protein	NA	comC	Tfp pilus assembly protein tip-associated adhesin PilY1
NH10_01120	NH10_00326	comE	-0.0713053	0.828828	hypothetical protein	NA	comE	Prokaryotic N-terminal methylation motif
NH10_02409	NH10_00327	pilE	0.0997947	0.74232	hypothetical protein	NA	pilE	Type IV minor pilin ComP, DNA uptake sequence receptor
NH10_02411	NH10_00328	rpsP	1.63789	3.18e-15	30S ribosomal protein S16	NA	rpsP	Belongs to the bacterial ribosomal protein bS16 family
NH10_02406	NH10_00329	rimM	0.729288	0.000167529	ribosome maturation factor RimM	NA	rimM	An accessory protein needed during the final step in the assembly of 30S ribosomal subunit, possibly for assembly of the head region. Probably interacts with S19. Essential for efficient processing of 16S rRNA. May be needed both before and after RbfA during the maturation of 16S rRNA. It has affinity for free ribosomal 30S subunits but not for 70S ribosomes
NH10_02405	NH10_00330	trmD	0.0777228	0.752571	tRNA (guanosine(37)-N1)-methyltransferase TrmD	2.1.1.228	trmD	Belongs to the RNA methyltransferase TrmD family
NH10_02407	NH10_00331	rplS	0.489623	0.0256259	50S ribosomal protein L19	NA	rplS	This protein is located at the 30S-50S ribosomal subunit interface and may play a role in the structure and function of the aminoacyl-tRNA binding site
NH10_02404	NH10_00332	lip	-1.13602	0.00101644	triacylglycerol lipase	NA	lip	alpha/beta hydrolase fold
NH10_03084	NH10_00333	lifO	-2.4308	5.42e-08	lipase secretion chaperone	NA	lifO	May be involved in the folding of the extracellular lipase during its passage through the periplasm
dctA	NH10_00334	truB	0.0779932	0.786041	tRNA pseudouridine(55) synthase TruB	5.4.99.25	truB	Responsible for synthesis of pseudouridine from uracil- 55 in the psi GC loop of transfer RNAs
NH10_01371	NH10_00335	NH10_00335	0.0497472	0.890794	TSUP family transporter	NA	0	membrane transporter protein
NH10_01476	NH10_00336	NH10_00336	0.36054	0.0390252	hemerythrin domain-containing protein	NA	0	Hemerythrin HHE cation binding domain
NH10_01121	NH10_00337	NH10_00337	-0.144521	0.578183	EamA family transporter	NA	0	EamA-like transporter family
dddP	NH10_00338	NH10_00338	-0.299785	0.260317	EamA family transporter	NA	0	EamA-like transporter family
NH10_00155	NH10_00339	serA	0.379885	0.108472	phosphoglycerate dehydrogenase	1.1.1.95	serA	Belongs to the D-isomer specific 2-hydroxyacid dehydrogenase family
def	NH10_00340	NH10_00340	0.299799	0.145211	FAD-binding oxidoreductase	NA	0	FAD linked oxidases, C-terminal domain
NH10_03704	NH10_00341	NH10_00341	0.267912	0.206758	hypothetical protein	NA	0	0
der	NH10_00342	NH10_00342	1.26016	0.000193457	antibiotic biosynthesis monooxygenase	NA	0	Antibiotic biosynthesis monooxygenase
NH10_01459	NH10_00343	mdaB	0.842249	0.0432097	NAD(P)H-dependent oxidoreductase	NA	mdaB	Flavodoxin-like fold
NH10_00934	NH10_00344	NH10_00344	-0.402737	0.223605	hypothetical protein	NA	0	0
NH10_01016	NH10_00345	cmr	-0.466146	0.0976157	MFS transporter	NA	cmr	Major facilitator Superfamily
NH10_01572	NH10_00346	yccS_1	-0.8593	0.0142426	TIGR01666 family membrane protein	NA	0	FUSC-like inner membrane protein yccS
dhbA	NH10_00347	sodC	0.790669	0.00272795	superoxide dismutase family protein	NA	sodC	Destroys radicals which are normally produced within the cells and which are toxic to biological systems
dinB	NH10_00348	NH10_00348	-1.03556	1.16e-05	AI-2E family transporter	NA	0	AI-2E family transporter
djlA	NH10_00349	NH10_00349	-0.635474	0.0654236	ParA family protein	NA	0	VirC1 protein
dkgB	NH10_00350	NH10_00350	-0.0196091	0.955362	endonuclease	NA	0	Endonuclease related to archaeal Holliday junction resolvase
dksA	NH10_00351	NH10_00351	0.723844	0.0207566	hypothetical protein	NA	0	0
dld	NH10_00352	NH10_00352	-0.61849	0.099489	hypothetical protein	NA	0	0
dmeF	NH10_00353	NH10_00353	-0.703545	0.020051	class I SAM-dependent methyltransferase	NA	0	Methyltransferase domain
dnaA	NH10_00354	NH10_00354	-0.277436	0.362308	hypothetical protein	NA	0	alpha beta
dnaB	NH10_00355	NH10_00355	0.745944	0.00255203	amino acid permease	NA	0	amino acid
dnaE	NH10_00356	NH10_00356	0.148984	0.556918	Glu/Leu/Phe/Val dehydrogenase	NA	0	Belongs to the Glu Leu Phe Val dehydrogenases family
NH10_03031	NH10_00357	astC	-0.22748	0.333902	aspartate aminotransferase family protein	NA	astC	acetylornithine aminotransferase
dnaJ	NH10_00358	astA_1	0.58956	0.0153105	arginine N-succinyltransferase	2.3.1.109	astA	Arginine N-succinyltransferase beta subunit
dnaK	NH10_00359	astD	-0.283299	0.243244	succinylglutamate-semialdehyde dehydrogenase	1.2.1.71	astD	Catalyzes the NAD-dependent reduction of succinylglutamate semialdehyde into succinylglutamate
NH10_00002	NH10_00360	astB	-0.125993	0.573342	N-succinylarginine dihydrolase	3.5.3.23	astB	Catalyzes the hydrolysis of N(2)-succinylarginine into N(2)-succinylornithine, ammonia and CO(2)
dnaQ	NH10_00361	astE	0.23626	0.303966	succinylglutamate desuccinylase	3.5.1.96	astE	Belongs to the AspA AstE family. Succinylglutamate desuccinylase subfamily
NH10_01624	NH10_00362	NH10_00362	1.83466	1.58e-32	hypothetical protein	NA	#N/A	#N/A
dprA	NH10_00363	NH10_00363	-0.975291	0.0278279	hypothetical protein	NA	0	0
NH10_03828	NH10_00364	NH10_00364	-0.308992	0.303019	S8 family serine peptidase	NA	0	Subtilase family
NH10_00121	NH10_00365	NH10_00365	-0.27992	0.369152	hypothetical protein	NA	0	0
NH10_03579	NH10_00366	NH10_00366	0.386069	0.135777	hypothetical protein	NA	0	0
dsbD	NH10_00367	NH10_00367	-0.464489	0.137947	LysR family transcriptional regulator	NA	0	LysR substrate binding domain
NH10_02868	NH10_00368	NH10_00368	0.0533317	0.906533	DMT family transporter	NA	0	EamA-like transporter family
NH10_00106	NH10_00369	NH10_00369	0.232401	0.462587	hypothetical protein	NA	0	YCII-related domain
NH10_01216	NH10_00370	NH10_00370	-0.267667	0.338547	hypothetical protein	NA	0	Protein of unknown function DUF262
dusA	NH10_00371	NH10_00371	0.0610049	0.828689	hypothetical protein	NA	0	0
dusB	NH10_00372	glyS	-1.13468	2.96e-05	glycine--tRNA ligase subunit beta	6.1.1.14	glyS	Glycyl-tRNA synthetase beta subunit
NH10_03078	NH10_00373	glyQ	-0.771139	0.00101988	glycine--tRNA ligase subunit alpha	6.1.1.14	glyQ	glycyl-tRNA synthetase, alpha subunit
dut	NH10_00374	NH10_00374	-0.480191	0.10951	tetracycline resistance MFS efflux pump	NA	0	Major facilitator Superfamily
NH10_01686	NH10_00375	NH10_00375	1.06599	0.000693529	putative DNA modification/repair radical SAM protein	NA	0	Elongator protein 3, MiaB family, Radical SAM
dxs	NH10_00376	NH10_00376	0.00396123	0.993156	TIGR03915 family putative DNA repair protein	NA	0	Domain of unknown function (DUF4130
eat	NH10_00377	NH10_00377	1.66643	2.27e-10	HPP family protein	NA	0	HPP family
NH10_00688	NH10_00378	NH10_00378	0.520039	0.200876	PspC domain-containing protein	NA	0	PspC domain
eda	NH10_00379	NH10_00379	-0.228421	0.296296	hypothetical protein	NA	0	0
NH10_03336	NH10_00380	NH10_00380	-0.315759	0.343521	hypothetical protein	NA	0	acyl-CoA dehydrogenase
efp	NH10_00381	NH10_00381	-1.04286	0.00636513	hypothetical protein	NA	0	0
NH10_02963	NH10_00382	aroE	0.616358	0.0560147	shikimate dehydrogenase	1.1.1.25	aroE	Involved in the biosynthesis of the chorismate, which leads to the biosynthesis of aromatic amino acids. Catalyzes the reversible NADPH linked reduction of 3-dehydroshikimate (DHSA) to yield shikimate (SA)
NH10_02962	NH10_00383	hemF	0.214058	0.435192	oxygen-dependent coproporphyrinogen oxidase	1.3.3.3	hemF	Involved in the heme biosynthesis. Catalyzes the aerobic oxidative decarboxylation of propionate groups of rings A and B of coproporphyrinogen-III to yield the vinyl groups in protoporphyrinogen-IX
NH10_00405	NH10_00384	ribA	-0.288937	0.252202	GTP cyclohydrolase II	3.5.4.25	ribA	Catalyzes the conversion of GTP to 2,5-diamino-6- ribosylamino-4(3H)-pyrimidinone 5'-phosphate (DARP), formate and pyrophosphate
eno	NH10_00385	dxs	1.11754	3.09e-15	1-deoxy-D-xylulose-5-phosphate synthase	2.2.1.7	dxs	Catalyzes the acyloin condensation reaction between C atoms 2 and 3 of pyruvate and glyceraldehyde 3-phosphate to yield 1-deoxy-D-xylulose-5-phosphate (DXP)
NH10_00264	NH10_00386	suhB	-0.112683	0.619035	inositol monophosphatase	NA	suhB	Inositol monophosphatase
epmB	NH10_00387	NH10_00387	-2.63182	2.31e-23	DEAD/DEAH box helicase	NA	0	Belongs to the DEAD box helicase family
NH10_00828	NH10_00388	NH10_00388	-0.250338	0.600001	hypothetical protein	NA	#N/A	#N/A
era	NH10_00389	ttg2A	0.00219689	0.995186	ABC transporter ATP-binding protein	NA	ttg2A	ATPases associated with a variety of cellular activities
erpA	NH10_00390	mlaE	-0.322312	0.117632	lipid asymmetry maintenance ABC transporter permease subunit MlaE	NA	ttg2B	Permease MlaE
esiB	NH10_00391	ttg2C	0.284914	0.109418	outer membrane lipid asymmetry maintenance protein MlaD	NA	ttg2C	MlaD protein
NH10_00145	NH10_00392	ttg2D	0.441206	0.00979604	ABC transporter substrate-binding protein	NA	ttg2D	MlaC protein
NH10_03855	NH10_00393	NH10_00393	-0.197114	0.330867	STAS domain-containing protein	NA	0	STAS domain
NH10_02848	NH10_00394	corA	0.689985	0.000754645	magnesium transporter	NA	corA	CorA-like Mg2+ transporter protein
NH10_00974	NH10_00395	NH10_00395	-0.247829	0.237661	TIGR00730 family Rossman fold protein	NA	0	Belongs to the LOG family
NH10_00973	NH10_00396	NH10_00396	0.144464	0.556918	NUDIX domain-containing protein	NA	0	NUDIX domain
NH10_03444	NH10_00397	comF	-0.231995	0.549414	ComF family protein	NA	comF	competence protein
ethR	NH10_00398	recG	0.0211691	0.940221	ATP-dependent DNA helicase RecG	3.6.4.12	recG	Critical role in recombination and DNA repair. Helps process Holliday junction intermediates to mature products by catalyzing branch migration. Has a DNA unwinding activity characteristic of a DNA helicase with a 3'- to 5'- polarity. Unwinds branched duplex DNA (Y-DNA)
ettA	NH10_00399	NH10_00399	0.24842	0.204323	NAD(P)H-binding protein	NA	0	NAD(P)H-binding
NH10_01567	NH10_00400	adeT2	0.347923	0.141198	putative multidrug efflux protein AdeT2	NA	0	TRAP-type C4-dicarboxylate transport system periplasmic component
eutC	NH10_00401	plsB	-0.140504	0.485712	glycerol-3-phosphate 1-O-acyltransferase PlsB	2.3.1.15	plsB	Belongs to the GPAT DAPAT family
eutQ	NH10_00402	tesB	0.758718	0.000383388	acyl-CoA thioesterase II	NA	tesB	Acyl-CoA thioesterase
NH10_03366	NH10_00403	NH10_00403	-0.387498	0.0337305	dicarboxylate/amino acid:cation symporter	NA	0	Catalyzes the proton-dependent transport of glutamate and aspartate
NH10_01340	NH10_00404	NH10_00404	0.468024	0.0102754	metal-dependent hydrolase	NA	0	Predicted metal-dependent hydrolase
NH10_03007	NH10_00405	engB	0.193303	0.361246	YihA family ribosome biogenesis GTP-binding protein	NA	engB	Necessary for normal cell division and for the maintenance of normal septation
fabD	NH10_00406	nsrR	0.556176	0.134735	Rrf2 family transcriptional regulator	NA	nsrR	Transcriptional regulator
fabG	NH10_00407	hmp	-0.321963	0.472411	flavohemoprotein	NA	hmp	Globin
NH10_01619	NH10_00408	NH10_00408	-0.607371	0.00187887	hypothetical protein	NA	0	Bacterial protein of unknown function (DUF853)
NH10_02660	NH10_00409	metC	-0.203532	0.413289	PLP-dependent transferase	NA	metC	Cys/Met metabolism PLP-dependent enzyme
NH10_03307	NH10_00410	NH10_00410	0.502908	0.131076	type 1 glutamine amidotransferase	NA	0	Glutamine amidotransferase class-I
fabR	NH10_00411	rpsJ	1.93615	2.48e-18	30S ribosomal protein S10	NA	rpsJ	Involved in the binding of tRNA to the ribosomes
fabZ	NH10_00412	rplC	1.9774	1.29e-17	50S ribosomal protein L3	NA	rplC	One of the primary rRNA binding proteins, it binds directly near the 3'-end of the 23S rRNA, where it nucleates assembly of the 50S subunit
fadA	NH10_00413	rplD	2.05104	3.97e-25	50S ribosomal protein L4	NA	rplD	Forms part of the polypeptide exit tunnel
fadB	NH10_00414	rplW	1.82633	3.85e-24	50S ribosomal protein L23	NA	rplW	One of the early assembly proteins it binds 23S rRNA. One of the proteins that surrounds the polypeptide exit tunnel on the outside of the ribosome. Forms the main docking site for trigger factor binding to the ribosome
NH10_03674	NH10_00415	rplB	1.80612	2.6e-31	50S ribosomal protein L2	NA	rplB	One of the primary rRNA binding proteins. Required for association of the 30S and 50S subunits to form the 70S ribosome, for tRNA binding and peptide bond formation. It has been suggested to have peptidyltransferase activity
NH10_00440	NH10_00416	rpsS	1.78506	4.52e-26	30S ribosomal protein S19	NA	rpsS	Protein S19 forms a complex with S13 that binds strongly to the 16S ribosomal RNA
NH10_01237	NH10_00417	rplV	1.77175	8.95e-32	50S ribosomal protein L22	NA	rplV	The globular domain of the protein is located near the polypeptide exit tunnel on the outside of the subunit, while an extended beta-hairpin is found that lines the wall of the exit tunnel in the center of the 70S ribosome
NH10_02766	NH10_00418	rpsC	1.78333	8.21e-38	30S ribosomal protein S3	NA	rpsC	Binds the lower part of the 30S subunit head. Binds mRNA in the 70S ribosome, positioning it for translation
NH10_01618	NH10_00419	rplP	1.8327	2.24e-39	50S ribosomal protein L16	NA	rplP	Binds 23S rRNA and is also seen to make contacts with the A and possibly P site tRNAs
NH10_00640	NH10_00420	rpmC	1.84132	6.44e-32	50S ribosomal protein L29	NA	rpmC	Belongs to the universal ribosomal protein uL29 family
fahA	NH10_00421	rpsQ	1.92738	5.17e-40	30S ribosomal protein S17	NA	rpsQ	One of the primary rRNA binding proteins, it binds specifically to the 5'-end of 16S ribosomal RNA
NH10_02210	NH10_00422	rplN	1.08233	1.04e-10	50S ribosomal protein L14	NA	rplN	Binds to 23S rRNA. Forms part of two intersubunit bridges in the 70S ribosome
NH10_01005	NH10_00423	rplX	1.02307	1.7e-07	50S ribosomal protein L24	NA	rplX	One of the proteins that surrounds the polypeptide exit tunnel on the outside of the subunit
fdhD	NH10_00424	rplE	1.02903	3.77e-06	50S ribosomal protein L5	NA	rplE	This is 1 of the proteins that binds and probably mediates the attachment of the 5S RNA into the large ribosomal subunit, where it forms part of the central protuberance. In the 70S ribosome it contacts protein S13 of the 30S subunit (bridge B1b), connecting the 2 subunits
fdx	NH10_00425	rpsN	1.1773	1.2e-07	30S ribosomal protein S14	NA	rpsN	Binds 16S rRNA, required for the assembly of 30S particles and may also be responsible for determining the conformation of the 16S rRNA at the A site
NH10_02580	NH10_00426	rpsH	1.4288	7.52e-13	30S ribosomal protein S8	NA	rpsH	One of the primary rRNA binding proteins, it binds directly to 16S rRNA central domain where it helps coordinate assembly of the platform of the 30S subunit
feaR	NH10_00427	rplF	1.40334	1.12e-12	50S ribosomal protein L6	NA	rplF	This protein binds to the 23S rRNA, and is important in its secondary structure. It is located near the subunit interface in the base of the L7 L12 stalk, and near the tRNA binding site of the peptidyltransferase center
fecI	NH10_00428	rplR	1.25427	1.66e-09	50S ribosomal protein L18	NA	rplR	This is one of the proteins that binds and probably mediates the attachment of the 5S RNA into the large ribosomal subunit, where it forms part of the central protuberance
NH10_03577	NH10_00429	rpsE	1.17149	2.4e-07	30S ribosomal protein S5	NA	rpsE	Located at the back of the 30S subunit body where it stabilizes the conformation of the head with respect to the body
ffh	NH10_00430	rpmD	1.29626	1.05e-09	50S ribosomal protein L30	NA	rpmD	Ribosomal protein L30
fghA	NH10_00431	rplO	0.523917	0.0352201	50S ribosomal protein L15	NA	rplO	binds to the 23S rRNA
filE	NH10_00432	secY	0.549538	0.0151058	preprotein translocase subunit SecY	NA	secY	The central subunit of the protein translocation channel SecYEG. Consists of two halves formed by TMs 1-5 and 6-10. These two domains form a lateral gate at the front which open onto the bilayer between TMs 2 and 7, and are clamped together by SecE at the back. The channel is closed by both a pore ring composed of hydrophobic SecY resides and a short helix (helix 2A) on the extracellular side of …
fimA	NH10_00433	rpmJ	0.780107	0.000328591	50S ribosomal protein L36	NA	rpmJ	Belongs to the bacterial ribosomal protein bL36 family
fimW	NH10_00434	rpsM	0.758654	0.002424	30S ribosomal protein S13	NA	rpsM	Located at the top of the head of the 30S subunit, it contacts several helices of the 16S rRNA. In the 70S ribosome it contacts the 23S rRNA (bridge B1a) and protein L5 of the 50S subunit (bridge B1b), connecting the 2 subunits
fis	NH10_00435	rpsK	0.825377	0.00101988	30S ribosomal protein S11	NA	rpsK	Located on the platform of the 30S subunit, it bridges several disparate RNA helices of the 16S rRNA. Forms part of the Shine-Dalgarno cleft in the 70S ribosome
NH10_03817	NH10_00436	rpsD	0.700685	0.00577414	30S ribosomal protein S4	NA	rpsD	One of the primary rRNA binding proteins, it binds directly to 16S rRNA where it nucleates assembly of the body of the 30S subunit
NH10_03816	NH10_00437	rpoA	0.588446	0.0199746	DNA-directed RNA polymerase subunit alpha	2.7.7.6	rpoA	DNA-dependent RNA polymerase catalyzes the transcription of DNA into RNA using the four ribonucleoside triphosphates as substrates
NH10_03846	NH10_00438	rplQ	0.773884	0.00350446	50S ribosomal protein L17	NA	rplQ	Ribosomal protein L17
fmt	NH10_00439	almA	0.500791	0.0301223	NAD(P)/FAD-dependent oxidoreductase	NA	almA	Flavin-binding monooxygenase-like
NH10_03363	NH10_00440	fadE	-0.647027	0.0375592	acyl-CoA dehydrogenase family protein	NA	fadE	Acyl-CoA dehydrogenase, C-terminal domain
folB	NH10_00441	sdhE	0.923116	1.08e-06	succinate dehydrogenase assembly factor 2	NA	sdhE	Flavinator of succinate dehydrogenase
folC	NH10_00442	NH10_00442	-0.0815042	0.869469	hypothetical protein	NA	0	0
folD	NH10_00443	NH10_00443	-0.167314	0.715353	hypothetical protein	NA	0	0
folE	NH10_00444	NH10_00444	-0.314698	0.204162	hypothetical protein	NA	0	0
folK	NH10_00445	rrtA	-0.421312	0.0685496	rhombosortase	3.4.21.-	0	Rhomboid family
folP_1	NH10_00446	NH10_00446	-1.18748	1.44e-06	TRAP transporter large permease subunit	NA	0	Tripartite ATP-independent periplasmic transporter, DctM component
folP_2	NH10_00447	NH10_00447	0.235089	0.324516	hypothetical protein	NA	0	0
NH10_01357	NH10_00448	NH10_00448	0.435554	0.0195885	YheV family putative metal-binding protein	NA	0	Probable metal-binding protein (DUF2387)
NH10_03102	NH10_00449	prlC	1.07787	5.64e-05	M3 family metallopeptidase	NA	prlC	Peptidase family M3
frr	NH10_00450	rnr	-0.089612	0.692077	ribonuclease R	NA	rnr	3'-5' exoribonuclease that releases 5'-nucleoside monophosphates and is involved in maturation of structured RNAs
NH10_01716	NH10_00454	NH10_00454	0.479099	0.191639	HAD-IB family hydrolase	NA	0	haloacid dehalogenase-like hydrolase
NH10_02878	NH10_00455	NH10_00455	-0.564254	0.198288	hypothetical protein	NA	0	Hep Hag repeat protein
ftsA	NH10_00457	NH10_00457	0.0962197	0.831211	nitroreductase family protein	NA	0	Nitroreductase family
ftsB	NH10_00458	NH10_00458	-0.511276	0.0172907	YcxB family protein	NA	0	0
ftsH	NH10_00459	NH10_00459	-0.436358	0.068233	fumarylacetoacetate hydrolase family protein	NA	0	Fumarylacetoacetate (FAA) hydrolase family
ftsI	NH10_00460	NH10_00460	0.055903	0.875491	helix-turn-helix transcriptional regulator	NA	0	AraC-like ligand binding domain
NH10_02995	NH10_00461	NH10_00461	-0.546871	0.223471	DMT family transporter	NA	0	EamA-like transporter family
ftsL	NH10_00462	NH10_00462	-0.527389	0.0522392	YihY family inner membrane protein	NA	0	UPF0761 membrane protein
NH10_00156	NH10_00463	wrbA	0.282444	0.338013	NAD(P)H:quinone oxidoreductase	1.6.5.2	wrbA	Belongs to the WrbA family
ftsW	NH10_00464	xpt	2.85086	6.16e-32	xanthine phosphoribosyltransferase	2.4.2.22	xpt	Converts the preformed base xanthine, a product of nucleic acid breakdown, to xanthosine 5'-monophosphate (XMP), so it can be reused for RNA or DNA synthesis
ftsY	NH10_00465	NH10_00465	0.660298	8.3e-05	hypothetical protein	NA	0	Protein of unknown function (DUF3108)
ftsZ	NH10_00466	NH10_00466	-0.570572	0.0118217	hypothetical protein	NA	0	0
NH10_03339	NH10_00467	NH10_00467	-1.07057	0.0261572	energy transducer TonB	NA	0	Gram-negative bacterial TonB protein C-terminal
fumC	NH10_00468	ybeY	-0.452149	0.0885412	rRNA maturation RNase YbeY	NA	ybeY	Single strand-specific metallo-endoribonuclease involved in late-stage 70S ribosome quality control and in maturation of the 3' terminus of the 16S rRNA
fur_1	NH10_00469	phoL	0.279519	0.299476	PhoH family protein	NA	phoL	PhoH-like protein
fur_2	NH10_00470	miaB	-0.83688	0.000688866	tRNA (N6-isopentenyl adenosine(37)-C2)-methylthiotransferase MiaB	2.8.4.3	miaB	Catalyzes the methylthiolation of N6- (dimethylallyl)adenosine (i(6)A), leading to the formation of 2- methylthio-N6-(dimethylallyl)adenosine (ms(2)i(6)A) at position 37 in tRNAs that read codons beginning with uridine
fusA	NH10_00471	NH10_00471	0.466196	0.00363775	lytic transglycosylase domain-containing protein	NA	0	COG0741 Soluble lytic murein transglycosylase and related regulatory proteins (some contain LysM invasin domains)
NH10_00209	NH10_00472	NH10_00472	-0.283799	0.170725	hypothetical protein	NA	0	Belongs to the RNase T2 family
gabT	NH10_00473	mdh	0.490363	0.0237335	malate dehydrogenase	1.1.1.37	mdh	Catalyzes the reversible oxidation of malate to oxaloacetate
galE_1	NH10_00474	NH10_00474	0.778052	0.00372789	hypothetical protein	NA	0	Protein of unknown function (DUF2789)
galE_2	NH10_00475	NH10_00475	0.533379	0.262778	hypothetical protein	NA	0	0
galU	NH10_00476	NH10_00476	-0.293389	0.326942	2OG-Fe(II) oxygenase	NA	0	2OG-Fe(II) oxygenase superfamily
NH10_01065	NH10_00477	rlmJ	0.0493212	0.841173	23S rRNA (adenine(2030)-N(6))-methyltransferase RlmJ	NA	rlmJ	Specifically methylates the adenine in position 2030 of 23S rRNA
garD	NH10_00478	pssA	-0.106944	0.608139	CDP-diacylglycerol--serine O-phosphatidyltransferase	2.7.8.8	pssA	Belongs to the CDP-alcohol phosphatidyltransferase class-I family
gatA	NH10_00479	NH10_00479	0.37209	0.026012	hypothetical protein	NA	0	0
gatB	NH10_00485	NH10_00485	0.0540153	0.870513	GFA family protein	NA	0	Glutathione-dependent formaldehyde-activating enzyme
gatC	NH10_00486	NH10_00486	-0.520421	0.0239023	hypothetical protein	NA	0	Protein of unknown function (DUF4256)
NH10_00645	NH10_00487	NH10_00487	-0.0247088	0.952888	acyl-CoA dehydrogenase family protein	NA	0	Acyl-CoA dehydrogenase, C-terminal domain
NH10_03155	NH10_00488	NH10_00488	-1.25867	0.00174602	TetR family transcriptional regulator	NA	0	Bacterial regulatory proteins, tetR family
gcvH	NH10_00489	NH10_00489	-0.773072	0.00526657	hypothetical protein	NA	0	Pfam:DUF1446
gdhA	NH10_00490	NH10_00490	-1.08394	0.00101988	SDR family oxidoreductase	NA	0	KR domain
genX	NH10_00491	NH10_00491	-0.563006	0.0455512	acetyl-CoA carboxylase carboxyltransferase subunit	NA	0	Carboxyl transferase domain
NH10_02961	NH10_00492	NH10_00492	-1.13079	0.00100702	acyl-CoA dehydrogenase family protein	NA	0	Acyl-CoA dehydrogenase, C-terminal domain
NH10_01399	NH10_00493	NH10_00493	-0.922854	0.00583239	enoyl-CoA hydratase/isomerase family protein	NA	0	Belongs to the enoyl-CoA hydratase isomerase family
gigA	NH10_00494	NH10_00494	-0.137067	0.574194	acetyl/propionyl/methylcrotonyl-CoA carboxylase subunit alpha	NA	0	Biotin carboxylase C-terminal domain
gigB	NH10_00495	NH10_00495	-0.746272	0.079914	hypothetical protein	NA	0	0
gigC	NH10_00496	sspB	-0.346306	0.255303	ClpXP protease specificity-enhancing factor	NA	sspB	stringent starvation protein B
NH10_02175	NH10_00497	sspA	-0.25785	0.368804	hypothetical protein	NA	sspA	starvation protein A
glmM	NH10_00498	rpsI	-0.267337	0.270422	30S ribosomal protein S9	NA	rpsI	Belongs to the universal ribosomal protein uS9 family
glmS	NH10_00499	rplM	-0.014886	0.964438	50S ribosomal protein L13	NA	rplM	This protein is one of the early assembly proteins of the 50S ribosomal subunit, although it is not seen to bind rRNA by itself. It is important during the early stages of 50S assembly
glmU	NH10_00500	pdxA	0.796926	5.91e-06	4-hydroxythreonine-4-phosphate dehydrogenase PdxA	1.1.1.262	pdxA	Catalyzes the NAD(P)-dependent oxidation of 4- (phosphohydroxy)-L-threonine (HTP) into 2-amino-3-oxo-4- (phosphohydroxy)butyric acid which spontaneously decarboxylates to form 3-amino-2-oxopropyl phosphate (AHAP)
glnA	NH10_00501	rsmA	0.0399655	0.875953	16S rRNA (adenine(1518)-N(6)/adenine(1519)-N(6))- dimethyltransferase RsmA	2.1.1.182	ksgA	Specifically dimethylates two adjacent adenosines (A1518 and A1519) in the loop of a conserved hairpin near the 3'-end of 16S rRNA in the 30S particle. May play a critical role in biogenesis of 30S subunits
glnD	NH10_00502	apaH	0.282243	0.177181	symmetrical bis(5'-nucleosyl)-tetraphosphatase	3.6.1.41	apaH	Hydrolyzes diadenosine 5',5'''-P1,P4-tetraphosphate to yield ADP
glnE	NH10_00503	NH10_00503	-0.248188	0.369335	hypothetical protein	NA	0	Uncharacterized protein conserved in bacteria (DUF2147)
glnG	NH10_00504	lrgB	-0.38367	0.16346	LrgB family protein	NA	lrgB	LrgB-like family
glnK	NH10_00505	NH10_00505	-0.289322	0.301136	hypothetical protein	NA	0	Effector of murein hydrolase LrgA
NH10_01680	NH10_00506	hflX	-0.180911	0.372884	GTPase HflX	3.6.5.-	hflX	GTPase that associates with the 50S ribosomal subunit and may have a role during protein synthesis or ribosome biogenesis
NH10_01564	NH10_00507	plsC	-0.29468	0.141976	1-acyl-sn-glycerol-3-phosphate acyltransferase	NA	plsC	Acyltransferase
gloA	NH10_00508	NH10_00508	0.157487	0.534662	phospholipase D family protein	NA	0	Phospholipase D
gloB	NH10_00509	NH10_00509	-0.394573	0.34198	metallophosphoesterase	NA	0	Calcineurin-like phosphoesterase superfamily domain
glpD	NH10_00510	psaB	-0.913098	0.00573138	OmpA family protein	NA	psaB	Belongs to the ompA family
glpK	NH10_00511	NH10_00511	-1.05688	0.000498356	diguanylate cyclase	NA	0	Periplasmic sensor domain
NH10_00201	NH10_00512	NH10_00512	-0.838052	0.00220729	YfiR family protein	NA	0	Domain of unknown function (DUF4154)
NH10_02880	NH10_00518	NH10_00518	-0.324064	0.385292	dihydrolipoyl dehydrogenase	1.8.1.4	0	Pyridine nucleotide-disulphide oxidoreductase, dimerisation domain
gltA	NH10_00519	NH10_00519	-0.482159	0.270417	hypothetical protein	NA	0	0
gltB	NH10_00520	NH10_00520	1.09982	4.57e-09	TIGR01244 family phosphatase	NA	0	Putative phosphatase (DUF442)
NH10_00307	NH10_00521	NH10_00521	0.472967	0.0252101	alpha/beta hydrolase	NA	0	X-Pro dipeptidyl-peptidase (S15 family)
NH10_02274	NH10_00522	trxC	0.813617	5.05e-05	thioredoxin TrxC	NA	0	Thioredoxin
NH10_02273	NH10_00523	NH10_00523	0.492575	0.00701794	acyl-CoA thioesterase	NA	0	Thioesterase superfamily
NH10_02272	NH10_00524	NH10_00524	-0.592564	0.00806826	hypothetical protein	NA	0	Domain of unknown function (DUF4442)
gltP	NH10_00525	NH10_00525	-0.661518	0.00348049	YajQ family cyclic di-GMP-binding protein	NA	0	Belongs to the UPF0234 family
gltS	NH10_00526	NH10_00526	0.055037	0.784388	sulfurtransferase	NA	0	Rhodanese Homology Domain
NH10_00286	NH10_00527	mnmC	-0.908314	0.000538199	FAD-dependent 5-carboxymethylaminomethyl-2-thiouridine(34) oxidoreductase MnmC	2.1.1.61	mnmC	Catalyzes the last two steps in the biosynthesis of 5- methylaminomethyl-2-thiouridine (mnm(5)s(2)U) at the wobble position (U34) in tRNA. Catalyzes the FAD-dependent demodification of cmnm(5)s(2)U34 to nm(5)s(2)U34, followed by the transfer of a methyl group from S-adenosyl-L-methionine to nm(5)s(2)U34, to form mnm(5)s(2)U34
gluQRS	NH10_00528	NH10_00528	-1.16026	4.24e-05	hypothetical protein	NA	0	0
NH10_00958	NH10_00529	yciI	-0.422304	0.156232	Protein YciI	NA	0	YCII-related domain
NH10_01342	NH10_00530	ispZ	-0.0416978	0.891877	septation protein IspZ	NA	ispZ	probably involved in intracellular septation
glyQ	NH10_00531	NH10_00531	-0.111062	0.711708	PHP domain-containing protein	NA	0	DNA polymerase alpha chain like domain
NH10_00372	NH10_00532	NH10_00532	-0.553129	0.0469342	bestrophin	NA	0	Bestrophin, RFP-TM, chloride channel
gmk	NH10_00533	radC	0.0997523	0.828828	DNA repair protein RadC	NA	radC	Belongs to the UPF0758 family
NH10_03333	NH10_00534	coaBC	0.269904	0.23287	bifunctional phosphopantothenoylcysteine decarboxylase/phosphopantothenate--cysteine ligase CoaBC	4.1.1.36	coaBC	Catalyzes two steps in the biosynthesis of coenzyme A. In the first step cysteine is conjugated to 4'-phosphopantothenate to form 4-phosphopantothenoylcysteine, in the latter compound is decarboxylated to form 4'-phosphopantotheine
NH10_03334	NH10_00535	secF	-0.568275	0.0237335	protein translocase subunit SecF	NA	secF	Part of the Sec protein translocase complex. Interacts with the SecYEG preprotein conducting channel. SecDF uses the proton motive force (PMF) to complete protein translocation after the ATP-dependent function of SecA
gpFI	NH10_00536	secD	-0.900189	6.59e-05	protein translocase subunit SecD	NA	secD	Part of the Sec protein translocase complex. Interacts with the SecYEG preprotein conducting channel. SecDF uses the proton motive force (PMF) to complete protein translocation after the ATP-dependent function of SecA
NH10_03547	NH10_00537	yajC	-0.650107	0.00672799	preprotein translocase subunit YajC	NA	yajC	Preprotein translocase subunit YajC
NH10_03830	NH10_00538	tgt	-0.945756	0.000334292	tRNA guanosine(34) transglycosylase Tgt	2.4.2.29	tgt	Catalyzes the base-exchange of a guanine (G) residue with the queuine precursor 7-aminomethyl-7-deazaguanine (PreQ1) at position 34 (anticodon wobble position) in tRNAs with GU(N) anticodons (tRNA-Asp, -Asn, -His and -Tyr). Catalysis occurs through a double-displacement mechanism. The nucleophile active site attacks the C1' of nucleotide 34 to detach the guanine base from the RNA, forming a coval…
NH10_03587	NH10_00539	NH10_00539	-1.01903	0.000968425	LemA family protein	NA	0	LemA family
NH10_02296	NH10_00540	NH10_00540	-0.495994	0.14933	hypothetical protein	NA	0	0
NH10_01390	NH10_00541	queA	0.457335	0.107503	tRNA preQ1(34) S-adenosylmethionine ribosyltransferase-isomerase QueA	2.4.99.17	queA	Transfers and isomerizes the ribose moiety from AdoMet to the 7-aminomethyl group of 7-deazaguanine (preQ1-tRNA) to give epoxyqueuosine (oQ-tRNA)
greA	NH10_00543	NH10_00543	0.45038	0.231103	tyrosine-type recombinase/integrase	NA	0	Belongs to the 'phage' integrase family
greB	NH10_00544	NH10_00544	0.227344	0.428028	hypothetical protein	NA	#N/A	#N/A
groL	NH10_00545	NH10_00545	0.107884	0.752571	hypothetical protein	NA	0	0
NH10_00932	NH10_00546	NH10_00546	0.831589	0.00164711	hypothetical protein	NA	0	3'-5' exonuclease activity on single or double-strand DNA
grpE	NH10_00547	ssb_2	0.877495	0.0145053	single-stranded DNA-binding protein	NA	0	Single-strand binding protein family
grxC	NH10_00548	NH10_00548	-0.0200055	0.963097	hypothetical protein	NA	0	0
grxD	NH10_00549	NH10_00549	0.232786	0.614662	hypothetical protein	NA	#N/A	#N/A
NH10_00120	NH10_00550	NH10_00550	0.422384	0.246275	hypothetical protein	NA	#N/A	#N/A
gshB	NH10_00551	NH10_00551	0.142906	0.756172	hypothetical protein	NA	#N/A	#N/A
gspD	NH10_00552	NH10_00552	-0.25782	0.475653	hypothetical protein	NA	0	Toprim-like
gspE	NH10_00553	NH10_00553	0.236689	0.62143	hypothetical protein	NA	#N/A	#N/A
gspF	NH10_00554	NH10_00554	0.672753	0.00064617	hypothetical protein	NA	0	Helix-turn-helix XRE-family like proteins
gspG	NH10_00555	NH10_00555	0.88127	0.000300967	hypothetical protein	NA	#N/A	#N/A
gspI	NH10_00556	NH10_00556	0.803837	0.00021774	hypothetical protein	NA	0	Phage regulatory protein Rha (Phage_pRha)
gspJ	NH10_00557	NH10_00557	-0.0373897	0.914681	hypothetical protein	NA	#N/A	#N/A
gspK	NH10_00559	NH10_00559	-0.373051	0.0416235	hypothetical protein	NA	0	NAD-dependent DNA ligase
gspN	NH10_00560	NH10_00560	0.629574	0.000311735	hypothetical protein	NA	#N/A	#N/A
NH10_02668	NH10_00561	NH10_00561	-0.258754	0.581164	hypothetical protein	NA	0	Prokaryotic dksA/traR C4-type zinc finger
guaA	NH10_00562	NH10_00562	-0.331769	0.479044	hypothetical protein	NA	0	Ogr/Delta-like zinc finger
guaB	NH10_00563	NH10_00563	-0.0261558	0.946255	hypothetical protein	NA	0	Phage late control gene D protein (GPD)
guaD	NH10_00564	NH10_00564	0.248969	0.603632	hypothetical protein	NA	0	Phage P2 GpU
gudD	NH10_00565	NH10_00565	0.0335406	0.936696	hypothetical protein	NA	0	Phage-related minor tail protein
gyrA	NH10_00566	NH10_00566	-0.256302	0.590922	hypothetical protein	NA	0	Tail E family protein
gyrB	NH10_00567	NH10_00567	-0.152777	0.736473	hypothetical protein	NA	0	Phage tail tube protein FII
NH10_02721	NH10_00568	gpFI	-0.41692	0.377104	Putative prophage major tail sheath protein	NA	0	Phage tail sheath protein subtilisin-like domain
NH10_02722	NH10_00569	NH10_00569	0.231308	0.518874	hypothetical protein	NA	0	Phage tail-collar fibre protein
NH10_02723	NH10_00570	NH10_00570	0.331009	0.481742	hypothetical protein	NA	0	Phage tail protein (Tail_P2_I)
NH10_02724	NH10_00571	NH10_00571	0.395924	0.353855	hypothetical protein	NA	0	Baseplate J-like protein
NH10_02728	NH10_00572	NH10_00572	-0.785903	0.122159	hypothetical protein	NA	0	Gene 25-like lysozyme
hcaR	NH10_00573	NH10_00573	-0.0932994	0.844479	hypothetical protein	NA	0	Type VI secretion system, phage-baseplate injector
NH10_02719	NH10_00574	NH10_00574	-0.170458	0.687371	hypothetical protein	NA	0	Phage virion morphogenesis family
hchA	NH10_00575	NH10_00575	-0.349097	0.291085	hypothetical protein	NA	0	P2 phage tail completion protein R (GpR)
hda	NH10_00576	NH10_00576	-0.0589199	0.878191	hypothetical protein	NA	0	N-acetylmuramidase
NH10_03032	NH10_00577	NH10_00577	0.00202777	0.996118	hypothetical protein	NA	0	Putative 3TM holin, Phage_holin_3
hemB	NH10_00578	NH10_00578	-0.295202	0.53155	hypothetical protein	NA	0	Putative phage holin
hemC	NH10_00579	NH10_00579	-0.101461	0.840302	hypothetical protein	NA	0	Phage Tail Protein X
NH10_03556	NH10_00580	NH10_00580	0.0631177	0.896445	hypothetical protein	NA	0	Phage head completion protein (GPL)
NH10_01200	NH10_00581	NH10_00581	-0.211754	0.490466	hypothetical protein	NA	0	Phage small terminase subunit
hemF	NH10_00582	NH10_00582	-0.241752	0.512167	hypothetical protein	NA	0	Phage major capsid protein, P2 family
hemH	NH10_00583	NH10_00583	0.0602929	0.887663	hypothetical protein	NA	0	Phage capsid scaffolding protein (GPO) serine peptidase
hemJ	NH10_00584	NH10_00584	-0.543811	0.127424	hypothetical protein	NA	0	Terminase RNaseH-like domain
hemL	NH10_00585	NH10_00585	-0.244437	0.443342	hypothetical protein	NA	0	Phage portal protein
hemW	NH10_00586	NH10_00586	0.14869	0.557864	HAMP domain-containing histidine kinase	NA	0	PhoQ Sensor
hflD	NH10_00587	glnE	-0.964857	2.09e-06	bifunctional [glutamate--ammonia ligase]-adenylyl-L-tyrosine phosphorylase/[glutamate--ammonia-ligase]adenylyltransferase	2.7.7.42	glnE	Involved in the regulation of glutamine synthetase GlnA, a key enzyme in the process to assimilate ammonia. When cellular nitrogen levels are high, the C-terminal adenylyl transferase (AT) inactivates GlnA by covalent transfer of an adenylyl group from ATP to specific tyrosine residue of GlnA, thus reducing its activity. Conversely, when nitrogen levels are low, the N-terminal adenylyl removase (…
hflX	NH10_00588	ilvE	-1.70722	6.61e-12	branched-chain amino acid transaminase	2.6.1.42	ilvE	Belongs to the class-IV pyridoxal-phosphate-dependent aminotransferase family
hfq	NH10_00589	NH10_00589	-0.727474	0.000164496	mitochondrial fission ELM1 family protein	NA	0	Mitochondrial fission ELM1
NH10_03220	NH10_00590	NH10_00590	-0.466739	0.0598164	glycosyltransferase family 1 protein	NA	0	Glycosyl transferases group 1
hin_1	NH10_00591	NH10_00591	-1.02598	1.31e-07	polysaccharide deacetylase family protein	NA	0	Polysaccharide deacetylase
hin_2	NH10_00592	NH10_00592	-1.36865	3.77e-07	glycosyltransferase family 2 protein	NA	0	COG0463 Glycosyltransferases involved in cell wall biogenesis
hisA	NH10_00593	NH10_00593	-0.0100452	0.9714	glycosyltransferase	NA	0	Glycosyl transferases group 1
hisB	NH10_00594	NH10_00594	0.101258	0.705344	hypothetical protein	NA	0	Attaches a formyl group to the free amino group of methionyl-tRNA(fMet). The formyl group appears to play a dual role in the initiator identity of N-formylmethionyl-tRNA by promoting its recognition by IF2 and preventing the misappropriation of this tRNA by the elongation apparatus
NH10_03188	NH10_00595	NH10_00595	0.743784	9.01e-05	glycosyltransferase family 25 protein	NA	0	Glycosyltransferase family 25 (LPS biosynthesis protein)
hisD	NH10_00596	NH10_00596	-0.225863	0.34476	hypothetical protein	NA	0	pathogenesis
hisF	NH10_00597	NH10_00597	-0.208071	0.376435	hypothetical protein	NA	0	Glycosyl transferases group 1
NH10_03190	NH10_00598	NH10_00598	0.518008	0.145746	hypothetical protein	NA	0	0
hisH	NH10_00599	aspS	-1.05156	0.00188338	aspartate--tRNA ligase	6.1.1.12	aspS	Aspartyl-tRNA synthetase with relaxed tRNA specificity since it is able to aspartylate not only its cognate tRNA(Asp) but also tRNA(Asn). Reaction proceeds in two steps L-aspartate is first activated by ATP to form Asp-AMP and then transferred to the acceptor end of tRNA(Asp Asn)
NH10_03474	NH10_00600	NH10_00600	0.269732	0.527194	hypothetical protein	NA	0	Zinc dependent phospholipase C
NH10_01349	NH10_00601	znuD_1	0.0206143	0.968401	zinc piracy TonB-dependent receptor ZnuD	NA	0	TonB-dependent receptor
NH10_01350	NH10_00602	NH10_00602	0.0448228	0.887475	phospholipase D family protein	NA	0	PLD-like domain
NH10_01351	NH10_00603	NH10_00603	-0.375006	0.32474	hypothetical protein	NA	0	0
hisQ	NH10_00604	NH10_00604	0.538979	0.15641	RcnB family protein	NA	0	Nickel/cobalt transporter regulator
hisS	NH10_00605	psiE	-0.619032	0.0179452	phosphate-starvation-inducible PsiE family protein	NA	psiE	Phosphate-starvation-inducible E
NH10_02689	NH10_00606	acdA	-1.34181	3.42e-08	hypothetical protein	NA	acdA	acyl-CoA dehydrogenase
NH10_00407	NH10_00607	NH10_00607	-0.372953	0.107807	hypothetical protein	NA	0	acyl-CoA dehydrogenase
holA	NH10_00608	NH10_00608	1.41176	5.06e-07	hypothetical protein	NA	0	0
NH10_02197	NH10_00609	baeS	-0.149917	0.461741	sensor histidine kinase efflux regulator BaeS	2.7.13.3	baeS	HAMP (Histidine kinases, Adenylyl cyclases, Methyl binding proteins, Phosphatases) domain
NH10_03591	NH10_00610	baeR	-0.308807	0.18609	response regulator	NA	baeR	Transcriptional regulatory protein, C terminal
NH10_03580	NH10_00611	NH10_00611	-0.268938	0.24825	YdiU family protein	NA	0	Uncharacterized ACR, YdiU/UPF0061 family
NH10_01574	NH10_00612	NH10_00612	-0.266568	0.181209	acyl-CoA desaturase	NA	0	Fatty acid desaturase
hppD	NH10_00613	NH10_00613	0.765852	0.00179282	META domain-containing protein	NA	0	META domain
hpt	NH10_00614	NH10_00614	-0.346148	0.219743	glycerophosphodiester phosphodiesterase	NA	0	Glycerophosphoryl diester phosphodiesterase family
hpxO	NH10_00615	btuR	-0.199133	0.507925	cob(I)yrinic acid a,c-diamide adenosyltransferase	2.5.1.17	btuR	Cobalamin adenosyltransferase
hrpA	NH10_00616	NH10_00616	-0.20977	0.434948	TonB-dependent receptor	NA	0	TonB dependent receptor
hscA	NH10_00618	trpF	0.240356	0.275686	phosphoribosylanthranilate isomerase	5.3.1.24	trpF	Belongs to the TrpF family
hscB	NH10_00619	trpB_1	-0.0836969	0.772447	tryptophan synthase subunit beta	4.2.1.20	trpB	The beta subunit is responsible for the synthesis of L- tryptophan from indole and L-serine
NH10_03455	NH10_00620	NH10_00620	-0.349713	0.114232	hypothetical protein	NA	0	Domain of Unknown Function (DUF1543)
NH10_01697	NH10_00621	NH10_00621	-0.10578	0.667008	hypothetical protein	NA	0	Protein of unknown function (DUF2804)
htpG	NH10_00622	NH10_00622	0.778771	0.000700612	metal-dependent hydrolase	NA	0	Predicted metal-dependent hydrolase
htpX	NH10_00623	NH10_00623	0.22778	0.403875	AraC family transcriptional regulator	NA	0	Arabinose-binding domain of AraC transcription regulator, N-term
NH10_02140	NH10_00624	trpA	0.457486	0.0468385	tryptophan synthase subunit alpha	4.2.1.20	trpA	The alpha subunit is responsible for the aldol cleavage of indoleglycerol phosphate to indole and glyceraldehyde 3- phosphate
hutC	NH10_00625	accD	0.384248	0.116499	acetyl-CoA carboxylase carboxyltransferase subunit beta	6.4.1.2	accD	Component of the acetyl coenzyme A carboxylase (ACC) complex. Biotin carboxylase (BC) catalyzes the carboxylation of biotin on its carrier protein (BCCP) and then the CO(2) group is transferred by the transcarboxylase to acetyl-CoA to form malonyl- CoA
hutG	NH10_00626	folC	0.307795	0.214707	bifunctional tetrahydrofolate synthase/dihydrofolate synthase	6.3.2.12	folC	Belongs to the folylpolyglutamate synthase family
hutH	NH10_00627	NH10_00627	0.262521	0.276411	SPOR domain-containing protein	NA	0	Sporulation related domain
NH10_00085	NH10_00628	NH10_00628	-0.479687	0.159595	dual specificity protein phosphatase family protein	NA	0	Tyrosine phosphatase family
hutU	NH10_00629	NH10_00629	-0.399449	0.130886	MBL fold metallo-hydrolase	NA	0	Metallo-beta-lactamase superfamily
NH10_03250	NH10_00630	NH10_00630	0.268938	0.324813	peroxiredoxin	1.11.1.24	0	C-terminal domain of 1-Cys peroxiredoxin
iaaH	NH10_00631	secA	1.17219	3.77e-07	preprotein translocase subunit SecA	NA	secA	Part of the Sec protein translocase complex. Interacts with the SecYEG preprotein conducting channel. Has a central role in coupling the hydrolysis of ATP to the transfer of proteins into and across the cell membrane, serving both as a receptor for the preprotein-SecB complex and as an ATP-driven molecular motor driving the stepwise translocation of polypeptide chains across the membrane
ibaG	NH10_00632	NH10_00632	0.673097	0.00282293	hypothetical protein	NA	0	0
icd	NH10_00633	NH10_00633	-1.81453	2.58e-11	MHS family MFS transporter	NA	0	Sugar (and other) transporter
icmH	NH10_00634	NH10_00634	-0.878133	0.000202262	hemolysin III family protein	NA	0	Haemolysin-III related
NH10_01087	NH10_00635	NH10_00635	-0.132649	0.629566	SAM-dependent methyltransferase	NA	0	Methyltransferase domain
NH10_02182	NH10_00636	NH10_00636	-0.50868	0.209853	SAM-dependent methyltransferase	NA	0	Methyltransferase domain
ileS	NH10_00637	NH10_00637	-0.419036	0.14609	GNAT family N-acetyltransferase	NA	0	Acetyltransferase (GNAT) domain
ilvA	NH10_00638	NH10_00638	0.742797	0.00553269	patatin family protein	NA	0	Patatin-like phospholipase
NH10_03299	NH10_00639	NH10_00639	0.283964	0.309358	hypothetical protein	NA	0	0
ilvC	NH10_00640	fadJ	-0.504578	0.060029	enoyl-CoA hydratase/isomerase family protein	NA	fadJ	Belongs to the enoyl-CoA hydratase isomerase family
ilvD	NH10_00641	NH10_00641	-0.39638	0.173689	acetyl-CoA C-acetyltransferase	2.3.1.9	0	Belongs to the thiolase family
NH10_00588	NH10_00642	NH10_00642	0.564465	0.0198356	AraC family transcriptional regulator	NA	0	Arabinose-binding domain of AraC transcription regulator, N-term
ilvN	NH10_00643	NH10_00643	-0.307889	0.254358	CoA transferase	NA	0	CoA-transferase family III
infA	NH10_00644	NH10_00644	-0.379182	0.0290142	carbohydrate porin	NA	0	Carbohydrate-selective porin, OprB family
infB	NH10_00645	gcd	-1.51121	3.41e-12	glucose/quinate/shikimate family membrane-bound PQQ-dependent dehydrogenase	NA	gcd	PQQ-like domain
infC	NH10_00646	cysI	0.552412	0.131131	nitrite/sulfite reductase	NA	cysI	Belongs to the nitrite and sulfite reductase 4Fe-4S domain family
NH10_03264	NH10_00647	NH10_00647	0.518376	0.0374143	hypothetical protein	NA	0	Bacterial protein of unknown function (DUF934)
iscA	NH10_00648	NH10_00648	-0.286007	0.470855	quaternary ammonium transporter	NA	0	Small Multidrug Resistance protein
NH10_02143	NH10_00649	NH10_00649	0.495364	0.0225189	VOC family protein	NA	0	Glyoxalase/Bleomycin resistance protein/Dioxygenase superfamily
NH10_02144	NH10_00650	NH10_00650	-0.871006	1.24e-06	thiolase family protein	NA	0	Belongs to the thiolase family
iscU	NH10_00651	NH10_00651	-0.661864	0.0486361	GspH/FimT family pseudopilin	NA	0	Type II transport protein GspH
iscX	NH10_00652	omp	-0.911164	1.15e-09	OmpA family protein	NA	omp	Belongs to the ompA family
NH10_00820	NH10_00653	NH10_00653	0.493672	0.14609	hypothetical protein	NA	0	0
NH10_00848	NH10_00654	NH10_00654	0.173943	0.50493	RtcB family protein	NA	0	tRNA-splicing ligase RtcB
NH10_01773	NH10_00656	lysP	-0.281325	0.32107	amino acid permease	NA	lysP	Amino acid permease
ispF	NH10_00657	rsmC	-0.375861	0.190044	methyltransferase	NA	rsmC	Specifically methylates the guanine in position 1207 of 16S rRNA in the 30S particle
ispG	NH10_00658	pbuX	1.36889	3.18e-06	uracil-xanthine permease	NA	pbuX	Permease family
ispH	NH10_00659	typA	1.50346	1.54e-12	translational GTPase TypA	NA	typA	GTP-binding protein TypA
NH10_00530	NH10_00660	mscL	-0.288849	0.244761	large conductance mechanosensitive channel protein MscL	NA	mscL	Channel that opens in response to stretch forces in the membrane lipid bilayer. May participate in the regulation of osmotic pressure changes within the cell
NH10_02393	NH10_00661	NH10_00661	-0.418383	0.0591007	gamma-glutamylcyclotransferase	NA	0	Gamma-glutamyl cyclotransferase, AIG2-like
katE	NH10_00662	ppiC	0.0691219	0.834281	peptidylprolyl isomerase	5.2.1.8	ppiC	PPIC-type PPIASE domain
katG	NH10_00663	mutM	-0.292193	0.478717	bifunctional DNA-formamidopyrimidine glycosylase/DNA-(apurinic or apyrimidinic site) lyase	3.2.2.23	fpg	Involved in base excision repair of DNA damaged by oxidation or by mutagenic agents. Acts as DNA glycosylase that recognizes and removes damaged bases. Has a preference for oxidized purines, such as 7,8-dihydro-8-oxoguanine (8-oxoG). Has AP (apurinic apyrimidinic) lyase activity and introduces nicks in the DNA strand. Cleaves the DNA backbone by beta-delta elimination to generate a single-strand …
kdgD	NH10_00664	NH10_00664	0.112282	0.70361	DNA-3-methyladenine glycosylase	NA	0	Methylpurine-DNA glycosylase (MPG)
kdpA	NH10_00665	NH10_00665	0.503376	0.0441839	TonB-dependent receptor	NA	0	TonB dependent receptor
kdpB	NH10_00666	NH10_00666	0.401022	0.0806126	NADH:flavin oxidoreductase/NADH oxidase	NA	0	NADH:flavin oxidoreductase / NADH oxidase family
kdpC	NH10_00667	NH10_00667	0.0904987	0.787133	AEC family transporter	NA	0	Membrane transport protein
NH10_01534	NH10_00668	NH10_00668	0.0352322	0.909802	sel1 repeat family protein	NA	0	Sel1-like repeats.
NH10_01535	NH10_00669	NH10_00669	-0.506152	0.191639	DsbC family protein	NA	0	Required for disulfide bond formation in some periplasmic proteins. Acts by transferring its disulfide bond to other proteins and is reduced in the process
kdsA	NH10_00670	ygfZ	0.794594	4.08e-05	folate-binding protein YgfZ	NA	ygfZ	Aminomethyltransferase folate-binding domain
kdsB	NH10_00671	NH10_00671	0.667937	0.00058105	SRPBCC family protein	NA	0	Activator of Hsp90 ATPase homolog 1-like protein
NH10_02592	NH10_00672	NH10_00672	-0.484657	0.183643	hypothetical protein	NA	0	Protein of unknown function, DUF488
NH10_02593	NH10_00673	phnA	0.361664	0.375847	alkylphosphonate utilization protein	NA	phnA	Alkylphosphonate utilization operon protein PhnA
NH10_00179	NH10_00674	NH10_00674	-0.0806688	0.6715	YegP family protein	NA	0	Domain of unknown function (DUF1508)
NH10_01748	NH10_00675	proS	0.110096	0.681347	proline--tRNA ligase	6.1.1.15	proS	Catalyzes the attachment of proline to tRNA(Pro) in a two-step reaction proline is first activated by ATP to form Pro- AMP and then transferred to the acceptor end of tRNA(Pro). As ProRS can inadvertently accommodate and process non-cognate amino acids such as alanine and cysteine, to avoid such errors it has two additional distinct editing activities against alanine. One activity is designated a…
NH10_00240	NH10_00676	NH10_00676	-0.880315	1.26e-05	efflux RND transporter permease subunit	NA	0	Belongs to the resistance-nodulation-cell division (RND) (TC 2.A.6) family
kynU	NH10_00677	nolF	-0.0804284	0.771078	efflux RND transporter periplasmic adaptor subunit	NA	nolF	Belongs to the membrane fusion protein (MFP) (TC 8.A.1) family
lepA	NH10_00678	NH10_00678	-0.781165	0.0883843	hypothetical protein	NA	0	Pfam Transposase IS66
lepB	NH10_00679	pilG	-1.23921	9.09e-05	twitching motility response regulator PilG	NA	pilG	Response regulator receiver domain
leuA	NH10_00680	pilH	-1.1555	1.98e-05	response regulator	NA	pilH	Response regulator receiver domain
leuB	NH10_00681	pilI	-1.1134	3.86e-05	purine-binding chemotaxis protein CheW	NA	pilI	Two component signalling adaptor domain
leuC	NH10_00682	pilJ	-0.772511	5.31e-05	methyl-accepting chemotaxis protein	NA	pilJ	Methyl-accepting chemotaxis-like domains (chemotaxis sensory transducer).
leuD	NH10_00683	chpA	-0.0221908	0.962305	Hpt domain-containing protein	NA	chpA	Signal transducing histidine kinase, homodimeric domain
leuE	NH10_00684	NH10_00684	-0.296921	0.530479	hypothetical protein	NA	0	0
NH10_03301	NH10_00685	NH10_00685	0.768714	0.0289346	hypothetical protein	NA	0	SMART Elongator protein 3 MiaB NifB
NH10_03359	NH10_00686	NH10_00686	0.105483	0.79533	hypothetical protein	NA	0	Serine aminopeptidase, S33
NH10_00333	NH10_00687	dapE	0.230274	0.300526	succinyl-diaminopimelate desuccinylase	3.5.1.18	dapE	Catalyzes the hydrolysis of N-succinyl-L,L- diaminopimelic acid (SDAP), forming succinate and LL-2,6- diaminoheptanedioate (DAP), an intermediate involved in the bacterial biosynthesis of lysine and meso-diaminopimelic acid, an essential component of bacterial cell walls
ligA	NH10_00688	ecnB	-0.158922	0.382016	entericidin A/B family lipoprotein	NA	ecnB	Entericidin EcnA/B family
NH10_00332	NH10_00689	NH10_00689	-0.505737	0.177226	hypothetical protein	NA	0	Domain of unknown function (DUF1853)
lipA_1	NH10_00690	NH10_00690	0.251851	0.318407	YbaN family protein	NA	0	Protein of unknown function (DUF454)
lipA_2	NH10_00691	NH10_00691	-0.474379	0.0161243	L,D-transpeptidase	NA	0	L,D-transpeptidase catalytic domain
lipB	NH10_00698	NH10_00698	3.76008	3.46e-29	YdcF family protein	NA	0	DUF218 domain
lldD	NH10_00699	NH10_00699	-0.687152	0.047002	PepSY domain-containing protein	NA	0	Flavodoxin
lldP	NH10_00700	NH10_00700	0.0987962	0.66793	SdpI family protein	NA	0	YcxB-like protein
lldR	NH10_00701	yccS_2	-0.413726	0.0710716	TIGR01666 family membrane protein	NA	0	FUSC-like inner membrane protein yccS
lnt	NH10_00702	NH10_00702	0.345535	0.135815	multidrug effflux MFS transporter	NA	0	Major facilitator Superfamily
lolA	NH10_00703	NH10_00703	-0.0366835	0.887475	nitroreductase	NA	0	Nitroreductase family
lolB	NH10_00704	NH10_00704	-0.592604	0.0137741	hypothetical protein	NA	0	0
NH10_00989	NH10_00705	agcS	-0.198619	0.448399	alanine:cation symporter family protein	NA	agcS	Sodium:alanine symporter family
lolD	NH10_00706	NH10_00706	0.515476	0.0517287	patatin-like phospholipase family protein	NA	0	Patatin-like phospholipase
lon	NH10_00707	NH10_00707	0.2678	0.197018	threonine ammonia-lyase	4.3.1.19	0	Pyridoxal-phosphate dependent enzyme
lpdA_1	NH10_00708	sbmA	-0.6465	0.00754339	peptide antibiotic transporter SbmA	NA	sbmA	SbmA/BacA-like family
lpdA_2	NH10_00709	NH10_00709	-0.0207515	0.954114	hypothetical protein	NA	0	Domain of unknown function (DUF4850)
NH10_01539	NH10_00710	NH10_00710	0.189821	0.563333	hypothetical protein	NA	0	Protein of unknown function (DUF1176)
lptA	NH10_00711	NH10_00711	0.0756774	0.752571	hypothetical protein	NA	0	0
lptB	NH10_00712	NH10_00712	0.146645	0.495424	DJ-1/PfpI family protein	NA	0	DJ-1/PfpI family
lptC	NH10_00713	gatB	0.0505072	0.837535	Asp-tRNA(Asn)/Glu-tRNA(Gln) amidotransferase subunit GatB	NA	gatB	Allows the formation of correctly charged Asn-tRNA(Asn) or Gln-tRNA(Gln) through the transamidation of misacylated Asp- tRNA(Asn) or Glu-tRNA(Gln) in organisms which lack either or both of asparaginyl-tRNA or glutaminyl-tRNA synthetases. The reaction takes place in the presence of glutamine and ATP through an activated phospho-Asp-tRNA(Asn) or phospho-Glu-tRNA(Gln)
NH10_02208	NH10_00714	gatA	0.102248	0.741513	Asp-tRNA(Asn)/Glu-tRNA(Gln) amidotransferase subunit GatA	6.3.5.7	gatA	Allows the formation of correctly charged Gln-tRNA(Gln) through the transamidation of misacylated Glu-tRNA(Gln) in organisms which lack glutaminyl-tRNA synthetase. The reaction takes place in the presence of glutamine and ATP through an activated gamma-phospho-Glu-tRNA(Gln)
lptE	NH10_00715	gatC	0.151027	0.489267	Asp-tRNA(Asn)/Glu-tRNA(Gln) amidotransferase subunit GatC	NA	gatC	Allows the formation of correctly charged Asn-tRNA(Asn) or Gln-tRNA(Gln) through the transamidation of misacylated Asp- tRNA(Asn) or Glu-tRNA(Gln) in organisms which lack either or both of asparaginyl-tRNA or glutaminyl-tRNA synthetases. The reaction takes place in the presence of glutamine and ATP through an activated phospho-Asp-tRNA(Asn) or phospho-Glu-tRNA(Gln)
lptF	NH10_00716	mreB	-0.118462	0.640602	rod shape-determining protein	NA	mreB	Rod shape-determining protein MreB
lptG	NH10_00717	mreC	-0.736193	0.00144647	rod shape-determining protein MreC	NA	mreC	Involved in formation and maintenance of cell shape
lpxA	NH10_00718	mreD	-0.516118	0.0671879	rod shape-determining protein MreD	NA	mreD	rod shape-determining protein MreD
lpxB	NH10_00719	maf	-0.282925	0.347416	Maf-like protein	NA	maf	Maf-like protein
NH10_00159	NH10_00720	rng	-0.265464	0.315103	ribonuclease G	3.1.26.-	rng	Ribonuclease E/G family
lpxD	NH10_00721	NH10_00721	1.09575	8.35e-07	hypothetical protein	NA	0	0
NH10_01562	NH10_00722	NH10_00722	-0.0254949	0.924849	wax ester/triacylglycerol synthase family O-acyltransferase	NA	0	Protein of unknown function (DUF1298)
NH10_02199	NH10_00723	cysH	2.10944	3.54e-34	phosphoadenylyl-sulfate reductase	1.8.4.8	cysH	Reduction of activated sulfate into sulfite
lpxL	NH10_00724	thrH	1.05544	5.46e-06	bifunctional phosphoserine phosphatase/homoserine phosphotransferase ThrH	3.1.3.3	thrH	haloacid dehalogenase-like hydrolase
NH10_02573	NH10_00725	NH10_00725	-1.03202	2.11e-06	outer membrane protein transport protein	NA	0	long-chain fatty acid transport protein
lpxO	NH10_00726	NH10_00726	-0.510654	0.199017	NAD(P)H-dependent oxidoreductase	NA	0	Flavodoxin-like fold
NH10_00504	NH10_00727	NH10_00727	-0.74081	0.101272	AraC family transcriptional regulator	NA	0	helix_turn_helix, arabinose operon control protein
NH10_02227	NH10_00728	NH10_00728	0.812624	0.00982355	fatty acid desaturase family protein	NA	0	Fatty acid desaturase
lspA_1	NH10_00729	NH10_00729	-0.537123	0.0432593	PaaX family transcriptional regulator	NA	0	PaaX-like protein C-terminal domain
lspA_2	NH10_00730	uppP3	0.0144682	0.965764	undecaprenyl-diphosphate phosphatase	3.6.1.27	uppP3	Catalyzes the dephosphorylation of undecaprenyl diphosphate (UPP). Confers resistance to bacitracin
lspA_3	NH10_00731	NH10_00731	0.0836016	0.757713	AraC family transcriptional regulator	NA	0	AraC-type transcriptional regulator N-terminus
lysA	NH10_00732	NH10_00732	0.518408	0.011248	zinc-binding dehydrogenase	NA	0	Zinc-binding dehydrogenase
NH10_02692	NH10_00733	hchA	-1.39978	8.75e-09	protein deglycase HchA	3.5.1.124	hchA	DJ-1/PfpI family
NH10_02794	NH10_00734	NH10_00734	-0.0971482	0.778401	hypothetical protein	NA	#N/A	#N/A
lysM	NH10_00735	NH10_00735	-0.419698	0.340479	hypothetical protein	NA	#N/A	#N/A
NH10_00656	NH10_00736	NH10_00736	-0.14282	0.734623	hypothetical protein	NA	0	0
NH10_03407	NH10_00737	NH10_00737	-0.306371	0.487336	hypothetical protein	NA	0	0
lysS	NH10_00738	NH10_00738	-0.42402	0.168938	hypothetical protein	NA	0	0
NH10_03304	NH10_00739	NH10_00739	-0.396749	0.188361	hypothetical protein	NA	0	0
NH10_03305	NH10_00740	NH10_00740	-0.671437	0.0599925	hypothetical protein	NA	0	0
madL	NH10_00741	NH10_00741	-0.735463	0.0278022	hypothetical protein	NA	#N/A	#N/A
madM	NH10_00742	NH10_00742	-0.676568	0.0675234	hypothetical protein	NA	0	0
NH10_03729	NH10_00743	NH10_00743	-0.898159	0.00687588	hypothetical protein	NA	0	0
NH10_01230	NH10_00744	NH10_00744	-1.28242	0.00319282	hypothetical protein	NA	#N/A	#N/A
maf	NH10_00745	NH10_00745	-2.68166	2.82e-06	hypothetical protein	NA	#N/A	#N/A
NH10_00719	NH10_00746	NH10_00746	0.627724	6.69e-05	hypothetical protein	NA	0	N-6 DNA Methylase
maiA	NH10_00747	NH10_00747	-0.0546492	0.876003	hypothetical protein	NA	0	0
NH10_03794	NH10_00748	NH10_00748	0.400533	0.136093	hypothetical protein	NA	0	Peptidase S24-like
map_1	NH10_00749	NH10_00749	-1.76886	0.00372789	hypothetical protein	NA	#N/A	#N/A
map_2	NH10_00750	NH10_00750	-2.5741	5.55e-06	hypothetical protein	NA	0	0
mazG	NH10_00751	NH10_00751	-2.90915	7.67e-06	hypothetical protein	NA	0	0
NH10_00343	NH10_00752	NH10_00752	-0.96954	0.00394367	hypothetical protein	NA	0	DnaD domain protein
NH10_00006	NH10_00753	NH10_00753	-0.232842	0.460215	AAA family ATPase	NA	0	DnaB-like helicase N terminal domain
NH10_00007	NH10_00754	NH10_00754	0	NA	hypothetical protein	NA	0	0
NH10_00009	NH10_00755	NH10_00755	-0.110115	0.820675	hypothetical protein	NA	#N/A	#N/A
NH10_00010	NH10_00756	NH10_00756	-0.400747	0.29978	hypothetical protein	NA	0	DNA (cytosine-5-)-methyltransferase activity
NH10_00011	NH10_00757	NH10_00757	0.0503597	0.918707	hypothetical protein	NA	#N/A	#N/A
NH10_00013	NH10_00758	NH10_00758	-0.0417313	0.927849	hypothetical protein	NA	#N/A	#N/A
NH10_00014	NH10_00759	NH10_00759	0.103259	0.826074	hypothetical protein	NA	#N/A	#N/A
NH10_00018	NH10_00760	NH10_00760	0.684916	0.116227	hypothetical protein	NA	0	0
NH10_00026	NH10_00761	NH10_00761	0.684016	0.112388	hypothetical protein	NA	#N/A	#N/A
NH10_00027	NH10_00762	NH10_00762	0.739271	0.0761789	hypothetical protein	NA	0	VRR-NUC domain
NH10_00028	NH10_00763	pphB	0.486107	0.188361	Serine/threonine-protein phosphatase 2	3.1.3.16	0	Calcineurin-like phosphoesterase
NH10_00029	NH10_00764	NH10_00764	0.301128	0.494004	hypothetical protein	NA	0	0
NH10_00033	NH10_00765	NH10_00765	0.757144	0.00697755	hypothetical protein	NA	0	0
NH10_00034	NH10_00767	NH10_00767	0.166615	0.69399	hypothetical protein	NA	#N/A	#N/A
NH10_00035	NH10_00768	NH10_00768	-0.115686	0.818505	hypothetical protein	NA	#N/A	#N/A
NH10_00036	NH10_00769	NH10_00769	0.147	0.615552	hypothetical protein	NA	0	Region found in RelA / SpoT proteins
NH10_00038	NH10_00770	NH10_00770	0.0692217	0.891398	hypothetical protein	NA	0	0
NH10_00039	NH10_00771	NH10_00771	-0.466491	0.0484088	hypothetical protein	NA	#N/A	#N/A
NH10_00040	NH10_00772	NH10_00772	0.418586	0.352299	hypothetical protein	NA	0	Protein conserved in bacteria
NH10_00041	NH10_00773	NH10_00773	0.205772	0.644062	hypothetical protein	NA	0	0
NH10_00043	NH10_00774	NH10_00774	-0.437364	0.354036	hypothetical protein	NA	0	Uncharacterized conserved protein (DUF2280)
NH10_00045	NH10_00775	NH10_00775	0.376684	0.281553	hypothetical protein	NA	0	Terminase RNaseH-like domain
NH10_00046	NH10_00776	NH10_00776	0.130932	0.711708	hypothetical protein	NA	0	Domain of unknown function (DUF4055)
NH10_00048	NH10_00777	NH10_00777	0.179586	0.580144	minor capsid protein	NA	0	Phage Mu protein F like protein
NH10_00049	NH10_00778	NH10_00778	0.117807	0.803419	hypothetical protein	NA	0	0
NH10_00050	NH10_00779	NH10_00779	0.217591	0.649131	hypothetical protein	NA	#N/A	#N/A
NH10_00051	NH10_00780	NH10_00780	-0.35933	0.445991	hypothetical protein	NA	0	Phage protein (N4 Gp49/phage Sf6 gene 66) family
NH10_00053	NH10_00781	NH10_00781	-1.00636	0.0108991	hypothetical protein	NA	0	0
NH10_00054	NH10_00782	NH10_00782	-0.40469	0.19548	hypothetical protein	NA	0	0
NH10_00056	NH10_00783	NH10_00783	-0.366486	0.423437	hypothetical protein	NA	0	0
NH10_00057	NH10_00784	NH10_00784	0.134551	0.778401	hypothetical protein	NA	0	0
NH10_00058	NH10_00785	NH10_00785	-0.182078	0.706244	glutamate 5-kinase	NA	0	0
NH10_00059	NH10_00786	NH10_00786	-0.392299	0.339735	hypothetical protein	NA	0	0
NH10_00060	NH10_00787	NH10_00787	-0.0331323	0.94673	hypothetical protein	NA	0	0
NH10_00063	NH10_00788	NH10_00788	0.548934	0.139743	hypothetical protein	NA	0	0
NH10_00065	NH10_00789	NH10_00789	0.00493735	0.993156	hypothetical protein	NA	0	0
NH10_00068	NH10_00790	NH10_00790	0	NA	hypothetical protein	NA	0	0
NH10_00069	NH10_00791	NH10_00791	0	NA	hypothetical protein	NA	0	0
NH10_00070	NH10_00792	NH10_00792	0	NA	hypothetical protein	NA	0	domain, Protein
NH10_00072	NH10_00793	NH10_00793	0.265586	0.560806	hypothetical protein	NA	0	0
NH10_00073	NH10_00794	NH10_00794	-0.250749	0.3556	hypothetical protein	NA	0	Domain of unknown function (DUF4258)
NH10_00076	NH10_00795	NH10_00795	0.0576798	0.849136	hypothetical protein	NA	0	transcriptional regulator
NH10_00077	NH10_00796	NH10_00796	-0.291758	0.452943	hypothetical protein	NA	0	Protein of unknown function (DUF4236)
NH10_00079	NH10_00797	NH10_00797	0.0151331	0.973121	lipoprotein	NA	0	0
NH10_00081	NH10_00798	NH10_00798	0.483789	0.0237706	hypothetical protein	NA	0	0
NH10_00087	NH10_00799	NH10_00799	0.404139	0.106423	hypothetical protein	NA	0	Arc-like DNA binding domain
NH10_00088	NH10_00800	NH10_00800	0.101729	0.783592	hypothetical protein	NA	0	0
NH10_00091	NH10_00801	NH10_00801	0.233599	0.554801	hypothetical protein	NA	0	KilA-N
NH10_00093	NH10_00802	NH10_00802	0.0875807	0.840124	hypothetical protein	NA	#N/A	#N/A
NH10_00094	NH10_00803	NH10_00803	0.029612	0.954573	hypothetical protein	NA	0	0
NH10_00102	NH10_00804	NH10_00804	0.30035	0.128002	tape measure protein	NA	0	N-acetylmuramoyl-L-alanine amidase activity
NH10_00104	NH10_00805	NH10_00805	0.684689	0.155406	hypothetical protein	NA	0	0
NH10_00105	NH10_00806	NH10_00806	0.577493	0.191459	hypothetical protein	NA	0	Domain of unknown function (DUF1833)
NH10_00110	NH10_00807	NH10_00807	0.933242	0.0510623	hypothetical protein	NA	0	0
NH10_00113	NH10_00808	NH10_00808	0.240082	0.416919	bacteriophage protein	NA	0	0
NH10_00114	NH10_00809	NH10_00809	0.289062	0.536935	hypothetical protein	NA	0	0
NH10_00115	NH10_00810	NH10_00810	0.43348	0.287524	N-acetylmuramidase	NA	0	Glycosyl hydrolase 108
NH10_00116	NH10_00811	NH10_00811	-1.31125	8.03e-06	hypothetical protein	NA	#N/A	#N/A
NH10_00117	NH10_00813	NH10_00813	-0.571534	0.077473	hypothetical protein	NA	#N/A	#N/A
NH10_00118	NH10_00814	NH10_00814	-0.125167	0.652477	hypothetical protein	NA	#N/A	#N/A
NH10_00119	NH10_00815	NH10_00815	0.335219	0.196932	hypothetical protein	NA	0	0
NH10_00122	NH10_00816	NH10_00816	-0.372049	0.19687	integrase arm-type DNA-binding domain-containing protein	NA	0	Pfam:DUF4102
NH10_00123	NH10_00818	NH10_00818	-0.200125	0.463559	amino acid permease	NA	0	Amino acid permease
NH10_00124	NH10_00819	prpF	-0.191413	0.319606	2-methylaconitate cis-trans isomerase PrpF	NA	prpF	PrpF protein
NH10_00126	NH10_00820	ispA	-0.0742281	0.758721	polyprenyl synthetase family protein	NA	ispA	Belongs to the FPP GGPP synthase family
NH10_00128	NH10_00821	NH10_00821	-0.0349299	0.923867	MmcQ/YjbR family DNA-binding protein	NA	0	YjbR
NH10_00129	NH10_00822	NH10_00822	-1.47962	2.1e-07	SPFH/Band 7/PHB domain protein	NA	0	prohibitin homologues
NH10_00130	NH10_00823	NH10_00823	-0.918718	0.00119736	NfeD family protein	NA	0	COG1585 Membrane protein implicated in regulation of membrane protease activity
NH10_00135	NH10_00824	NH10_00824	1.88654	1.38e-11	patatin-like phospholipase family protein	NA	0	Patatin-like phospholipase
NH10_00136	NH10_00825	NH10_00825	0.273584	0.32797	1-acyl-sn-glycerol-3-phosphate acyltransferase	NA	0	Phosphate acyltransferases
NH10_00140	NH10_00826	NH10_00826	-0.0530855	0.886342	MFS transporter	NA	0	Major facilitator Superfamily
NH10_00141	NH10_00827	NH10_00827	-0.524007	0.00701794	porin	NA	0	Forms passive diffusion pores that allow small molecular weight hydrophilic materials across the outer membrane
NH10_00142	NH10_00828	eptA	0.142436	0.566521	phosphoethanolamine--lipid A transferase	NA	eptA	Domain of unknown function (DUF1705)
NH10_00144	NH10_00829	qseB	-0.451219	0.0257664	DNA-binding response regulator PmrA	NA	qseB	Transcriptional regulatory protein, C terminal
NH10_00146	NH10_00830	qseC	-0.416096	0.0602631	two-component system sensor histidine kinase PmrB	NA	qseC	His Kinase A (phosphoacceptor) domain
NH10_00147	NH10_00831	NH10_00831	-0.495203	0.135815	phosphatase PAP2 family protein	NA	0	PAP2 (Acid phosphatase) superfamily protein
NH10_00150	NH10_00832	NH10_00832	0.345663	0.234749	ammonium transporter	NA	0	Ammonium Transporter Family
NH10_00151	NH10_00833	NH10_00833	-1.12183	0.00119394	LysR family transcriptional regulator	NA	0	LysR substrate binding domain
NH10_00160	NH10_00834	NH10_00834	-0.162586	0.680416	AEC family transporter	NA	0	Membrane transport protein
NH10_00161	NH10_00835	NH10_00835	-0.368423	0.246275	hypothetical protein	NA	0	DnaJ molecular chaperone homology domain
NH10_00164	NH10_00836	NH10_00836	-0.129662	0.783381	hypothetical protein	NA	0	COG0790 FOG TPR repeat, SEL1 subfamily
NH10_00166	NH10_00837	valS	0.47071	0.02862	valine--tRNA ligase	6.1.1.9	valS	amino acids such as threonine, to avoid such errors, it has a posttransfer editing activity that hydrolyzes mischarged Thr-tRNA(Val) in a tRNA-dependent manner
NH10_00167	NH10_00838	NH10_00838	-0.634317	0.0113902	hypothetical protein	NA	0	0
NH10_00168	NH10_00839	NH10_00839	-0.60921	0.000754645	SDR family NAD(P)-dependent oxidoreductase	NA	0	Belongs to the short-chain dehydrogenases reductases (SDR) family
NH10_00169	NH10_00840	NH10_00840	0.047767	0.820446	nuclear transport factor 2 family protein	NA	0	SnoaL-like domain
NH10_00174	NH10_00841	NH10_00841	-0.539204	0.0247014	YbjQ family protein	NA	0	Belongs to the UPF0145 family
NH10_00177	NH10_00842	NH10_00842	-0.149856	0.5689	YbjQ family protein	NA	0	Belongs to the UPF0145 family
NH10_00180	NH10_00843	adeK_1	-0.713793	4.33e-05	multidrug efflux RND transporter outer membrane channel subunit AdeK	NA	oprM	Outer membrane efflux protein
NH10_00181	NH10_00844	adeJ	-2.24891	6.84e-17	multidrug efflux RND transporter permease subunit AdeJ	NA	bpeB	efflux pump
NH10_00182	NH10_00845	adeI	-2.33354	2.24e-20	multidrug efflux RND transporter periplasmic adaptor subunit AdeI	NA	acrA	Belongs to the membrane fusion protein (MFP) (TC 8.A.1) family
NH10_00184	NH10_00846	NH10_00846	-1.71352	2.85e-14	phosphatase PAP2 family protein	NA	0	Acid phosphatase homologues
NH10_00185	NH10_00847	NH10_00847	-1.36747	3.77e-08	site-specific recombinase	NA	0	Site-specific recombinase
NH10_00188	NH10_00848	ispB	-1.17518	1.21e-05	polyprenyl synthetase family protein	NA	ispB	Belongs to the FPP GGPP synthase family
NH10_00189	NH10_00849	rplU	1.41806	2.08e-13	50S ribosomal protein L21	NA	rplU	This protein binds to 23S rRNA in the presence of protein L20
NH10_00190	NH10_00850	rpmA	1.38193	2.14e-12	50S ribosomal protein L27	NA	rpmA	Belongs to the bacterial ribosomal protein bL27 family
NH10_00191	NH10_00851	lolA	1.25129	6.52e-09	outer membrane lipoprotein chaperone LolA	NA	lolA	Participates in the translocation of lipoproteins from the inner membrane to the outer membrane. Only forms a complex with a lipoprotein if the residue after the N-terminal Cys is not an aspartate (The Asp acts as a targeting signal to indicate that the lipoprotein should stay in the inner membrane)
NH10_00193	NH10_00852	NH10_00852	-0.0488439	0.886279	hypothetical protein	NA	0	Protein of unknown function (DUF3298)
NH10_00196	NH10_00853	serS	-0.108439	0.552828	serine--tRNA ligase	6.1.1.11	serS	Catalyzes the attachment of serine to tRNA(Ser). Is also able to aminoacylate tRNA(Sec) with serine, to form the misacylated tRNA L-seryl-tRNA(Sec), which will be further converted into selenocysteinyl-tRNA(Sec)
NH10_00198	NH10_00854	cobA	0.105983	0.593263	uroporphyrinogen-III C-methyltransferase	2.1.1.107	cysG	Multifunctional enzyme that catalyzes the SAM-dependent methylations of uroporphyrinogen III at position C-2 and C-7 to form precorrin-2 via precorrin-1. Then it catalyzes the NAD- dependent ring dehydrogenation of precorrin-2 to yield sirohydrochlorin. Finally, it catalyzes the ferrochelation of sirohydrochlorin to yield siroheme
NH10_00199	NH10_00855	trmL	-0.0581993	0.826766	tRNA (cytidine(34)-2'-O)-methyltransferase	NA	trmL	Methylates the ribose at the nucleotide 34 wobble position in the two leucyl isoacceptors tRNA(Leu)(CmAA) and tRNA(Leu)(cmnm5UmAA). Catalyzes the methyl transfer from S- adenosyl-L-methionine to the 2'-OH of the wobble nucleotide
NH10_00200	NH10_00856	NH10_00856	0.608686	0.040661	helix-turn-helix transcriptional regulator	NA	0	HxlR-like helix-turn-helix
NH10_00203	NH10_00857	NH10_00857	0.0774891	0.858871	flavodoxin family protein	NA	0	Flavodoxin domain
NH10_00206	NH10_00858	NH10_00858	-0.65001	0.0158149	APC family permease	NA	0	Amino acid permease
NH10_00207	NH10_00859	NH10_00859	-0.862855	0.000259286	iron-containing alcohol dehydrogenase	NA	0	Iron-containing alcohol dehydrogenase
NH10_00208	NH10_00860	NH10_00860	-1.01032	5.05e-05	hypothetical protein	NA	0	0
NH10_00210	NH10_00861	lipB	0.216759	0.381497	lipoyl(octanoyl) transferase LipB	2.3.1.181	lipB	Catalyzes the transfer of endogenously produced octanoic acid from octanoyl-acyl-carrier-protein onto the lipoyl domains of lipoate-dependent enzymes. Lipoyl-ACP can also act as a substrate although octanoyl-ACP is likely to be the physiological substrate
NH10_00212	NH10_00862	NH10_00862	1.1496	0.000846122	hypothetical protein	NA	0	Belongs to the UPF0250 family
NH10_00213	NH10_00863	rpoD	1.80272	3.8e-18	RNA polymerase sigma factor RpoD	NA	rpoD	Sigma factors are initiation factors that promote the attachment of RNA polymerase to specific initiation sites and are then released. This sigma factor is the primary sigma factor during exponential growth
NH10_00214	NH10_00864	NH10_00864	2.58078	9.91e-30	hypothetical protein	NA	0	0
NH10_00215	NH10_00865	NH10_00865	1.86456	1.17e-15	YecA family protein	NA	0	Belongs to the UPF0149 family
NH10_00216	NH10_00866	NH10_00866	1.3209	1.1e-07	rhodanese-related sulfurtransferase	NA	0	Belongs to the UPF0176 family
NH10_00217	NH10_00867	NH10_00867	0.424714	0.034222	hypothetical protein	NA	0	Protein of unknown function (DUF1289)
NH10_00218	NH10_00868	gltA	0.709892	0.00109062	citrate (Si)-synthase	2.3.3.1	gltA	Belongs to the citrate synthase family
NH10_00221	NH10_00869	sdhC	1.04882	1.24e-06	succinate dehydrogenase, cytochrome b556 subunit	NA	sdhC	succinate dehydrogenase
NH10_00222	NH10_00870	sdhD	1.59809	2.07e-16	succinate dehydrogenase, hydrophobic membrane anchor protein	NA	sdhD	Succinate dehydrogenase hydrophobic membrane anchor subunit
NH10_00223	NH10_00871	sdhA	1.16508	4.41e-08	succinate dehydrogenase flavoprotein subunit	1.3.5.1	sdhA	Belongs to the FAD-dependent oxidoreductase 2 family. FRD SDH subfamily
NH10_00224	NH10_00872	sdhB	1.05259	6.23e-05	succinate dehydrogenase iron-sulfur subunit	NA	sdhB	succinate dehydrogenase
NH10_00225	NH10_00873	sucA	-0.0941895	0.758721	2-oxoglutarate dehydrogenase E1 component	1.2.4.2	sucA	COG0567 2-oxoglutarate dehydrogenase complex, dehydrogenase (E1) component, and related enzymes
NH10_00226	NH10_00874	odhB	-0.106025	0.71013	2-oxoglutarate dehydrogenase complex dihydrolipoyllysine-residue succinyltransferase	2.3.1.61	sucB	The 2-oxoglutarate dehydrogenase complex catalyzes the overall conversion of 2-oxoglutarate to succinyl-CoA and CO(2)
NH10_00227	NH10_00875	lpdA_1	-0.294684	0.193942	dihydrolipoyl dehydrogenase	1.8.1.4	lpdA	COG1249 Pyruvate 2-oxoglutarate dehydrogenase complex, dihydrolipoamide dehydrogenase (E3) component, and related enzymes
NH10_00230	NH10_00876	sucC	-0.0220948	0.926634	ADP-forming succinate--CoA ligase subunit beta	6.2.1.5	sucC	Succinyl-CoA synthetase functions in the citric acid cycle (TCA), coupling the hydrolysis of succinyl-CoA to the synthesis of either ATP or GTP and thus represents the only step of substrate-level phosphorylation in the TCA. The beta subunit provides nucleotide specificity of the enzyme and binds the substrate succinate, while the binding sites for coenzyme A and phosphate are found in the alpha …
NH10_00231	NH10_00877	sucD	0.115675	0.621163	succinate--CoA ligase subunit alpha	6.2.1.5	sucD	Succinyl-CoA synthetase functions in the citric acid cycle (TCA), coupling the hydrolysis of succinyl-CoA to the synthesis of either ATP or GTP and thus represents the only step of substrate-level phosphorylation in the TCA. The alpha subunit of the enzyme binds the substrates coenzyme A and phosphate, while succinate binding and nucleotide specificity is provided by the beta subunit
NH10_00232	NH10_00878	NH10_00878	-0.063038	0.891877	hypothetical protein	NA	#N/A	#N/A
NH10_00233	NH10_00879	NH10_00879	0.478602	0.00804624	hypothetical protein	NA	#N/A	#N/A
NH10_00234	NH10_00881	trpS	0.354676	0.0441298	tryptophan--tRNA ligase	6.1.1.2	trpS	Belongs to the class-I aminoacyl-tRNA synthetase family
NH10_00235	NH10_00882	yedI	-0.148434	0.680416	hypothetical protein	NA	yedI	Protein of unknown function (DUF808)
NH10_00236	NH10_00883	NH10_00883	0.00663455	0.984561	neutral zinc metallopeptidase	NA	0	Putative neutral zinc metallopeptidase
NH10_00237	NH10_00884	NH10_00884	-0.483959	0.151835	cation:proton antiporter	NA	0	Sodium/hydrogen exchanger family
NH10_00238	NH10_00885	NH10_00885	0.0900882	0.759269	Ig-like domain-containing protein	NA	0	Protein conserved in bacteria
NH10_00241	NH10_00886	NH10_00886	-0.0400972	0.935807	Ig-like domain-containing protein	NA	0	TIGRFAM Outer membrane protein
NH10_00242	NH10_00887	NH10_00887	0	NA	Ig-like domain-containing protein	NA	0	TIGRFAM Outer membrane protein
NH10_00243	NH10_00888	NH10_00888	0.159888	0.722062	Ig-like domain-containing protein	NA	0	Protein conserved in bacteria
NH10_00244	NH10_00889	NH10_00889	0	NA	Ig-like domain-containing protein	NA	0	PFAM FecR protein
NH10_00246	NH10_00890	NH10_00890	0	NA	Ig-like domain-containing protein	NA	0	PFAM FecR protein
NH10_00247	NH10_00891	NH10_00891	0	NA	Ig-like domain-containing protein	NA	0	Tfp pilus assembly protein FimV
NH10_00250	NH10_00892	NH10_00892	-0.389759	0.406284	Ig-like domain-containing protein	NA	0	Tfp pilus assembly protein FimV
NH10_00251	NH10_00893	NH10_00893	0	NA	Ig-like domain-containing protein	NA	0	Tfp pilus assembly protein FimV
NH10_00252	NH10_00894	NH10_00894	-0.0343348	0.912023	Ig-like domain-containing protein	NA	0	PFAM FecR protein
NH10_00253	NH10_00895	NH10_00895	0.0843495	0.850305	hypothetical protein	NA	0	Tfp pilus assembly protein FimV
NH10_00255	NH10_00896	NH10_00896	0.0412905	0.902932	hypothetical protein	NA	0	Tfp pilus assembly protein FimV
NH10_00256	NH10_00897	NH10_00897	0	NA	hypothetical protein	NA	0	Tfp pilus assembly protein FimV
NH10_00259	NH10_00898	NH10_00898	0	NA	hypothetical protein	NA	0	Tfp pilus assembly protein FimV
NH10_00266	NH10_00899	NH10_00899	0.290701	0.536409	hypothetical protein	NA	0	Tfp pilus assembly protein FimV
NH10_00267	NH10_00900	NH10_00900	-0.315523	0.218165	Ig-like domain-containing protein	NA	0	Tfp pilus assembly protein FimV
NH10_00271	NH10_00901	NH10_00901	-0.213612	0.49838	hypothetical protein	NA	0	Pfam Methyltransferase
NH10_00272	NH10_00902	NH10_00902	-0.445239	0.0792148	CapA family protein	NA	0	Bacterial capsule synthesis protein PGA_cap
NH10_00273	NH10_00903	NH10_00903	-0.800739	0.044777	metalloprotease	NA	0	0
NH10_00275	NH10_00904	NH10_00904	0.391805	0.214787	MGMT family protein	NA	0	6-O-methylguanine DNA methyltransferase, DNA binding domain
NH10_00278	NH10_00905	NH10_00905	0.497568	0.127183	universal stress protein	NA	0	Universal stress protein family
NH10_00279	NH10_00906	NH10_00906	-0.633928	0.0197745	CatB-related O-acetyltransferase	NA	0	Hexapeptide repeat of succinyl-transferase
NH10_00282	NH10_00907	greA	-0.0520871	0.824907	transcription elongation factor GreA	NA	greA	Necessary for efficient RNA polymerase transcription elongation past template-encoded arresting sites. The arresting sites in DNA have the property of trapping a certain fraction of elongating RNA polymerases that pass through, resulting in locked ternary complexes. Cleavage of the nascent transcript by cleavage factors such as GreA or GreB allows the resumption of elongation from the new 3'termi…
NH10_00283	NH10_00908	carB	0.371149	0.176894	carbamoyl-phosphate synthase large subunit	6.3.5.5	carB	Carbamoyl-phosphate synthetase ammonia chain
NH10_00287	NH10_00909	carA	0.881082	0.00204679	glutamine-hydrolyzing carbamoyl-phosphate synthase small subunit	6.3.5.5	carA	Belongs to the CarA family
NH10_00295	NH10_00910	NH10_00910	-0.193425	0.661885	hypothetical protein	NA	#N/A	#N/A
NH10_00305	NH10_00911	NH10_00911	-0.301755	0.307291	DOMON-like domain-containing protein	NA	0	0
NH10_00308	NH10_00912	yhbY	-0.211959	0.431861	ribosome assembly RNA-binding protein YhbY	NA	0	RNA-binding protein containing KH domain, possibly ribosomal protein
NH10_00309	NH10_00913	rlmE	0.544121	0.00950542	23S rRNA (uridine(2552)-2'-O)-methyltransferase RlmE	2.1.1.166	ftsJ	Specifically methylates the uridine in position 2552 of 23S rRNA at the 2'-O position of the ribose in the fully assembled 50S ribosomal subunit
NH10_00310	NH10_00914	ftsH	0.388044	0.0891673	ATP-dependent zinc metalloprotease FtsH	NA	ftsH	Acts as a processive, ATP-dependent zinc metallopeptidase for both cytoplasmic and membrane proteins. Plays a role in the quality control of integral membrane proteins
NH10_00311	NH10_00915	folP_1	0.114008	0.653347	dihydropteroate synthase	2.5.1.15	folP	Catalyzes the condensation of para-aminobenzoate (pABA) with 6-hydroxymethyl-7,8-dihydropterin diphosphate (DHPt-PP) to form 7,8-dihydropteroate (H2Pte), the immediate precursor of folate derivatives
NH10_00313	NH10_00916	NH10_00916	0.777378	0.0190709	hypothetical protein	NA	0	0
NH10_00316	NH10_00917	NH10_00917	-0.654515	0.0511058	hypothetical protein	NA	#N/A	#N/A
NH10_00321	NH10_00919	NH10_00919	0.191851	0.490466	alkaline phosphatase D family protein	NA	0	PhoD-like phosphatase
NH10_00335	NH10_00922	folD	-0.0185548	0.945824	bifunctional methylenetetrahydrofolate dehydrogenase/methenyltetrahydrofolate cyclohydrolase FolD protein	1.5.1.5	folD	Catalyzes the oxidation of 5,10- methylenetetrahydrofolate to 5,10-methenyltetrahydrofolate and then the hydrolysis of 5,10-methenyltetrahydrofolate to 10- formyltetrahydrofolate
NH10_00336	NH10_00923	NH10_00923	-0.56907	0.0353595	methyltransferase	NA	0	Lysine methyltransferase
NH10_00337	NH10_00924	NH10_00924	-0.0648368	0.758721	hypothetical protein	NA	0	0
NH10_00338	NH10_00925	NH10_00925	0.0758106	0.780869	MFS transporter	NA	0	Major facilitator Superfamily
NH10_00340	NH10_00926	glpK	-0.241881	0.375495	glycerol kinase GlpK	2.7.1.30	glpK	Key enzyme in the regulation of glycerol uptake and metabolism. Catalyzes the phosphorylation of glycerol to yield sn- glycerol 3-phosphate
NH10_00341	NH10_00927	glpD	-0.0574909	0.836998	glycerol-3-phosphate dehydrogenase	1.1.5.3	glpD	C-terminal domain of alpha-glycerophosphate oxidase
NH10_00342	NH10_00928	pckG	0.969506	0.000569622	phosphoenolpyruvate carboxykinase (GTP)	4.1.1.32	pckG	Catalyzes the conversion of oxaloacetate (OAA) to phosphoenolpyruvate (PEP), the rate-limiting step in the metabolic pathway that produces glucose from lactate and other precursors derived from the citric acid cycle
NH10_00344	NH10_00929	NH10_00929	0.470734	0.00872247	NAD(+)/NADH kinase	NA	0	Diacylglycerol kinase catalytic domain (presumed)
NH10_00348	NH10_00930	NH10_00930	-1.01813	6.79e-06	metallophosphoesterase	NA	0	Calcineurin-like phosphoesterase superfamily domain
NH10_00349	NH10_00931	NH10_00931	-0.215386	0.653504	hypothetical protein	NA	0	von willebrand factor, type A
NH10_00350	NH10_00932	groS	4.1853	2.3e-55	co-chaperone GroES	NA	groS	Binds to Cpn60 in the presence of Mg-ATP and suppresses the ATPase activity of the latter
NH10_00351	NH10_00933	groL	3.23433	3.54e-35	chaperonin GroEL	NA	groL	Prevents misfolding and promotes the refolding and proper assembly of unfolded polypeptides generated under stress conditions
NH10_00352	NH10_00934	dgkA	-0.297841	0.25661	diacylglycerol kinase	NA	dgkA	Recycling of diacylglycerol produced during the turnover of membrane phospholipid
NH10_00353	NH10_00935	NH10_00935	-0.440792	0.0293556	MBL fold metallo-hydrolase	NA	0	Metallo-beta-lactamase superfamily
NH10_00354	NH10_00936	NH10_00936	0.214465	0.563334	glycerophosphodiester phosphodiesterase	NA	0	Glycerophosphoryl diester phosphodiesterase family
NH10_00355	NH10_00937	acrB	-0.0618081	0.769458	multidrug efflux RND transporter permease subunit	NA	acrB	AcrB/AcrD/AcrF family
NH10_00356	NH10_00938	NH10_00938	-0.643908	0.00261745	hypothetical protein	NA	0	Domain of unknown function (DUF4112)
NH10_00363	NH10_00939	htpX	0.61825	0.000806994	protease HtpX	3.4.24.-	htpX	Belongs to the peptidase M48B family
NH10_00364	NH10_00940	NH10_00940	-0.17787	0.465977	lytic transglycosylase domain-containing protein	NA	0	Transglycosylase SLT domain
NH10_00365	NH10_00941	ttcA	0.250565	0.372162	tRNA 2-thiocytidine(32) synthetase TtcA	2.8.1.-	ttcA	Catalyzes the ATP-dependent 2-thiolation of cytidine in position 32 of tRNA, to form 2-thiocytidine (s(2)C32). The sulfur atoms are provided by the cysteine cysteine desulfurase (IscS) system
NH10_00366	NH10_00942	NH10_00942	0.153581	0.402819	SCP2 sterol-binding domain-containing protein	NA	0	SCP-2 sterol transfer family
NH10_00367	NH10_00943	NH10_00943	-0.0842664	0.790959	transglycosylase SLT domain-containing protein	NA	0	Transglycosylase SLT domain
NH10_00368	NH10_00944	greB	0.138127	0.594847	transcription elongation factor GreB	NA	greB	Necessary for efficient RNA polymerase transcription elongation past template-encoded arresting sites. The arresting sites in DNA have the property of trapping a certain fraction of elongating RNA polymerases that pass through, resulting in locked ternary complexes. Cleavage of the nascent transcript by cleavage factors such as GreA or GreB allows the resumption of elongation from the new 3'termi…
NH10_00369	NH10_00946	NH10_00946	0.924795	4.02e-07	SgcJ/EcaC family oxidoreductase	NA	0	Domain of unknown function (DUF4440)
NH10_00370	NH10_00947	NH10_00947	0.0506344	0.861411	non-ribosomal peptide synthetase	NA	0	AMP-binding enzyme
NH10_00371	NH10_00948	NH10_00948	-0.277899	0.470625	hypothetical protein	NA	0	0
NH10_00374	NH10_00949	NH10_00949	0.038727	0.908322	hypothetical protein	NA	#N/A	#N/A
NH10_00375	NH10_00950	NH10_00950	-0.160418	0.70047	hypothetical protein	NA	0	0
NH10_00376	NH10_00951	NH10_00951	-0.0172488	0.973833	hypothetical protein	NA	#N/A	#N/A
NH10_00377	NH10_00952	NH10_00952	0.42996	0.161749	hypothetical protein	NA	0	0
NH10_00378	NH10_00954	NH10_00954	-0.142667	0.76808	TetR/AcrR family transcriptional regulator	NA	0	transcriptional regulator
NH10_00379	NH10_00955	NH10_00955	0.684143	0.00409101	nitroreductase family protein	NA	0	Nitroreductase family
NH10_00380	NH10_00956	NH10_00956	2.35358	2.01e-11	SDR family oxidoreductase	NA	0	NAD dependent epimerase/dehydratase family
NH10_00381	NH10_00957	NH10_00957	1.9849	5.89e-08	TetR/AcrR family transcriptional regulator	NA	0	Bacterial regulatory proteins, tetR family
NH10_00387	NH10_00958	glxK	0.110782	0.729087	glycerate kinase	NA	glxK	Belongs to the glycerate kinase type-1 family
NH10_00393	NH10_00959	NH10_00959	-0.38634	0.070465	FdhF/YdeP family oxidoreductase	NA	0	Belongs to the prokaryotic molybdopterin-containing oxidoreductase family
NH10_00395	NH10_00960	fdhD	-1.65533	2.03e-08	formate dehydrogenase accessory sulfurtransferase FdhD	NA	fdhD	Required for formate dehydrogenase (FDH) activity. Acts as a sulfur carrier protein that transfers sulfur from IscS to the molybdenum cofactor prior to its insertion into FDH
NH10_00396	NH10_00961	NH10_00961	-0.512774	0.0632359	hypothetical protein	NA	0	Protein of unknown function (DUF1232)
NH10_00399	NH10_00962	pdxB	0.0476488	0.871308	4-phosphoerythronate dehydrogenase	NA	pdxB	Catalyzes the oxidation of erythronate-4-phosphate to 3- hydroxy-2-oxo-4-phosphonooxybutanoate
NH10_00403	NH10_00963	genX	-0.0160618	0.955821	EF-P lysine aminoacylase GenX	NA	poxA	tRNA synthetases class II (D, K and N)
NH10_00404	NH10_00964	NH10_00964	0.902902	1.05e-06	Tim44 domain-containing protein	NA	0	Tim44
NH10_00408	NH10_00965	radA	0.288145	0.197864	DNA repair protein RadA	NA	radA	DNA-dependent ATPase involved in processing of recombination intermediates, plays a role in repairing DNA breaks. Stimulates the branch migration of RecA-mediated strand transfer reactions, allowing the 3' invading strand to extend heteroduplex DNA faster. Binds ssDNA in the presence of ADP but not other nucleotides, has ATPase activity that is stimulated by ssDNA and various branched DNA structu…
NH10_00410	NH10_00966	NH10_00966	-1.68647	2.13e-11	amino acid permease	NA	0	Amino acid permease
NH10_00442	NH10_00967	NH10_00967	0.157929	0.628766	hypothetical protein	NA	0	0
NH10_00443	NH10_00968	lysA	0.0588749	0.838235	diaminopimelate decarboxylase	4.1.1.20	lysA	Specifically catalyzes the decarboxylation of meso- diaminopimelate (meso-DAP) to L-lysine
NH10_00444	NH10_00969	dapF	0.522693	0.00553269	diaminopimelate epimerase	5.1.1.7	dapF	Catalyzes the stereoinversion of LL-2,6- diaminoheptanedioate (L,L-DAP) to meso-diaminoheptanedioate (meso- DAP), a precursor of L-lysine and an essential component of the bacterial peptidoglycan
NH10_00446	NH10_00970	mhpC	-0.281634	0.547431	2-hydroxy-6-oxononadienedioate/2-hydroxy-6-oxononatrienedioate hydrolase	3.7.1.14	0	Alpha/beta hydrolase family
NH10_00447	NH10_00971	NH10_00971	0.234713	0.423437	LysE family translocator	NA	0	LysE type translocator
NH10_00448	NH10_00972	xerC	-0.473635	0.0176477	tyrosine recombinase	NA	xerC	Belongs to the 'phage' integrase family. XerC subfamily
NH10_00454	NH10_00973	etfB	-0.443324	0.0454581	electron transfer flavoprotein subunit beta/FixA family protein	NA	etfB	Electron transfer flavoprotein
NH10_00455	NH10_00974	etfA	-0.438481	0.0728531	FAD-binding protein	NA	etfA	Electron transfer flavoprotein
NH10_00457	NH10_00975	gyrA	-0.617495	8.6e-06	DNA gyrase subunit A	5.6.2.2	gyrA	A type II topoisomerase that negatively supercoils closed circular double-stranded (ds) DNA in an ATP-dependent manner to modulate DNA topology and maintain chromosomes in an underwound state. Negative supercoiling favors strand separation, and DNA replication, transcription, recombination and repair, all of which involve strand separation. Also able to catalyze the interconversion of other topol…
NH10_00458	NH10_00976	NH10_00976	-0.484964	0.269411	glycosyltransferase family 39 protein	NA	0	Dolichyl-phosphate-mannose-protein mannosyltransferase
NH10_00459	NH10_00977	NH10_00977	0.0672228	0.893368	GtrA family protein	NA	0	GtrA-like protein
NH10_00460	NH10_00978	NH10_00978	0.565014	0.066229	glycosyltransferase family 2 protein	NA	0	Glycosyltransferase like family 2
NH10_00461	NH10_00979	NH10_00979	0.433971	0.31305	ChbG/HpnK family deacetylase	NA	0	YdjC-like protein
NH10_00462	NH10_00980	NH10_00980	0.194405	0.543409	ABC transporter permease	NA	0	ABC-2 family transporter protein
NH10_00465	NH10_00981	NH10_00981	-1.12803	7.73e-05	ABC transporter permease	NA	0	ABC-2 family transporter protein
NH10_00466	NH10_00982	NH10_00982	-1.03215	2.01e-07	HlyD family secretion protein	NA	0	Biotin-lipoyl like
NH10_00467	NH10_00983	NH10_00983	-0.226702	0.348236	TolC family protein	NA	0	Outer membrane efflux protein
NH10_00471	NH10_00984	serC	-0.490246	0.111544	3-phosphoserine/phosphohydroxythreonine transaminase	2.6.1.52	serC	Catalyzes the reversible conversion of 3- phosphohydroxypyruvate to phosphoserine and of 3-hydroxy-2-oxo-4- phosphonooxybutanoate to phosphohydroxythreonine
NH10_00472	NH10_00985	NH10_00985	0.56643	0.0884589	hypothetical protein	NA	0	0
NH10_00474	NH10_00986	NH10_00986	0.108728	0.828816	hypothetical protein	NA	0	0
NH10_00475	NH10_00987	NH10_00987	-0.250928	0.330445	YaiI/YqxD family protein	NA	0	Belongs to the UPF0178 family
NH10_00476	NH10_00988	NH10_00988	-0.591988	0.014882	EamA family transporter	NA	0	EamA-like transporter family
NH10_00479	NH10_00989	lolC	0.291073	0.189749	lipoprotein-releasing ABC transporter permease subunit	NA	lolC	MacB-like periplasmic core domain
NH10_00485	NH10_00990	lolD	-0.0243325	0.942632	lipoprotein-releasing ABC transporter ATP-binding protein LolD	NA	lolD	Part of the ABC transporter complex LolCDE involved in the translocation of lipoproteins, in an ATP-dependent manner
NH10_00486	NH10_00991	comA	-0.298473	0.464497	DNA internalization-related competence protein ComEC/Rec2	NA	comA	Competence protein ComEC
NH10_00487	NH10_00992	NH10_00992	-0.21452	0.608502	lysophospholipid acyltransferase family protein	NA	0	Bacterial lipid A biosynthesis acyltransferase
NH10_00488	NH10_00993	sppA	0.327746	0.147716	signal peptide peptidase SppA	NA	sppA	signal peptide peptidase SppA
NH10_00489	NH10_00994	NH10_00994	0.23542	0.269278	alpha/beta hydrolase	NA	0	Alpha/beta hydrolase family
NH10_00490	NH10_00995	purN	0.532436	0.0564045	phosphoribosylglycinamide formyltransferase	2.1.2.2	purN	Catalyzes the transfer of a formyl group from 10- formyltetrahydrofolate to 5-phospho-ribosyl-glycinamide (GAR), producing 5-phospho-ribosyl-N-formylglycinamide (FGAR) and tetrahydrofolate
NH10_00491	NH10_00996	purM	1.59245	3.49e-11	phosphoribosylformylglycinamidine cyclo-ligase	6.3.3.1	purM	Phosphoribosylformylglycinamidine cyclo-ligase
NH10_00492	NH10_00997	NH10_00997	-0.098472	0.566382	AI-2E family transporter	NA	0	AI-2E family transporter
NH10_00493	NH10_00998	hda	-0.725011	0.000174085	DnaA regulatory inactivator Hda	NA	hda	Belongs to the DnaA family
NH10_00494	NH10_00999	rbtA	-0.610534	0.0298919	rhombotarget A	NA	0	0
NH10_00495	NH10_01000	NH10_01000	-1.04892	0.00427765	CSLREA domain-containing protein	NA	0	0
NH10_00503	NH10_01001	NH10_01001	1.65227	5.01e-14	hypothetical protein	NA	0	Protein of unknown function (DUF3106)
NH10_00505	NH10_01002	NH10_01002	1.75921	1.17e-16	hypothetical protein	NA	0	0
NH10_00508	NH10_01003	NH10_01003	1.78446	6.05e-18	RNA polymerase sigma factor	2.7.7.6	0	Belongs to the sigma-70 factor family. ECF subfamily
NH10_00509	NH10_01004	NH10_01004	-0.701835	0.000356189	RNA methyltransferase	NA	0	SpoU rRNA Methylase family
NH10_00511	NH10_01005	fbp	1.06062	1.58e-05	class 1 fructose-bisphosphatase	3.1.3.11	fbp	D-fructose-1,6-bisphosphate 1-phosphohydrolase class 1
NH10_00512	NH10_01006	NH10_01006	1.99913	1.81e-44	NF038105 family protein	NA	0	0
NH10_00518	NH10_01007	pal	0.367569	0.178663	peptidoglycan-associated lipoprotein Pal	NA	pal	Belongs to the ompA family
NH10_00519	NH10_01008	tolB	0.35458	0.199334	Tol-Pal system beta propeller repeat protein TolB	NA	tolB	Involved in the TonB-independent uptake of proteins
NH10_00520	NH10_01009	tolA	0.382751	0.161024	cell envelope integrity protein TolA	NA	tolA	TonB C terminal	fegenie
NH10_00521	NH10_01010	tolR	0.182797	0.561564	protein TolR	NA	tolR	Biopolymer transport protein ExbD/TolR
NH10_00523	NH10_01011	tolQ	0.330711	0.141189	protein TolQ	NA	tolQ	MotA/TolQ/ExbB proton channel family
NH10_00524	NH10_01012	ybgC	0.253081	0.432337	tol-pal system-associated acyl-CoA thioesterase	NA	ybgC	Thioesterase-like superfamily
NH10_00525	NH10_01013	NH10_01013	0.685746	0.0105354	amidohydrolase	NA	0	Peptidase dimerisation domain
NH10_00526	NH10_01014	ruvB	0.297096	0.319606	Holliday junction branch migration DNA helicase RuvB	3.6.4.12	ruvB	The RuvA-RuvB complex in the presence of ATP renatures cruciform structure in supercoiled DNA with palindromic sequence, indicating that it may promote strand exchange reactions in homologous recombination. RuvAB is a helicase that mediates the Holliday junction migration by localized denaturation and reannealing
NH10_00528	NH10_01015	ruvA	0.498577	0.0473946	Holliday junction branch migration protein RuvA	NA	ruvA	The RuvA-RuvB complex in the presence of ATP renatures cruciform structure in supercoiled DNA with palindromic sequence, indicating that it may promote strand exchange reactions in homologous recombination. RuvAB is a helicase that mediates the Holliday junction migration by localized denaturation and reannealing. RuvA stimulates, in the presence of DNA, the weak ATPase activity of RuvB
NH10_00531	NH10_01016	dgt	0.651884	0.0193539	deoxyguanosinetriphosphate triphosphohydrolase	NA	dgt	Deoxyguanosinetriphosphate triphosphohydrolase-like protein
NH10_00532	NH10_01017	purL	1.44727	5.49e-18	phosphoribosylformylglycinamidine synthase	6.3.5.3	purL	Phosphoribosylformylglycinamidine synthase involved in the purines biosynthetic pathway. Catalyzes the ATP-dependent conversion of formylglycinamide ribonucleotide (FGAR) and glutamine to yield formylglycinamidine ribonucleotide (FGAM) and glutamate
NH10_00539	NH10_01018	NH10_01018	0.399705	0.0200215	multidrug effflux MFS transporter	NA	0	Major facilitator Superfamily
NH10_00540	NH10_01019	NH10_01019	0.0221357	0.958891	hypothetical protein	NA	0	0
NH10_00543	NH10_01020	NH10_01020	0.277522	0.413627	hypothetical protein	NA	0	protein conserved in bacteria
NH10_00545	NH10_01021	NH10_01021	0.778191	0.0070181	enoyl-CoA hydratase/isomerase family protein	NA	0	Enoyl-CoA hydratase/isomerase
NH10_00546	NH10_01022	NH10_01022	0.1617	0.578183	nicotinate-nicotinamide nucleotide adenylyltransferase	2.7.7.18	0	Cytidylyltransferase-like
NH10_00548	NH10_01023	NH10_01023	0.12353	0.676014	CAP domain-containing protein	NA	0	Cysteine-rich secretory protein family
NH10_00552	NH10_01024	bcp	0.289281	0.345329	peroxiredoxin	NA	bcp	Redoxin
NH10_00554	NH10_01025	NH10_01025	0.134686	0.68763	diphthine--ammonia ligase	6.3.1.14	0	Diphthamide synthase
NH10_00556	NH10_01026	NH10_01026	0.551006	0.00679604	hypothetical protein	NA	0	0
NH10_00559	NH10_01027	queC_1	0.367843	0.142525	7-cyano-7-deazaguanine synthase QueC	6.3.4.20	queC	Catalyzes the ATP-dependent conversion of 7-carboxy-7- deazaguanine (CDG) to 7-cyano-7-deazaguanine (preQ(0))
NH10_00561	NH10_01028	queE	-1.23269	2.09e-07	7-carboxy-7-deazaguanine synthase QueE	4.3.99.3	queE	Catalyzes the complex heterocyclic radical-mediated conversion of 6-carboxy-5,6,7,8-tetrahydropterin (CPH4) to 7- carboxy-7-deazaguanine (CDG), a step common to the biosynthetic pathways of all 7-deazapurine-containing compounds
NH10_00562	NH10_01029	dapD	0.540462	0.00385704	2,3,4,5-tetrahydropyridine-2,6-dicarboxylate N-succinyltransferase	2.3.1.117	dapD	Belongs to the transferase hexapeptide repeat family
NH10_00563	NH10_01030	carO	-0.117503	0.716052	ornithine uptake porin CarO type 4	NA	0	pathogenesis
NH10_00564	NH10_01031	cbl	-0.599412	0.0237706	CysB family HTH-type transcriptional regulator	NA	cbl	Transcriptional regulator
NH10_00565	NH10_01032	cysA	-0.162097	0.666998	sulfate ABC transporter ATP-binding protein	NA	cysA	Part of the ABC transporter complex CysAWTP involved in sulfate thiosulfate import. Responsible for energy coupling to the transport system
NH10_00566	NH10_01033	cysW	-0.213007	0.627526	sulfate ABC transporter permease subunit CysW	NA	cysW	Binding-protein-dependent transport system inner membrane component
NH10_00567	NH10_01034	cysT_1	-1.58073	0.00933274	sulfate ABC transporter permease subunit CysT	NA	cysT	Binding-protein-dependent transport system inner membrane component
NH10_00569	NH10_01035	NH10_01035	-0.751086	0.138533	alpha/beta hydrolase	NA	0	Serine hydrolase
NH10_00570	NH10_01036	cysP	-0.877658	0.0975823	sulfate ABC transporter substrate-binding protein	NA	cysP	sulfate ABC transporter
NH10_00571	NH10_01037	pabC	0.461756	0.0493042	aminodeoxychorismate lyase	4.1.3.38	pabC	Branched-chain amino acid aminotransferase 4-amino-4-deoxychorismate lyase
NH10_00572	NH10_01038	mltG	-0.628344	0.0192515	endolytic transglycosylase MltG	NA	mltG	Functions as a peptidoglycan terminase that cleaves nascent peptidoglycan strands endolytically to terminate their elongation
NH10_00573	NH10_01039	tmk	-0.186667	0.434948	dTMP kinase	2.7.4.9	tmk	Phosphorylation of dTMP to form dTDP in both de novo and salvage pathways of dTTP synthesis
NH10_00574	NH10_01040	NH10_01040	0.204039	0.442384	PaaI family thioesterase	NA	0	Thioesterase superfamily
NH10_00575	NH10_01041	nadB	0.210532	0.41941	L-aspartate oxidase	1.4.3.16	nadB	Catalyzes the oxidation of L-aspartate to iminoaspartate
NH10_00576	NH10_01042	mucD	-0.124922	0.630868	Do family serine endopeptidase	NA	mucD	Belongs to the peptidase S1C family
NH10_00577	NH10_01043	NH10_01043	-0.292062	0.287837	acyl-CoA thioesterase	NA	0	Acyl-ACP thioesterase
NH10_00578	NH10_01044	lepA	0.113308	0.622895	elongation factor 4	3.6.5.-	lepA	Required for accurate and efficient protein synthesis under certain stress conditions. May act as a fidelity factor of the translation reaction, by catalyzing a one-codon backward translocation of tRNAs on improperly translocated ribosomes. Back- translocation proceeds from a post-translocation (POST) complex to a pre-translocation (PRE) complex, thus giving elongation factor G a second chance to…
NH10_00579	NH10_01045	lepB	-0.749703	0.000242303	signal peptidase I	3.4.21.89	lepB	Belongs to the peptidase S26 family
NH10_00580	NH10_01046	NH10_01046	-0.447525	0.136903	hypothetical protein	NA	0	Domain of unknown function (DUF4845)
NH10_00581	NH10_01047	rnc	0.393025	0.0385432	ribonuclease III	3.1.26.3	rnc	Digests double-stranded RNA. Involved in the processing of primary rRNA transcript to yield the immediate precursors to the large and small rRNAs (23S and 16S). Processes some mRNAs, and tRNAs when they are encoded in the rRNA operon. Processes pre- crRNA and tracrRNA of type II CRISPR loci if present in the organism
NH10_00582	NH10_01048	era	0.632234	1.18e-05	GTPase Era	NA	era	An essential GTPase that binds both GDP and GTP, with rapid nucleotide exchange. Plays a role in 16S rRNA processing and 30S ribosomal subunit biogenesis and possibly also in cell cycle regulation and energy metabolism
NH10_00583	NH10_01049	NH10_01049	0.616865	0.000544897	NF038104 family lipoprotein	NA	0	0
NH10_00584	NH10_01050	recO	-0.0848945	0.777169	DNA repair protein RecO	NA	recO	Belongs to the RecO family
NH10_00585	NH10_01051	pdxJ	-0.026606	0.924849	pyridoxine 5'-phosphate synthase	2.6.99.2	pdxJ	Catalyzes the complicated ring closure reaction between the two acyclic compounds 1-deoxy-D-xylulose-5-phosphate (DXP) and 3-amino-2-oxopropyl phosphate (1-amino-acetone-3-phosphate or AAP) to form pyridoxine 5'-phosphate (PNP) and inorganic phosphate
NH10_00586	NH10_01052	miaE	0.0554281	0.86212	tRNA-(ms[2]io[6]A)-hydroxylase	NA	miaE	tRNA-(MS[2]IO[6]A)-hydroxylase (MiaE)
NH10_00589	NH10_01053	ydfG	0.326611	0.170708	SDR family oxidoreductase	NA	ydfG	Belongs to the short-chain dehydrogenases reductases (SDR) family
NH10_00590	NH10_01055	NH10_01055	0.219627	0.353855	hypothetical protein	NA	0	0
NH10_00591	NH10_01056	NH10_01056	5.87647	2.82e-110	PaaI family thioesterase	NA	0	Thioesterase superfamily
NH10_00592	NH10_01057	NH10_01057	0.203576	0.560464	GFA family protein	NA	0	Glutathione-dependent formaldehyde-activating enzyme
NH10_00593	NH10_01058	aspC	0.505858	0.0646096	pyridoxal phosphate-dependent aminotransferase	NA	aspC	DegT/DnrJ/EryC1/StrS aminotransferase family
NH10_00594	NH10_01059	NH10_01059	0.671464	0.0132328	hypothetical protein	NA	0	0
NH10_00595	NH10_01060	NH10_01060	-0.402696	0.240472	diguanylate cyclase	NA	0	Motif C-terminal to PAS motifs (likely to contribute to PAS structural domain)
NH10_00596	NH10_01061	NH10_01061	0.719664	0.00169121	hypothetical protein	NA	0	DNA-templated transcription, initiation
NH10_00597	NH10_01062	uvrB_1	1.06646	0.00018768	excinuclease ABC subunit UvrB	NA	uvrB	damaged site, the DNA wraps around one UvrB monomer. DNA wrap is dependent on ATP binding by UvrB and probably causes local melting of the DNA helix, facilitating insertion of UvrB beta-hairpin between the DNA strands. Then UvrB probes one DNA strand for the presence of a lesion. If a lesion is found the UvrA subunits dissociate and the UvrB-DNA preincision complex is formed. This complex is subs…
NH10_00598	NH10_01063	NH10_01063	-0.0120305	0.978467	lipocalin family protein	NA	0	Lipocalin-like domain
NH10_00600	NH10_01064	rarD	-0.323286	0.366283	EamA family transporter RarD	NA	rarD	EamA-like transporter family
NH10_00602	NH10_01065	gap	0.62995	0.00444773	glyceraldehyde-3-phosphate dehydrogenase	1.2.1.12	gap	Belongs to the glyceraldehyde-3-phosphate dehydrogenase family
NH10_00603	NH10_01066	NH10_01066	-0.406036	0.0511412	hypothetical protein	NA	0	0
NH10_00604	NH10_01067	NH10_01067	-0.512571	0.0839813	hypothetical protein	NA	0	0
NH10_00607	NH10_01068	cgtA	-0.753301	0.00277891	Obg family GTPase CgtA	NA	obg	An essential GTPase which binds GTP, GDP and possibly (p)ppGpp with moderate affinity, with high nucleotide exchange rates and a fairly low GTP hydrolysis rate. Plays a role in control of the cell cycle, stress response, ribosome biogenesis and in those bacteria that undergo differentiation, in morphogenesis control
NH10_00608	NH10_01069	proB	-0.66793	4.37e-05	glutamate 5-kinase	2.7.2.11	proB	Catalyzes the transfer of a phosphate group to glutamate to form L-glutamate 5-phosphate
NH10_00611	NH10_01070	NH10_01070	0.546335	0.0344255	HAD-IB family hydrolase	NA	0	haloacid dehalogenase-like hydrolase
NH10_00612	NH10_01071	NH10_01071	-0.0992859	0.645301	hypothetical protein	NA	0	Protein of unknown function (DUF1615)
NH10_00613	NH10_01072	dusB	-0.247377	0.248823	tRNA dihydrouridine synthase DusB	NA	dusB	Catalyzes the synthesis of 5,6-dihydrouridine (D), a modified base found in the D-loop of most tRNAs, via the reduction of the C5-C6 double bond in target uridines
NH10_00614	NH10_01073	NH10_01073	-0.0765051	0.731574	nitronate monooxygenase	NA	0	Nitronate monooxygenase
NH10_00616	NH10_01074	NH10_01074	0.436004	0.108598	VIT family protein	NA	0	VIT family
NH10_00620	NH10_01075	NH10_01075	-0.474689	0.108549	hypothetical protein	NA	0	Tetratricopeptide repeat
NH10_00621	NH10_01076	wecB	-1.2638	0.000278955	UDP-N-acetylglucosamine 2-epimerase (non-hydrolyzing)	5.1.3.14	0	Belongs to the UDP-N-acetylglucosamine 2-epimerase family
NH10_00622	NH10_01077	NH10_01077	-0.386722	0.0756725	hypothetical protein	NA	0	0
NH10_00623	NH10_01078	NH10_01078	-1.3565	1.01e-08	hypothetical protein	NA	0	0
NH10_00627	NH10_01079	NH10_01079	-0.961863	7.46e-07	glycosyltransferase family 2 protein	NA	0	Glycosyl transferase family 21
NH10_00628	NH10_01080	NH10_01080	-0.929263	5.07e-06	hypothetical protein	NA	0	0
NH10_00629	NH10_01081	NH10_01081	-0.565557	0.00767918	hypothetical protein	NA	0	0
NH10_00630	NH10_01082	phrB	-0.335229	0.218872	deoxyribodipyrimidine photo-lyase	NA	phrB	DNA photolyase
NH10_00632	NH10_01083	slyD	0.79592	1.52e-06	peptidylprolyl isomerase	NA	slyD	Peptidyl-prolyl cis-trans
NH10_00633	NH10_01084	ndh	0.251672	0.239448	NAD(P)/FAD-dependent oxidoreductase	NA	ndh	Pyridine nucleotide-disulphide oxidoreductase
NH10_00634	NH10_01085	dacD	0.996227	6.64e-05	D-alanyl-D-alanine carboxypeptidase PBP6B	3.4.16.4	dacD	Belongs to the peptidase S11 family
NH10_00635	NH10_01086	NH10_01086	-0.179165	0.639419	M61 family metallopeptidase	NA	0	M61 glycyl aminopeptidase
NH10_00636	NH10_01087	idh	-0.121606	0.577956	NADP-dependent isocitrate dehydrogenase	1.1.1.42	idh	Isocitrate dehydrogenase
NH10_00637	NH10_01088	rluE	-0.24628	0.322237	rRNA large subunit pseudouridine synthase E	NA	rluE	Belongs to the pseudouridine synthase RsuA family
NH10_00638	NH10_01089	icd	-1.45648	3.87e-11	NADP-dependent isocitrate dehydrogenase	NA	icd	Isocitrate/isopropylmalate dehydrogenase
NH10_00639	NH10_01090	NH10_01090	-0.716886	0.127424	hypothetical protein	NA	0	0
NH10_00641	NH10_01091	NH10_01091	-0.402308	0.303649	hypothetical protein	NA	0	0
NH10_00642	NH10_01092	NH10_01092	0.075453	0.872089	hypothetical protein	NA	0	0
NH10_00643	NH10_01093	NH10_01093	1.01491	0.0229904	YbfB/YjiJ family MFS transporter	NA	0	Uncharacterised MFS-type transporter YbfB
NH10_00644	NH10_01094	NH10_01094	1.95027	5.11e-08	LysR family transcriptional regulator	NA	0	LysR substrate binding domain
NH10_00647	NH10_01095	NH10_01095	0.523997	0.0384583	L-cystine transporter	NA	0	Belongs to the dicarboxylate amino acid cation symporter (DAACS) (TC 2.A.23) family
NH10_00648	NH10_01096	NH10_01096	-0.206183	0.381726	PhzF family phenazine biosynthesis protein	NA	0	Phenazine biosynthesis-like protein
NH10_00649	NH10_01097	NH10_01097	-0.981395	5.26e-11	insulinase family protein	NA	0	Belongs to the peptidase M16 family
NH10_00650	NH10_01098	NH10_01098	2.52076	4.74e-26	hypothetical protein	NA	0	Protein of unknown function (DUF3144)
NH10_00651	NH10_01099	NH10_01099	-0.563078	0.131351	hypothetical protein	NA	0	0
NH10_00653	NH10_01100	NH10_01100	-0.0171839	0.9714	CYTH and CHAD domain-containing protein	NA	0	CYTH
NH10_00654	NH10_01101	NH10_01101	0.38965	0.0555235	hypothetical protein	NA	0	Protein of unknown function (DUF962)
NH10_00661	NH10_01102	cas1	0.276356	0.301313	CRISPR-associated endonuclease Cas1	3.1.-.-	cas1	CRISPR (clustered regularly interspaced short palindromic repeat), is an adaptive immune system that provides protection against mobile genetic elements (viruses, transposable elements and conjugative plasmids). CRISPR clusters contain spacers, sequences complementary to antecedent mobile elements, and target invading nucleic acids. CRISPR clusters are transcribed and processed into CRISPR RNA (c…
NH10_00664	NH10_01103	cas3	-0.291321	0.132912	CRISPR-associated nuclease/helicase Cas3 subtype I-F/YPEST	3.1.-.-	0	CRISPR-associated helicase, Cas3
NH10_00665	NH10_01104	csy1	-0.540572	0.042221	CRISPR-associated protein Csy1	NA	0	CRISPR-associated protein (Cas_Csy1)
NH10_00666	NH10_01105	csy2	-0.166131	0.633976	CRISPR-associated protein Csy2	NA	0	CRISPR-associated protein (Cas_Csy2)
NH10_00667	NH10_01106	csy3	-0.109488	0.634015	CRISPR-associated protein Csy3	NA	csy3	CRISPR-associated protein (Cas_Csy3)
NH10_00668	NH10_01107	cas6f	0.363767	0.0645951	CRISPR-associated endonuclease Cas6/Csy4	3.1.-.-	0	CRISPR-associated protein (Cas_Csy4)
NH10_00669	NH10_01108	thiE	0.260706	0.229333	thiamine phosphate synthase	2.5.1.3	thiE	Condenses 4-methyl-5-(beta-hydroxyethyl)thiazole monophosphate (THZ-P) and 2-methyl-4-amino-5-hydroxymethyl pyrimidine pyrophosphate (HMP-PP) to form thiamine monophosphate (TMP)
NH10_00671	NH10_01109	hemL	0.23737	0.157102	glutamate-1-semialdehyde 2,1-aminomutase	5.4.3.8	hemL	Glutamate-1-semialdehyde aminotransferase
NH10_00672	NH10_01110	NH10_01110	1.64157	5.65e-14	isochorismatase	NA	0	0
NH10_00674	NH10_01111	rluA	0.115887	0.652018	RluA family pseudouridine synthase	NA	rluA	Pseudouridine synthase
NH10_00676	NH10_01112	rapA	-0.114517	0.657629	RNA polymerase-associated protein RapA	NA	rapA	Transcription regulator that activates transcription by stimulating RNA polymerase (RNAP) recycling in case of stress conditions such as supercoiled DNA or high salt concentrations. Probably acts by releasing the RNAP, when it is trapped or immobilized on tightly supercoiled DNA. Does not activate transcription on linear DNA. Probably not involved in DNA repair
NH10_00678	NH10_01113	NH10_01113	-0.0762942	0.862239	AI-2E family transporter	NA	0	AI-2E family transporter
NH10_00684	NH10_01114	fabR	-0.112986	0.720585	HTH-type transcriptional repressor FabR	NA	0	Bacterial regulatory proteins, tetR family
NH10_00685	NH10_01115	NH10_01115	-1.63611	1.21e-07	ferredoxin reductase	NA	0	Ferric reductase NAD binding domain
NH10_00686	NH10_01116	NH10_01116	-1.11565	7.34e-06	acyl-CoA desaturase	NA	0	Fatty acid desaturase
NH10_00689	NH10_01117	NH10_01117	-0.0513017	0.899049	hypothetical protein	NA	0	Domain of unknown function (DUF4442)
NH10_00690	NH10_01118	NH10_01118	-0.448459	0.179163	hypothetical protein	NA	0	Bacterial regulatory proteins, tetR family
NH10_00691	NH10_01119	NH10_01119	-0.485253	0.307478	SIMPL domain-containing protein	NA	0	Protein of unknown function (DUF541)
NH10_00698	NH10_01120	dat	0.293748	0.24442	diaminobutyrate--2-oxoglutarate transaminase	2.6.1.76	dat	Belongs to the class-III pyridoxal-phosphate-dependent aminotransferase family
NH10_00699	NH10_01121	ddc	0.101961	0.681347	aspartate aminotransferase family protein	NA	ddc	Pyridoxal-dependent decarboxylase conserved domain
NH10_00700	NH10_01122	NH10_01122	-2.41567	1.32e-08	aldehyde dehydrogenase family protein	NA	0	Aldehyde dehydrogenase family
NH10_00702	NH10_01123	NH10_01123	-0.526426	0.0913378	Lrp/AsnC family transcriptional regulator	NA	0	Lrp/AsnC ligand binding domain
NH10_00703	NH10_01124	NH10_01124	-3.14876	1.76e-12	alpha-keto acid decarboxylase family protein	NA	0	Thiamine pyrophosphate enzyme, central domain
NH10_00704	NH10_01125	NH10_01125	-2.8237	1.46e-16	amino acid permease	NA	0	Amino acid permease
NH10_00706	NH10_01126	pstS	0.178726	0.40871	substrate-binding domain-containing protein	NA	pstS	PBP superfamily domain
NH10_00707	NH10_01127	pstC	-0.935154	2.02e-05	phosphate ABC transporter permease subunit PstC	NA	pstC	probably responsible for the translocation of the substrate across the membrane
NH10_00709	NH10_01128	pstA	-0.716318	0.0212308	phosphate ABC transporter permease PstA	NA	pstA	Phosphate transport system permease
NH10_00710	NH10_01129	pstB	-0.0529206	0.867182	phosphate ABC transporter ATP-binding protein	NA	pstB	Part of the ABC transporter complex PstSACB involved in phosphate import. Responsible for energy coupling to the transport system
NH10_00711	NH10_01130	sohB	0.265058	0.550243	protease SohB	3.4.21.-	sohB	Peptidase family S49 N-terminal
NH10_00712	NH10_01131	NH10_01131	-0.334717	0.219698	BapA prefix-like domain-containing protein	NA	0	Domain of unknown function
NH10_00721	NH10_01132	NH10_01132	-0.0686272	0.852017	hypothetical protein	NA	0	Predicted membrane protein (DUF2238)
NH10_00722	NH10_01133	purB	-1.20971	8.68e-09	adenylosuccinate lyase	4.3.2.2	purB	Belongs to the lyase 1 family. Adenylosuccinate lyase subfamily
NH10_00725	NH10_01134	hflD	-0.602327	0.00941024	high frequency lysogenization protein HflD	NA	hflD	Protein of unknown function (DUF489)
NH10_00726	NH10_01135	mnmA	-0.145431	0.615293	tRNA 2-thiouridine(34) synthase MnmA	2.8.1.13	mnmA	Catalyzes the 2-thiolation of uridine at the wobble position (U34) of tRNA, leading to the formation of s(2)U34
NH10_00727	NH10_01136	nudJ	-0.267609	0.288659	NUDIX hydrolase	NA	nudJ	Belongs to the Nudix hydrolase family. NudJ subfamily
NH10_00728	NH10_01137	NH10_01137	0.819885	1.57e-06	gamma carbonic anhydrase family protein	NA	0	Bacterial transferase hexapeptide (six repeats)
NH10_00729	NH10_01138	dacC	-0.282259	0.332637	D-alanyl-D-alanine carboxypeptidase PBP5/6	3.4.16.4	dacC	Belongs to the peptidase S11 family
NH10_00731	NH10_01139	NH10_01139	0.00462659	0.993156	hypothetical protein	NA	0	0
NH10_00732	NH10_01140	NH10_01140	0.065333	0.891877	hypothetical protein	NA	0	0
NH10_00736	NH10_01141	surE	0.237978	0.322722	5'/3'-nucleotidase SurE	3.1.3.6	surE	Nucleotidase that shows phosphatase activity on nucleoside 5'-monophosphates
NH10_00737	NH10_01142	nlpD	-0.0304528	0.906581	peptidoglycan DD-metalloendopeptidase family protein	NA	nlpD	Peptidase family M23
NH10_00738	NH10_01143	NH10_01143	-0.719737	0.00412175	LysR family transcriptional regulator	NA	0	Transcriptional regulator
NH10_00739	NH10_01144	NH10_01144	-0.685523	0.000631909	ATP-binding protein	NA	0	Belongs to the peptidase S16 family
NH10_00740	NH10_01145	ampG	0.461951	0.00374871	MFS transporter	NA	ampG	Acetyl-coenzyme A transporter 1
NH10_00742	NH10_01146	gloA	2.24734	1.64e-28	lactoylglutathione lyase	4.4.1.5	gloA	Catalyzes the conversion of hemimercaptal, formed from methylglyoxal and glutathione, to S-lactoylglutathione
NH10_00743	NH10_01147	NH10_01147	0.164005	0.551186	bile acid:sodium symporter	NA	0	SBF-like CPA transporter family (DUF4137)
NH10_00746	NH10_01148	rpmE	1.62059	2.38e-07	50S ribosomal protein L31	NA	rpmE	Binds the 23S rRNA
NH10_00747	NH10_01149	NH10_01149	-2.10369	8.23e-28	EAL domain-containing protein	NA	0	Putative diguanylate phosphodiesterase
NH10_00748	NH10_01150	fimW	-1.43558	3.1e-05	Cyclic-di-GMP receptor FimW	NA	0	0
NH10_00750	NH10_01151	epmB	-0.444711	0.172775	EF-P beta-lysylation protein EpmB	NA	kamA	4Fe-4S single cluster domain
NH10_00751	NH10_01152	efp	1.01332	7.99e-10	elongation factor P	NA	efp	Involved in peptide bond synthesis. Alleviates ribosome stalling that occurs when 3 or more consecutive Pro residues or the sequence PPG is present in a protein, possibly by augmenting the peptidyl transferase activity of the ribosome. Modification of Lys-34 is required for alleviation
NH10_00752	NH10_01153	cstA	-0.459943	0.0654677	carbon starvation protein A	NA	cstA	Carbon starvation protein
NH10_00753	NH10_01154	NH10_01154	-0.22485	0.396715	YbdD/YjiX family protein	NA	0	Selenoprotein, putative
NH10_00754	NH10_01156	NH10_01156	0.394436	0.140713	LysR family transcriptional regulator	NA	0	LysR substrate binding domain
NH10_00756	NH10_01157	dddP	-0.0848654	0.802384	Dimethlysulfonioproprionate lyase DddP	4.4.1.3	0	Creatinase/Prolidase N-terminal domain
NH10_00760	NH10_01158	betT_2	0.244491	0.413773	choline BCCT transporter BetT	NA	0	BCCT, betaine/carnitine/choline family transporter
NH10_00762	NH10_01159	betT_3	-0.203585	0.371425	choline BCCT transporter BetT	NA	0	Belongs to the BCCT transporter (TC 2.A.15) family
NH10_00764	NH10_01160	NH10_01160	1.77658	1.83e-10	Rieske 2Fe-2S domain-containing protein	NA	0	Ring hydroxylating alpha subunit (catalytic domain)
NH10_00765	NH10_01161	NH10_01161	1.51554	1.28e-09	aldehyde dehydrogenase	NA	0	Aldehyde dehydrogenase family
NH10_00769	NH10_01162	NH10_01162	0.787736	0.00624567	FAD-dependent oxidoreductase	NA	0	Pyridine nucleotide-disulphide oxidoreductase
NH10_00770	NH10_01163	puuB	0.555896	0.0284092	Gamma-glutamylputrescine oxidoreductase	1.4.3.-	0	FAD dependent oxidoreductase
NH10_00772	NH10_01164	eutQ	0.554006	0.13375	Ethanolamine utilization protein EutQ	NA	0	Ethanolamine utilisation protein EutQ
NH10_00773	NH10_01165	NH10_01165	-0.174463	0.660393	hypothetical protein	NA	0	hemolysin activation secretion protein
NH10_00774	NH10_01166	NH10_01166	0.134299	0.734974	MarC family protein	NA	0	MarC family integral membrane protein
NH10_00775	NH10_01167	yddG_1	0.253008	0.596228	aromatic amino acid DMT transporter YddG	NA	0	EamA-like transporter family
NH10_00776	NH10_01168	NH10_01168	0.136788	0.725914	DMT family transporter	NA	0	EamA-like transporter family
NH10_00777	NH10_01169	NH10_01169	0.770098	0.000589989	hypothetical protein	NA	0	Antitoxin component of a toxin-antitoxin (TA) module
NH10_00778	NH10_01170	NH10_01170	0.482435	0.217033	TetR/AcrR family transcriptional regulator	NA	0	Transcriptional regulator
NH10_00780	NH10_01171	NH10_01171	0.630726	0.0187334	hypothetical protein	NA	#N/A	#N/A
NH10_00781	NH10_01172	NH10_01172	0.683204	0.00100702	hypothetical protein	NA	#N/A	#N/A
NH10_00782	NH10_01174	NH10_01174	0.0774984	0.876003	TetR/AcrR family transcriptional regulator	NA	0	transcriptional regulator
NH10_00783	NH10_01175	NH10_01175	1.69009	1.19e-15	pirin family protein	NA	0	Belongs to the pirin family
NH10_00784	NH10_01176	NH10_01176	-0.61498	0.039361	threo-3-hydroxy-L-aspartate ammonia-lyase	4.3.1.16	0	Pyridoxal-phosphate dependent enzyme
NH10_00785	NH10_01177	NH10_01177	-0.3408	0.314569	PAS domain-containing protein	NA	0	YheO-like PAS domain
NH10_00786	NH10_01178	bauF	-3.7145	8.21e-38	acinetobactin utilization protein BauF	NA	0	Siderophore-interacting FAD-binding domain
NH10_00787	NH10_01179	basA	-3.53052	3.58e-58	acinetobactin non-ribosomal peptide synthetase subunit BasA	NA	0	AMP-binding enzyme C-terminal domain
NH10_00788	NH10_01180	basB	-3.60271	5.5e-139	acinetobactin non-ribosomal peptide synthetase subunit BasB	NA	0	Condensation domain
NH10_00789	NH10_01181	NH10_01181	-3.87662	6.9e-10	hypothetical protein	NA	#N/A	#N/A
NH10_00790	NH10_01182	NH10_01182	-4.86958	3.72e-45	hypothetical protein	NA	#N/A	#N/A
NH10_00791	NH10_01183	bauD	-5.50169	8.92e-68	ferric acinetobactin ABC transporter permease subunit BauD	NA	bauD	Belongs to the binding-protein-dependent transport system permease family. FecCD subfamily
NH10_00792	NH10_01184	bauC	-5.91511	7.84e-60	ferric acinetobactin ABC transporter permease subunit BauC	NA	bauC	Belongs to the binding-protein-dependent transport system permease family. FecCD subfamily
NH10_00793	NH10_01185	bauE	-4.89526	1.39e-62	ferric acinetobactin ABC transporter ATP-binding protein BauE	NA	bauE	ABC transporter
NH10_00794	NH10_01186	bauB	-4.65034	1.33e-68	siderophore-binding periplasmic lipoprotein BauB	NA	bauB	Periplasmic binding protein
NH10_00795	NH10_01187	NH10_01187	-0.940177	1.42e-06	TonB-dependent siderophore receptor	NA	0	TonB-dependent Receptor Plug Domain
NH10_00796	NH10_01188	basC	-4.20486	2.22e-76	putative histamine N-monooxygenase	NA	0	L-lysine 6-monooxygenase (NADPH-requiring)
NH10_00797	NH10_01189	basD	-4.92931	3.4e-83	acinetobactin non-ribosomal peptide synthetase subunit BasD	NA	0	Pfam:NRPS
NH10_00798	NH10_01190	basE	-5.75559	1.64e-149	(2,3-dihydroxybenzoyl)adenylate synthase BasE	NA	entE	AMP-binding enzyme C-terminal domain
NH10_00799	NH10_01191	basF_1	-6.47208	1.34e-169	acinetobactin biosynthesis bifunctional isochorismatase/aryl carrier protein BasF	3.3.2.1	basF	Isochorismatase family
NH10_00800	NH10_01192	basG	-5.25907	9.79e-148	acinetobactin biosynthesis histidine decarboxylase BasG	NA	hdc	Pyridoxal-dependent decarboxylase conserved domain
NH10_00801	NH10_01193	NH10_01193	-5.1708	1.41e-20	hypothetical protein	NA	#N/A	#N/A
NH10_00803	NH10_01194	barA	-4.12618	1.26e-58	acinetobactin export ABC transporter permease/ATP-binding subunit BarA	NA	0	ABC transporter transmembrane region
NH10_00804	NH10_01195	barB	-4.13302	3.5e-51	acinetobactin export ABC transporter permease/ATP-binding subunit BarB	NA	0	ABC transporter transmembrane region
NH10_00805	NH10_01196	basH	-1.03813	0.000324096	acinetobactin biosynthesis thioesterase BasH	NA	basH	Thioesterase domain
NH10_00806	NH10_01197	basI	-0.967109	0.00216109	acinetobactin biosynthesis phosphopantetheinyl transferase BasI	NA	basI	4'-phosphopantetheinyl transferase superfamily
NH10_00807	NH10_01198	basJ	-5.9102	1.71e-65	acinetobactin biosynthesis isochorismate synthase BasJ	NA	0	chorismate binding enzyme
NH10_00808	NH10_01199	NH10_01199	0.0295368	0.89752	murein L,D-transpeptidase	NA	0	ErfK YbiS YcfS YnhG family protein
NH10_00809	NH10_01200	hemE	0.955953	2.68e-05	uroporphyrinogen decarboxylase	4.1.1.37	hemE	Catalyzes the decarboxylation of four acetate groups of uroporphyrinogen-III to yield coproporphyrinogen-III
NH10_00810	NH10_01201	NH10_01201	0.079061	0.849857	hypothetical protein	NA	0	Protein of unknown function (DUF817)
NH10_00815	NH10_01202	NH10_01202	-0.9794	0.00025117	hypothetical protein	NA	0	Protein of unknown function (DUF3015)
NH10_00816	NH10_01203	NH10_01203	-1.1724	0.00113	hypothetical protein	NA	0	Domain of unknown function (DUF4105)
NH10_00818	NH10_01204	ampC2	-0.251558	0.449624	class C extended-spectrum beta-lactamase ADC-26	NA	ampC	Beta-lactamase
NH10_00821	NH10_01205	folE	0.204673	0.412917	GTP cyclohydrolase I FolE	3.5.4.16	folE	GTP cyclohydrolase
NH10_00822	NH10_01206	xdhA	-0.121801	0.614662	xanthine dehydrogenase small subunit	1.17.1.4	xdhA	CO dehydrogenase flavoprotein C-terminal domain
NH10_00823	NH10_01207	xdhB	-0.162872	0.550243	xanthine dehydrogenase molybdopterin binding subunit	1.17.1.4	xdhB	Aldehyde oxidase and xanthine dehydrogenase, a/b hammerhead domain
NH10_00824	NH10_01208	xdhC	-0.161518	0.578183	xanthine dehydrogenase accessory protein XdhC	NA	xdhC	XdhC and CoxI family
NH10_00825	NH10_01209	smrA	2.02662	2.82e-13	Smr/MutS family protein	NA	smrA	Smr domain
NH10_00826	NH10_01210	trpC	0.911289	1.55e-06	indole-3-glycerol phosphate synthase TrpC	4.1.1.48	trpC	Belongs to the TrpC family
NH10_00827	NH10_01211	trpD	0.254268	0.227375	anthranilate phosphoribosyltransferase	2.4.2.18	trpD	Catalyzes the transfer of the phosphoribosyl group of 5- phosphorylribose-1-pyrophosphate (PRPP) to anthranilate to yield N-(5'-phosphoribosyl)-anthranilate (PRA)
NH10_00831	NH10_01212	NH10_01212	0.492558	0.0772014	TonB-dependent receptor	NA	0	TonB dependent receptor
NH10_00832	NH10_01213	NH10_01213	0.0658345	0.826074	M1 family metallopeptidase	NA	0	ERAP1-like C-terminal domain
NH10_00833	NH10_01214	trpG	0.119841	0.634215	aminodeoxychorismate/anthranilate synthase component II	NA	trpG	component II
NH10_00834	NH10_01215	NH10_01215	-0.253034	0.282745	aminopeptidase P family protein	NA	0	C-terminal region of peptidase_M24
NH10_00835	NH10_01216	dtpT	-0.468384	0.145915	peptide MFS transporter	NA	dtpT	POT family
NH10_00836	NH10_01217	glnA	-1.58804	6.23e-09	type I glutamate--ammonia ligase	6.3.1.2	glnA	glutamine synthetase
NH10_00838	NH10_01218	ubiC	-0.0547682	0.870536	chorismate lyase	NA	ubiC	Removes the pyruvyl group from chorismate, with concomitant aromatization of the ring, to provide 4- hydroxybenzoate (4HB) for the ubiquinone pathway
NH10_00839	NH10_01219	ubiA	0.384757	0.0674139	4-hydroxybenzoate octaprenyltransferase	2.5.1.39	ubiA	Catalyzes the prenylation of para-hydroxybenzoate (PHB) with an all-trans polyprenyl group. Mediates the second step in the final reaction sequence of ubiquinone-8 (UQ-8) biosynthesis, which is the condensation of the polyisoprenoid side chain with PHB, generating the first membrane-bound Q intermediate 3- octaprenyl-4-hydroxybenzoate
NH10_00840	NH10_01220	NH10_01220	-1.28641	5.28e-09	alpha/beta hydrolase	NA	0	Secretory lipase
NH10_00841	NH10_01221	NH10_01221	0.0380066	0.923555	hypothetical protein	NA	0	0
NH10_00842	NH10_01222	NH10_01222	-0.478071	0.279179	hypothetical protein	NA	0	Protein of unknown function (DUF2726)
NH10_00846	NH10_01226	sodB	1.52879	1.39e-21	superoxide dismutase	NA	sodB	Destroys radicals which are normally produced within the cells and which are toxic to biological systems
NH10_00847	NH10_01227	NH10_01227	-0.543413	0.00507634	Nif3-like dinuclear metal center hexameric protein	NA	0	NIF3 (NGG1p interacting factor 3)
NH10_00852	NH10_01228	algW	0.335038	0.198516	trypsin-like peptidase domain-containing protein	NA	algW	COG0265 Trypsin-like serine proteases, typically periplasmic, contain C-terminal PDZ domain
NH10_00856	NH10_01229	cca	0.615741	0.000561859	multifunctional CCA addition/repair protein	2.7.7.72	cca	Catalyzes the addition and repair of the essential 3'- terminal CCA sequence in tRNAs without using a nucleic acid template. Adds these three nucleotides in the order of C, C, and A to the tRNA nucleotide-73, using CTP and ATP as substrates and producing inorganic pyrophosphate
NH10_00857	NH10_01230	maeB	-0.254607	0.27083	NADP-dependent malic enzyme	NA	maeB	Malic enzyme, NAD binding domain
NH10_00858	NH10_01231	NH10_01231	0.179892	0.515251	EAL domain-containing protein	NA	0	Putative diguanylate phosphodiesterase
NH10_00859	NH10_01232	NH10_01232	-1.51658	1.55e-06	16S rRNA (uracil(1498)-N(3))-methyltransferase	2.1.1.193	0	Specifically methylates the N3 position of the uracil ring of uridine 1498 (m3U1498) in 16S rRNA. Acts on the fully assembled 30S ribosomal subunit
NH10_00860	NH10_01233	metF	-0.656312	0.0237387	methylenetetrahydrofolate reductase [NAD(P)H]	1.5.1.20	metF	Methylenetetrahydrofolate reductase
NH10_00862	NH10_01234	ahcY	-0.327615	0.281553	adenosylhomocysteinase	3.3.1.1	ahcY	May play a key role in the regulation of the intracellular concentration of adenosylhomocysteine
NH10_00864	NH10_01235	NH10_01235	0.246967	0.406284	hypothetical protein	NA	0	Peptidase C39 family
NH10_00865	NH10_01236	NH10_01236	-0.541624	0.0675234	carboxymuconolactone decarboxylase family protein	NA	0	Carboxymuconolactone decarboxylase family
NH10_00866	NH10_01237	fadE	-0.714039	0.0190418	acyl-CoA dehydrogenase	NA	fadE	Domain of unknown function (DUF1974)
NH10_00867	NH10_01238	lipA_1	0.591956	0.00161974	lipoyl synthase	2.8.1.8	lipA	Catalyzes the radical-mediated insertion of two sulfur atoms into the C-6 and C-8 positions of the octanoyl moiety bound to the lipoyl domains of lipoate-dependent enzymes, thereby converting the octanoylated domains into lipoylated derivatives
NH10_00883	NH10_01239	sthA_1	-0.0515137	0.838615	Si-specific NAD(P)(+) transhydrogenase	1.6.1.1	sthA	Soluble pyridine nucleotide transhydrogenase
NH10_00884	NH10_01240	NH10_01240	1.64628	1.26e-06	hypothetical protein	NA	0	0
NH10_00885	NH10_01241	NH10_01241	0.42379	0.0632359	MFS transporter	NA	0	Major Facilitator Superfamily
NH10_00886	NH10_01242	NH10_01242	0.611537	0.0395252	MFS transporter	NA	0	Major Facilitator Superfamily
NH10_00887	NH10_01243	NH10_01243	1.71473	1.31e-15	OmpW family protein	NA	0	OmpW family
NH10_00888	NH10_01244	map_1	0.330547	0.0603233	type I methionyl aminopeptidase	3.4.11.18	map	Methionine aminopeptidase
NH10_00889	NH10_01246	rpsB	1.96909	7.07e-14	30S ribosomal protein S2	NA	rpsB	Belongs to the universal ribosomal protein uS2 family
NH10_00890	NH10_01247	tsf	0.856261	0.00134936	elongation factor Ts	NA	tsf	Associates with the EF-Tu.GDP complex and induces the exchange of GDP to GTP. It remains bound to the aminoacyl-tRNA.EF- Tu.GTP complex up to the GTP hydrolysis stage on the ribosome
NH10_00891	NH10_01248	NH10_01248	-0.183678	0.66437	hypothetical protein	NA	0	Protein of unknown function (DUF3465)
NH10_00892	NH10_01249	NH10_01249	-0.353394	0.0760808	AraC family transcriptional regulator	NA	0	AraC-like ligand binding domain
NH10_00893	NH10_01250	NH10_01250	-0.283256	0.546864	AzlC family ABC transporter permease	NA	0	AzlC protein
NH10_00894	NH10_01251	NH10_01251	-0.234356	0.621435	AzlD domain-containing protein	NA	0	Branched-chain amino acid transport protein (AzlD)
NH10_00895	NH10_01252	NH10_01252	0.924781	7.64e-08	hypothetical protein	NA	0	Protein of unknown function (DUF962)
NH10_00896	NH10_01253	rlpA	-0.00798215	0.986997	septal ring lytic transglycosylase RlpA family protein	NA	rlpA	Lytic transglycosylase with a strong preference for naked glycan strands that lack stem peptides
NH10_00897	NH10_01254	mltB	0.0245258	0.928971	lytic murein transglycosylase B	NA	mltB	Transglycosylase SLT domain
NH10_00898	NH10_01255	rodA	2.0999	1.96e-18	rod shape-determining protein RodA	NA	mrdB	Peptidoglycan polymerase that is essential for cell wall elongation
NH10_00899	NH10_01256	NH10_01256	-0.436206	0.0438885	hypothetical protein	NA	0	0
NH10_00900	NH10_01257	queF	-0.470524	0.043231	NADPH-dependent 7-cyano-7-deazaguanine reductase QueF	1.7.1.13	queF	Catalyzes the NADPH-dependent reduction of 7-cyano-7- deazaguanine (preQ0) to 7-aminomethyl-7-deazaguanine (preQ1)
NH10_00901	NH10_01258	yadH	-0.574535	0.0173441	ABC transporter permease	NA	yadH	Transport permease protein
NH10_00902	NH10_01259	NH10_01259	-0.642066	0.000571605	ABC transporter ATP-binding protein	NA	0	AAA domain, putative AbiEii toxin, Type IV TA system
NH10_00903	NH10_01260	NH10_01260	0.316651	0.19548	tyrosine-type recombinase/integrase	NA	0	Phage integrase family
NH10_00904	NH10_01261	NH10_01261	0.144974	0.657036	hypothetical protein	NA	0	0
NH10_00905	NH10_01262	NH10_01262	0.401616	0.34198	hypothetical protein	NA	#N/A	#N/A
NH10_00906	NH10_01263	NH10_01263	0.437898	0.353855	hypothetical protein	NA	0	0
NH10_00911	NH10_01264	NH10_01264	0.207171	0.628192	hypothetical protein	NA	0	0
NH10_00916	NH10_01265	NH10_01265	0.307994	0.455664	hypothetical protein	NA	#N/A	#N/A
NH10_00919	NH10_01266	NH10_01266	0.271481	0.49515	hypothetical protein	NA	0	0
NH10_00923	NH10_01267	NH10_01267	0.0031381	0.993156	hypothetical protein	NA	0	PFAM ERF family protein
NH10_00924	NH10_01268	recE	-0.908764	0.0511412	Exodeoxyribonuclease 8	3.1.11.-	0	PDDEXK-like domain of unknown function (DUF3799)
NH10_00925	NH10_01269	NH10_01269	-0.374343	0.403353	hypothetical protein	NA	#N/A	#N/A
NH10_00929	NH10_01270	NH10_01270	-0.646751	0.131351	hypothetical protein	NA	#N/A	#N/A
NH10_00930	NH10_01271	NH10_01271	-3.04666	3.63e-06	hypothetical protein	NA	0	0
NH10_00931	NH10_01272	NH10_01272	-0.501574	0.10742	hypothetical protein	NA	#N/A	#N/A
NH10_00935	NH10_01273	NH10_01273	-1.04355	6.05e-06	hypothetical protein	NA	#N/A	#N/A
NH10_00936	NH10_01274	NH10_01274	-0.670871	0.00307462	hypothetical protein	NA	0	0
NH10_00938	NH10_01275	NH10_01275	0.844514	8.88e-05	hypothetical protein	NA	0	0
NH10_00940	NH10_01276	NH10_01276	0.786894	0.000280792	LexA family transcriptional regulator	NA	0	Helix-turn-helix XRE-family like proteins
NH10_00942	NH10_01277	NH10_01277	-3.67471	2.02e-08	hypothetical protein	NA	0	0
NH10_00943	NH10_01278	NH10_01278	-3.25788	1.25e-09	hypothetical protein	NA	0	0
NH10_00946	NH10_01279	NH10_01279	-1.57449	0.0011979	hypothetical protein	NA	#N/A	#N/A
NH10_00947	NH10_01280	NH10_01280	-1.06157	0.038329	hypothetical protein	NA	#N/A	#N/A
NH10_00948	NH10_01281	NH10_01281	-1.35027	0.000284944	hypothetical protein	NA	0	Bacteriophage replication protein O
NH10_00950	NH10_01282	NH10_01282	-0.979266	0.00284038	AAA family ATPase	NA	0	DnaB-like helicase N terminal domain
NH10_00952	NH10_01283	NH10_01283	0	NA	hypothetical protein	NA	0	0
NH10_00954	NH10_01284	NH10_01284	0.00803048	0.989476	hypothetical protein	NA	#N/A	#N/A
NH10_00955	NH10_01285	NH10_01285	0.00423414	0.993814	hypothetical protein	NA	0	0
NH10_00956	NH10_01286	NH10_01286	0.231669	0.623873	hypothetical protein	NA	#N/A	#N/A
NH10_00957	NH10_01287	NH10_01287	-0.0345727	0.945865	hypothetical protein	NA	#N/A	#N/A
NH10_00959	NH10_01288	NH10_01288	0.392911	0.332637	hypothetical protein	NA	0	0
NH10_00961	NH10_01289	NH10_01289	0.239405	0.539125	hypothetical protein	NA	0	0
NH10_00964	NH10_01290	NH10_01290	0.564639	0.196706	hypothetical protein	NA	#N/A	#N/A
NH10_00966	NH10_01291	NH10_01291	0.220593	0.617383	hypothetical protein	NA	0	Protein conserved in bacteria
NH10_00967	NH10_01292	NH10_01292	-0.068214	0.868738	hypothetical protein	NA	0	0
NH10_00971	NH10_01293	NH10_01293	0.184467	0.53124	hypothetical protein	NA	#N/A	#N/A
NH10_00976	NH10_01294	NH10_01294	0.203262	0.644549	hypothetical protein	NA	#N/A	#N/A
NH10_00977	NH10_01295	NH10_01295	-0.626621	0.113337	hypothetical protein	NA	#N/A	#N/A
NH10_00978	NH10_01296	NH10_01296	1.31296	1.06e-07	hypothetical protein	NA	0	0
NH10_00979	NH10_01297	NH10_01297	0.0336597	0.914593	hypothetical protein	NA	#N/A	#N/A
NH10_00980	NH10_01298	NH10_01298	1.41783	2.68e-12	hypothetical protein	NA	0	0
NH10_00981	NH10_01299	NH10_01299	-0.853854	0.03821	hypothetical protein	NA	0	Protein conserved in bacteria
NH10_00982	NH10_01300	NH10_01300	-1.35459	0.000770482	hypothetical protein	NA	0	0
NH10_00983	NH10_01301	NH10_01301	-1.25501	0.012461	hypothetical protein	NA	0	Uncharacterized conserved protein (DUF2280)
NH10_00985	NH10_01302	terL_1	-1.05808	0.00860016	phage terminase large subunit	NA	0	Terminase RNaseH-like domain
NH10_00986	NH10_01303	NH10_01303	-0.886794	0.0418	hypothetical protein	NA	0	Domain of unknown function (DUF4055)
NH10_00987	NH10_01304	NH10_01304	-0.969866	0.0183136	minor capsid protein	NA	0	Phage Mu protein F like protein
NH10_00988	NH10_01305	NH10_01305	-1.37171	1.38e-12	hypothetical protein	NA	#N/A	#N/A
NH10_00992	NH10_01306	NH10_01306	-2.29261	1.6e-07	hypothetical protein	NA	0	0
NH10_00994	NH10_01307	NH10_01307	-4.4317	3.35e-06	hypothetical protein	NA	0	0
NH10_00997	NH10_01308	NH10_01308	-2.98573	1.44e-08	hypothetical protein	NA	0	0
NH10_01000	NH10_01309	NH10_01309	-1.36134	0.000372609	hypothetical protein	NA	0	0
NH10_01001	NH10_01310	NH10_01310	-2.98085	2.14e-06	hypothetical protein	NA	0	0
NH10_01002	NH10_01311	NH10_01311	-2.10323	0.00168238	hypothetical protein	NA	0	0
NH10_01003	NH10_01312	NH10_01312	-1.18043	0.012451	glutamate 5-kinase	NA	0	0
NH10_01004	NH10_01313	NH10_01313	-0.209217	0.608502	hypothetical protein	NA	0	0
NH10_01006	NH10_01314	NH10_01314	-0.28546	0.51891	hypothetical protein	NA	0	0
NH10_01013	NH10_01315	NH10_01315	-0.488897	0.243244	hypothetical protein	NA	0	0
NH10_01018	NH10_01316	NH10_01316	0.0211883	0.967106	hypothetical protein	NA	0	0
NH10_01019	NH10_01317	NH10_01317	0	NA	hypothetical protein	NA	0	0
NH10_01020	NH10_01318	NH10_01318	0	NA	hypothetical protein	NA	0	0
NH10_01021	NH10_01319	NH10_01319	0	NA	hypothetical protein	NA	0	domain, Protein
NH10_01022	NH10_01320	NH10_01320	-1.04132	0.0327089	hypothetical protein	NA	0	0
NH10_01023	NH10_01321	NH10_01321	-1.16915	6.93e-11	hypothetical protein	NA	0	0
NH10_01025	NH10_01322	NH10_01322	0.24535	0.378281	hypothetical protein	NA	0	ORF6N domain
NH10_01026	NH10_01323	NH10_01323	-0.225497	0.487033	hypothetical protein	NA	0	0
NH10_01035	NH10_01324	NH10_01324	-1.06845	3.23e-08	hypothetical protein	NA	0	Domain of unknown function (DUF4468) with TBP-like fold
NH10_01040	NH10_01325	NH10_01325	-0.887085	4.97e-07	hypothetical protein	NA	0	0
NH10_01043	NH10_01326	NH10_01326	0.408765	0.138575	hypothetical protein	NA	0	Phage-related minor tail protein
NH10_01046	NH10_01327	NH10_01327	-0.361556	0.301689	hypothetical protein	NA	#N/A	#N/A
NH10_01049	NH10_01328	NH10_01328	-0.981163	0.0133511	hypothetical protein	NA	#N/A	#N/A
NH10_01055	NH10_01329	NH10_01329	-0.831643	0.108883	hypothetical protein	NA	#N/A	#N/A
NH10_01056	NH10_01330	NH10_01330	-1.09681	0.0392591	hypothetical protein	NA	0	0
NH10_01057	NH10_01331	NH10_01331	-0.496139	0.263757	hypothetical protein	NA	0	Domain of unknown function (DUF1833)
NH10_01059	NH10_01332	NH10_01332	-0.232325	0.606673	hypothetical protein	NA	0	0
NH10_01060	NH10_01333	NH10_01333	-0.47537	0.215828	bacteriophage protein	NA	0	0
NH10_01061	NH10_01334	NH10_01334	-0.503223	0.291085	hypothetical protein	NA	0	0
NH10_01063	NH10_01335	NH10_01335	-0.326582	0.483783	hypothetical protein	NA	0	0
NH10_01066	NH10_01336	NH10_01336	0.117821	0.736869	hypothetical protein	NA	0	Phage lysozyme
NH10_01067	NH10_01337	NH10_01337	-0.181885	0.336199	hypothetical protein	NA	0	Domain of unknown function (DUF4760)
NH10_01070	NH10_01339	NH10_01339	-0.185395	0.699596	hypothetical protein	NA	0	0
NH10_01071	NH10_01340	exoX	-0.273793	0.436752	hypothetical protein	NA	exoX	3'-5' exonuclease activity on single or double-strand DNA
NH10_01073	NH10_01341	NH10_01341	-0.511526	0.00247268	alpha/beta fold hydrolase	NA	0	Secretory lipase
NH10_01074	NH10_01342	glyA	0.738605	0.000110797	serine hydroxymethyltransferase	NA	glyA	Catalyzes the reversible interconversion of serine and glycine with tetrahydrofolate (THF) serving as the one-carbon carrier. This reaction serves as the major source of one-carbon groups required for the biosynthesis of purines, thymidylate, methionine, and other important biomolecules. Also exhibits THF- independent aldolase activity toward beta-hydroxyamino acids, producing glycine and aldehyd…
NH10_01075	NH10_01343	adeH	0.65935	0.0148823	multidrug efflux RND transporter outer membrane subunit AdeH	NA	0	Outer membrane efflux protein
NH10_01077	NH10_01344	adeG	0.768827	0.00318734	multidrug efflux RND transporter permease subunit AdeG	NA	0	Protein export membrane protein
NH10_01078	NH10_01345	adeF	0.603412	0.05793	multidrug efflux RND transporter periplasmic adaptor subunit AdeF	NA	0	Barrel-sandwich domain of CusB or HlyD membrane-fusion
NH10_01079	NH10_01346	adeL	0.281499	0.288606	multidrug efflux transcriptional repressor AdeL	NA	0	LysR substrate binding domain
NH10_01080	NH10_01347	argT	-0.241012	0.4906	ABC transporter substrate-binding protein	NA	argT	Bacterial periplasmic substrate-binding proteins
NH10_01081	NH10_01348	hisQ	-0.450657	0.265865	histidine ABC transporter permease HisQ	NA	0	COG4215 ABC-type arginine transport system, permease component
NH10_01086	NH10_01349	hisM	-0.302469	0.358441	ABC transporter permease	NA	hisM	Binding-protein-dependent transport system inner membrane component
NH10_01090	NH10_01350	hisP	0.144597	0.714823	ATP-binding cassette domain-containing protein	NA	hisP	ABC transporter, ATP-binding protein
NH10_01091	NH10_01351	hisP	0.666334	0.0271635	ATP-binding cassette domain-containing protein	NA	hisP	ABC transporter, ATP-binding protein
NH10_01092	NH10_01352	abeS_1	0.764372	0.00192923	multidrug efflux SMR transporter AbeS	NA	0	Small Multidrug Resistance protein
NH10_01093	NH10_01353	NH10_01353	-0.0458407	0.927324	YfhL family 4Fe-4S dicluster ferredoxin	NA	0	4Fe-4S dicluster domain
NH10_01094	NH10_01354	yegQ	-0.600816	0.21579	tRNA 5-hydroxyuridine modification protein YegQ	NA	0	Peptidase family U32
NH10_01095	NH10_01355	NH10_01355	0.480966	0.0533555	PLP-dependent aminotransferase family protein	NA	0	helix_turn_helix gluconate operon transcriptional repressor
NH10_01096	NH10_01356	NH10_01356	-0.050803	0.86711	PhzF family phenazine biosynthesis protein	NA	0	Proline racemase
NH10_01097	NH10_01357	fpr	-0.554554	0.0758784	ferredoxin--NADP reductase	NA	fpr	Oxidoreductase FAD-binding domain
NH10_01098	NH10_01358	tsaA	-0.233774	0.38083	tRNA (N6-threonylcarbamoyladenosine(37)-N6)-methyltransferase TrmO	NA	0	Uncharacterised protein family UPF0066
NH10_01099	NH10_01359	NH10_01359	0.386129	0.118181	MgtC/SapB family protein	NA	0	Domain of unknown function (DUF4010)
NH10_01100	NH10_01360	tadA_1	-0.984207	0.00449095	Flp pilus assembly complex ATPase component TadA	NA	0	Type II secretion system (T2SS), protein E, N-terminal domain
NH10_01101	NH10_01361	NH10_01361	1.86187	2.49e-14	NirD/YgiW/YdeI family stress tolerance protein	NA	0	Bacterial OB fold (BOF) protein
NH10_01110	NH10_01362	NH10_01362	-0.130189	0.669996	response regulator transcription factor	NA	0	Transcriptional regulatory protein, C terminal
NH10_01113	NH10_01363	NH10_01363	-0.208807	0.463834	GHKL domain-containing protein	NA	0	His Kinase A (phosphoacceptor) domain
NH10_01115	NH10_01364	NH10_01364	-2.25639	2.23e-14	hemin uptake protein HemP	NA	0	Hemin uptake protein hemP
NH10_01116	NH10_01365	NH10_01365	-0.778239	0.0127958	thiamine phosphate synthase	NA	0	Belongs to the Nudix hydrolase family
NH10_01117	NH10_01366	NH10_01366	0.581227	0.0320024	tetratricopeptide repeat protein	NA	0	COG0457 FOG TPR repeat
NH10_01118	NH10_01367	mrcB	-0.105716	0.697744	penicillin-binding protein 1B	NA	mrcB	Cell wall formation. Synthesis of cross-linked peptidoglycan from the lipid intermediates. The enzyme has a penicillin-insensitive transglycosylase N-terminal domain (formation of linear glycan strands) and a penicillin-sensitive transpeptidase C-terminal domain (cross-linking of the peptide subunits)
NH10_01119	NH10_01368	nadK	0.430685	0.0130878	NAD(+) kinase	2.7.1.23	nadK	Involved in the regulation of the intracellular balance of NAD and NADP, and is a key enzyme in the biosynthesis of NADP. Catalyzes specifically the phosphorylation on 2'-hydroxyl of the adenosine moiety of NAD to yield NADP
NH10_01122	NH10_01369	NH10_01369	1.35883	1.57e-09	YeaC family protein	NA	0	Protein of unknown function (DUF1315)
NH10_01123	NH10_01370	NH10_01370	-0.103824	0.761883	glycosyl transferase family protein	NA	0	Glycosyl transferase family, helical bundle domain
NH10_01124	NH10_01371	dctA	-0.28938	0.127579	dicarboxylate/amino acid:cation symporter	NA	dctA	Responsible for the transport of dicarboxylates such as succinate, fumarate, and malate across the membrane
NH10_01125	NH10_01372	NH10_01372	-0.525962	0.00309058	acyl-CoA dehydrogenase family protein	NA	0	Acyl-CoA dehydrogenase, C-terminal domain
NH10_01131	NH10_01373	NH10_01373	-1.41934	1.93e-07	alpha/beta hydrolase	NA	0	Putative esterase
NH10_01132	NH10_01374	pheA	0.304369	0.196932	prephenate dehydratase	4.2.1.51	pheA	chorismate mutase
NH10_01137	NH10_01375	aroA	-0.775526	5.43e-05	bifunctional prephenate dehydrogenase/3-phosphoshikimate 1-carboxyvinyltransferase	1.3.1.12	aroA	Catalyzes the transfer of the enolpyruvyl moiety of phosphoenolpyruvate (PEP) to the 5-hydroxyl of shikimate-3- phosphate (S3P) to produce enolpyruvyl shikimate-3-phosphate and inorganic phosphate
NH10_01139	NH10_01376	NH10_01376	0.55051	0.000592296	hypothetical protein	NA	0	0
NH10_01140	NH10_01377	pepD	0.158968	0.552894	aminoacyl-histidine dipeptidase	NA	pepD	Peptidase family M20/M25/M40
NH10_01143	NH10_01378	rnz	0.882365	0.0178187	MBL fold metallo-hydrolase	NA	rnz	Zinc phosphodiesterase, which displays some tRNA 3'- processing endonuclease activity. Probably involved in tRNA maturation, by removing a 3'-trailer from precursor tRNA
NH10_01144	NH10_01379	NH10_01379	0.906131	1.62e-06	hydrolase	NA	0	Alpha/beta hydrolase family
NH10_01147	NH10_01380	yaaA	0.0992612	0.652018	peroxide stress protein YaaA	NA	0	Belongs to the UPF0246 family
NH10_01149	NH10_01381	thiG	-0.864659	0.000100847	thiazole synthase	NA	thiG	Catalyzes the rearrangement of 1-deoxy-D-xylulose 5- phosphate (DXP) to produce the thiazole phosphate moiety of thiamine. Sulfur is provided by the thiocarboxylate moiety of the carrier protein ThiS. In vitro, sulfur can be provided by H(2)S
NH10_01154	NH10_01382	thiS	-0.620863	0.0357889	sulfur carrier protein ThiS	NA	0	thiamine diphosphate biosynthetic process
NH10_01156	NH10_01383	NH10_01383	-0.518139	0.0697118	hypothetical protein	NA	0	Protein of unknown function (DUF423)
NH10_01160	NH10_01384	rpoH	1.12623	1.66e-11	RNA polymerase sigma factor RpoH	NA	rpoH	RNA polymerase sigma factor RpoH
NH10_01161	NH10_01385	NH10_01385	-0.263832	0.247424	sulfurtransferase TusA family protein	NA	0	Belongs to the sulfur carrier protein TusA family
NH10_01162	NH10_01386	capB	-1.6163	4.67e-17	cold-shock protein	NA	capB	'Cold-shock' DNA-binding domain
NH10_01165	NH10_01387	rhlB	0.380571	0.0174558	ATP-dependent RNA helicase RhlB	3.6.4.13	rhlB	DEAD-box RNA helicase involved in RNA degradation. Has RNA-dependent ATPase activity and unwinds double-stranded RNA
NH10_01166	NH10_01388	NH10_01388	0.371017	0.0836369	hypothetical protein	NA	0	0
NH10_01168	NH10_01389	NH10_01389	0.117896	0.633686	nitroreductase	NA	0	Nitroreductase family
NH10_01169	NH10_01390	gpsA	-0.375274	0.0961973	NAD(P)H-dependent glycerol-3-phosphate dehydrogenase	1.1.1.94	gpsA	Glycerol-3-phosphate dehydrogenase
NH10_01170	NH10_01391	NH10_01391	-0.630643	0.0024133	histidine phosphatase family protein	NA	0	phosphohistidine phosphatase
NH10_01174	NH10_01392	NH10_01392	-0.984028	2.58e-06	type II secretion system protein L	NA	0	Involved in a type II secretion system (T2SS, formerly general secretion pathway, GSP) for the export of proteins
NH10_01175	NH10_01393	NH10_01393	-1.20342	0.000262695	type II secretion system protein M	NA	0	Type II secretion system (T2SS), protein M
NH10_01176	NH10_01394	pyrD	0.532756	0.00548022	quinone-dependent dihydroorotate dehydrogenase	1.3.5.2	pyrD	Catalyzes the conversion of dihydroorotate to orotate with quinone as electron acceptor
NH10_01177	NH10_01395	cvpA	2.4503	1.73e-33	CvpA family protein	NA	cvpA	membrane protein, required for colicin V production
NH10_01187	NH10_01396	purF	1.69239	1.87e-24	amidophosphoribosyltransferase	2.4.2.14	purF	Catalyzes the formation of phosphoribosylamine from phosphoribosylpyrophosphate (PRPP) and glutamine
NH10_01199	NH10_01397	NH10_01397	-0.486466	0.0225189	M48 family metalloprotease	NA	0	Peptidase family M48
NH10_01201	NH10_01398	NH10_01398	0.0401844	0.877381	hypothetical protein	NA	0	0
NH10_01202	NH10_01399	ghrB	-0.382427	0.03821	D-glycerate dehydrogenase	NA	ghrB	Belongs to the D-isomer specific 2-hydroxyacid dehydrogenase family
NH10_01203	NH10_01400	NH10_01400	-0.912082	3.29e-06	M48 family metalloprotease	NA	0	Functions as both a chaperone and a metalloprotease. Maintains the integrity of the outer membrane by promoting either the assembly or the elimination of outer membrane proteins, depending on their folding state
NH10_01212	NH10_01401	NH10_01401	1.96391	4.71e-27	GatB/YqeY domain-containing protein	NA	0	Yqey-like protein
NH10_01213	NH10_01402	rpsU	1.7626	2.83e-23	30S ribosomal protein S21	NA	rpsU	Belongs to the bacterial ribosomal protein bS21 family
NH10_01215	NH10_01403	tsaD	1.23875	8.02e-07	tRNA (adenosine(37)-N6)-threonylcarbamoyltransferase complex transferase subunit TsaD	2.3.1.234	tsaD	Required for the formation of a threonylcarbamoyl group on adenosine at position 37 (t(6)A37) in tRNAs that read codons beginning with adenine. Is involved in the transfer of the threonylcarbamoyl moiety of threonylcarbamoyl-AMP (TC-AMP) to the N6 group of A37, together with TsaE and TsaB. TsaD likely plays a direct catalytic role in this reaction
NH10_01220	NH10_01404	NH10_01404	0.465966	0.0679367	hypothetical protein	NA	0	0
NH10_01221	NH10_01405	NH10_01405	0.0678749	0.777829	ATP-binding protein	NA	0	Protein of unknown function (DUF815)
NH10_01222	NH10_01406	NH10_01406	-0.228041	0.393776	hypothetical protein	NA	0	Domain of unknown function (DUF3336)
NH10_01227	NH10_01407	NH10_01407	-0.985158	0.00476837	protein kinase	NA	0	Protein tyrosine kinase
NH10_01231	NH10_01412	NH10_01412	-1.34578	8.04e-06	LysR family transcriptional regulator	NA	0	LysR substrate binding domain
NH10_01232	NH10_01413	NH10_01413	4.46877	9.79e-33	aspartate aminotransferase family protein	NA	0	Aminotransferase class-III
NH10_01235	NH10_01414	NH10_01414	2.30375	3.22e-13	CoA-acylating methylmalonate-semialdehyde dehydrogenase	NA	0	Aldehyde dehydrogenase family
NH10_01236	NH10_01415	NH10_01415	1.19878	7.4e-06	amino acid permease	NA	0	Amino acid permease
NH10_01240	NH10_01416	NH10_01416	1.83438	9.39e-17	hypothetical protein	NA	0	Uncharacterized protein conserved in bacteria (DUF2171)
NH10_01241	NH10_01417	NH10_01417	1.95228	2.64e-17	hypothetical protein	NA	0	acyl-CoA dehydrogenase
NH10_01242	NH10_01418	NH10_01418	2.01834	4.13e-17	PIG-L family deacetylase	NA	0	GlcNAc-PI de-N-acetylase
NH10_01243	NH10_01419	NH10_01419	1.70192	2.01e-11	class I SAM-dependent methyltransferase	NA	0	Nodulation protein S (NodS)
NH10_01248	NH10_01420	NH10_01420	1.11538	0.000575032	glycosyltransferase	NA	0	Glycosyl transferase family 2
NH10_01249	NH10_01421	NH10_01421	0.828938	0.0156571	NirD/YgiW/YdeI family stress tolerance protein	NA	0	Bacterial OB fold (BOF) protein
NH10_01250	NH10_01422	NH10_01422	1.52053	1e-18	BLUF domain-containing protein	NA	0	Sensors of blue-light using FAD
NH10_01251	NH10_01423	NH10_01423	0.0218384	0.958583	hypothetical protein	NA	0	0
NH10_01252	NH10_01424	NH10_01424	0.169107	0.727101	LysE family translocator	NA	0	LysE type translocator
NH10_01256	NH10_01425	NH10_01425	-0.231724	0.419158	AraC family transcriptional regulator	NA	0	AraC-like ligand binding domain
NH10_01259	NH10_01426	NH10_01426	0.0459136	0.900526	alpha/beta fold hydrolase	NA	0	Poly-beta-hydroxybutyrate polymerase (PhaC) N-terminus
NH10_01260	NH10_01427	gltS	-0.56571	0.00290525	sodium/glutamate symporter	NA	gltS	Catalyzes the sodium-dependent transport of glutamate
NH10_01261	NH10_01428	NH10_01428	1.04421	0.000181897	hypothetical protein	NA	0	Putative cyclase
NH10_01263	NH10_01429	NH10_01429	-0.10903	0.769444	LysR family transcriptional regulator	NA	0	Transcriptional regulator
NH10_01264	NH10_01430	pld1	1.29992	4.42e-05	Pyridoxal 4-dehydrogenase	1.1.1.107	0	Aldo Keto reductase
NH10_01266	NH10_01431	NH10_01431	0.990826	0.000431347	SDR family oxidoreductase	NA	0	Enoyl-(Acyl carrier protein) reductase
NH10_01267	NH10_01432	NH10_01432	0.0043877	0.990405	hypothetical protein	NA	0	Polyketide cyclase / dehydrase and lipid transport
NH10_01271	NH10_01433	NH10_01433	-0.229751	0.379272	ATP-binding protein	NA	0	Protein of unknown function (DUF815)
NH10_01274	NH10_01434	NH10_01434	-0.907397	0.0178187	FadR family transcriptional regulator	NA	0	transcriptional
NH10_01275	NH10_01435	NH10_01435	-0.293583	0.4906	hypothetical protein	NA	#N/A	#N/A
NH10_01276	NH10_01436	NH10_01436	1.03426	0.0611928	TetR/AcrR family transcriptional regulator	NA	0	Bacterial regulatory proteins, tetR family
NH10_01277	NH10_01437	csuAB	3.83564	7.33e-67	Csu fimbrial major subunit CsuAB	NA	0	Spore Coat Protein U domain
NH10_01278	NH10_01438	csuA	1.91126	0.000229523	Csu fimbrial biogenesis protein CsuA	NA	0	Spore Coat Protein U domain
NH10_01281	NH10_01439	csuB	0.137786	0.777569	Csu fimbrial biogenesis protein CsuB	NA	0	Spore Coat Protein U domain
NH10_01282	NH10_01440	csuC	0.666458	0.112158	Csu fimbrial biogenesis chaperone CsuC	NA	0	Pili and flagellar-assembly chaperone, PapD N-terminal domain
NH10_01283	NH10_01441	csuD	0.628413	0.0574726	Csu fimbrial usher CsuD	NA	0	Outer membrane usher protein
NH10_01285	NH10_01442	csuE	0.195072	0.626487	Csu fimbrial tip adhesin CsuE	NA	0	Spore Coat Protein U domain
NH10_01288	NH10_01443	NH10_01443	-0.0605201	0.849857	hypothetical protein	NA	0	Psort location Cytoplasmic, score 8.96
NH10_01289	NH10_01444	NH10_01444	-0.230212	0.508691	hypothetical protein	NA	0	deoxyhypusine monooxygenase activity
NH10_01291	NH10_01445	NH10_01445	0.822894	0.000588444	hypothetical protein	NA	0	0
NH10_01292	NH10_01446	proP	-0.00409078	0.993929	glycine betaine/L-proline transporter ProP	NA	0	Sugar (and other) transporter
NH10_01296	NH10_01448	NH10_01448	0.214173	0.652018	TetR/AcrR family transcriptional regulator	NA	0	transcriptional regulator
NH10_01298	NH10_01449	NH10_01449	0.122828	0.757635	DMT family transporter	NA	0	EamA-like transporter family
NH10_01299	NH10_01450	NH10_01450	-0.0396099	0.890794	paraquat-inducible protein A	NA	0	Paraquat-inducible protein A
NH10_01300	NH10_01451	NH10_01451	-0.607218	0.00963479	paraquat-inducible protein A	NA	0	Paraquat-inducible protein A
NH10_01301	NH10_01452	pqiB	-1.2057	1.54e-08	MCE family protein	NA	pqiB	MlaD protein
NH10_01303	NH10_01453	NH10_01453	-0.526758	0.0113089	membrane integrity-associated transporter subunit PqiC	NA	0	ABC-type transport auxiliary lipoprotein component
NH10_01304	NH10_01454	uraH_2	-0.329476	0.393778	hydroxyisourate hydrolase	3.5.2.17	0	Transthyretin
NH10_01306	NH10_01455	NH10_01455	0.128515	0.783592	hypothetical protein	NA	0	Haem-degrading
NH10_01307	NH10_01456	NH10_01456	-0.48834	0.012457	heavy metal response regulator transcription factor	NA	0	Transcriptional regulatory protein, C terminal
NH10_01308	NH10_01457	NH10_01457	-0.074044	0.79625	heavy metal sensor histidine kinase	2.7.13.3	0	Member of a two-component regulatory system
NH10_01309	NH10_01458	NH10_01458	-0.321064	0.46251	lipocalin family protein	NA	0	Lipocalin-like domain
NH10_01310	NH10_01459	desC	-0.0828039	0.868214	hypothetical protein	NA	desC	Fatty acid desaturase
NH10_01311	NH10_01460	NH10_01460	0.125989	0.789775	FAD-dependent oxidoreductase	NA	0	Flavin containing amine oxidoreductase
NH10_01312	NH10_01461	NH10_01461	0.295898	0.494931	hypothetical protein	NA	0	Protein of unknown function (DUF1365)
NH10_01313	NH10_01462	ufaA1	0.341881	0.375847	Tuberculostearic acid methyltransferase UfaA1	2.1.1.-	cfa	Mycolic acid cyclopropane synthetase
NH10_01314	NH10_01463	NH10_01463	0.100606	0.803109	hypothetical protein	NA	0	Protein of unknown function (DUF1295)
NH10_01315	NH10_01464	COQ3	-0.359323	0.194231	Ubiquinone biosynthesis O-methyltransferase, mitochondrial	2.1.1.222	0	Mycolic acid cyclopropane synthetase
NH10_01316	NH10_01465	sasA	-0.637984	0.00458243	Adaptive-response sensory-kinase SasA	2.7.-.-	0	His Kinase A (phosphoacceptor) domain
NH10_01317	NH10_01466	NH10_01466	-0.493726	0.0420313	heavy metal response regulator transcription factor	NA	0	Transcriptional regulatory protein, C terminal
NH10_01318	NH10_01467	NH10_01467	0.217829	0.629656	hypothetical protein	NA	0	Chalcone isomerase-like
NH10_01319	NH10_01468	NH10_01468	0.173568	0.680416	hypothetical protein	NA	0	Ketosteroid isomerase-related protein
NH10_01320	NH10_01469	NH10_01469	-0.630354	0.108647	GNAT family N-acetyltransferase	NA	0	Acetyltransferase (GNAT) domain
NH10_01321	NH10_01470	NH10_01470	-0.870354	0.00105884	aspartate/glutamate racemase family protein	NA	0	Asp/Glu/Hydantoin racemase
NH10_01322	NH10_01471	yddG_2	-0.266379	0.282992	aromatic amino acid DMT transporter YddG	NA	0	EamA-like transporter family
NH10_01323	NH10_01472	NH10_01472	0.790817	2.63e-07	sorbosone dehydrogenase family protein	NA	0	Glucose / Sorbosone dehydrogenase
NH10_01324	NH10_01473	NH10_01473	0.29249	0.434533	GNAT family N-acetyltransferase	NA	0	Acetyltransferase (GNAT) domain
NH10_01325	NH10_01474	NH10_01474	-0.0783503	0.820675	MFS transporter	NA	0	Sugar (and other) transporter
NH10_01326	NH10_01475	NH10_01475	-1.27436	6.64e-05	TetR/AcrR family transcriptional regulator	NA	0	Bacterial transcriptional repressor C-terminal
NH10_01330	NH10_01476	dctA	-0.318926	0.22827	dicarboxylate/amino acid:cation symporter	NA	dctA	Responsible for the transport of dicarboxylates such as succinate, fumarate, and malate across the membrane
NH10_01331	NH10_01477	NH10_01477	1.87272	1.14e-11	hypothetical protein	NA	0	0
NH10_01332	NH10_01478	gloB	0.017946	0.9334	hydroxyacylglutathione hydrolase	3.1.2.6	gloB	Thiolesterase that catalyzes the hydrolysis of S-D- lactoyl-glutathione to form glutathione and D-lactic acid
NH10_01333	NH10_01479	NH10_01479	-0.911696	2.42e-06	ABC transporter permease	NA	0	Binding-protein-dependent transport system inner membrane component
NH10_01334	NH10_01480	metN	-1.56165	8.08e-21	methionine ABC transporter ATP-binding protein	NA	metN	Part of the ABC transporter complex MetNIQ involved in methionine import. Responsible for energy coupling to the transport system
NH10_01335	NH10_01481	metQ_1	-0.528874	0.0284164	Methionine-binding lipoprotein MetQ	NA	metQ	NLPA lipoprotein
NH10_01336	NH10_01482	purD	-0.677775	0.000209644	phosphoribosylamine--glycine ligase	6.3.4.13	purD	Belongs to the GARS family
NH10_01337	NH10_01483	purH	-1.45114	2.92e-10	bifunctional phosphoribosylaminoimidazolecarboxamide formyltransferase/IMP cyclohydrolase	2.1.2.3	purH	Bifunctional purine biosynthesis protein PurH
NH10_01339	NH10_01484	fis	-0.219642	0.372125	DNA-binding transcriptional regulator Fis	NA	fis	Activates ribosomal RNA transcription. Plays a direct role in upstream activation of rRNA promoters
NH10_01341	NH10_01485	NH10_01485	-1.31885	2.39e-05	hypothetical protein	NA	0	Protein of unknown function (DUF3426)
NH10_01353	NH10_01486	prmA	-0.316718	0.0807341	50S ribosomal protein L11 methyltransferase	NA	prmA	Methylates ribosomal protein L11
NH10_01355	NH10_01487	NH10_01487	1.05595	0.00109062	hypothetical protein	NA	0	0
NH10_01356	NH10_01488	mnmG	0.263345	0.247842	tRNA uridine-5-carboxymethylaminomethyl(34) synthesis enzyme MnmG	NA	gidA	NAD-binding protein involved in the addition of a carboxymethylaminomethyl (cmnm) group at the wobble position (U34) of certain tRNAs, forming tRNA-cmnm(5)s(2)U34
NH10_01359	NH10_01489	mdcH	0.0653342	0.834426	WYL domain-containing protein	NA	mdcH	WYL domain
NH10_01361	NH10_01490	NH10_01490	-0.434261	0.257129	circularly permuted type 2 ATP-grasp protein	NA	0	Circularly permuted ATP-grasp type 2
NH10_01362	NH10_01491	NH10_01491	0.304761	0.109747	alpha-E domain-containing protein	NA	0	A predicted alpha-helical domain with a conserved ER motif.
NH10_01363	NH10_01492	NH10_01492	0.170236	0.431915	transglutaminase family protein	NA	0	Bacterial transglutaminase-like N-terminal region
NH10_01364	NH10_01493	NH10_01493	0.271496	0.158923	proteasome-type protease	NA	0	Proteasome subunit
NH10_01365	NH10_01494	alr_1	0.360669	0.234185	alanine racemase	5.1.1.1	alr	Catalyzes the interconversion of L-alanine and D- alanine. May also act on other amino acids
NH10_01366	NH10_01495	dnaB	0.198441	0.502475	replicative DNA helicase	3.6.4.12	dnaB	it exhibits DNA-dependent ATPase activity and contains distinct active sites for ATP binding, DNA binding, and interaction with DnaC protein, primase, and other prepriming proteins
NH10_01369	NH10_01496	rplI	1.16362	6.29e-06	50S ribosomal protein L9	NA	rplI	Binds to the 23S rRNA
NH10_01370	NH10_01497	rpsR	1.54281	4.92e-11	30S ribosomal protein S18	NA	rpsR	Binds as a heterodimer with protein S6 to the central domain of the 16S rRNA, where it helps stabilize the platform of the 30S subunit
NH10_01372	NH10_01498	rpsF	1.34197	1.82e-09	30S ribosomal protein S6	NA	rpsF	Binds together with S18 to 16S ribosomal RNA
NH10_01373	NH10_01499	cyoE	-0.851505	0.0109263	heme o synthase	2.5.1.141	cyoE	Converts heme B (protoheme IX) to heme O by substitution of the vinyl group on carbon 2 of heme B porphyrin ring with a hydroxyethyl farnesyl side group
NH10_01376	NH10_01500	cyoD	-0.150683	0.55967	cytochrome o ubiquinol oxidase subunit IV	7.1.1.-	cyoD	Prokaryotic Cytochrome C oxidase subunit IV
NH10_01379	NH10_01501	cyoC	-0.179587	0.508691	cytochrome o ubiquinol oxidase subunit III	NA	cyoC	Cytochrome c oxidase subunit III
NH10_01383	NH10_01502	cyoB	-0.299483	0.290877	cytochrome o ubiquinol oxidase subunit I	NA	cyoB	Belongs to the heme-copper respiratory oxidase family
NH10_01385	NH10_01503	cyoA	-0.318802	0.266861	ubiquinol oxidase subunit II	NA	cyoA	COX Aromatic Rich Motif
NH10_01388	NH10_01505	NH10_01505	-1.17482	5.04e-06	RDD family protein	NA	0	Domain of unknown function (DUF4339)
NH10_01389	NH10_01506	ppsA	-0.163089	0.401258	phosphoenolpyruvate synthase	2.7.9.2	ppsA	Catalyzes the phosphorylation of pyruvate to phosphoenolpyruvate
NH10_01391	NH10_01507	NH10_01507	0.0817116	0.736473	kinase/pyrophosphorylase	NA	0	Bifunctional serine threonine kinase and phosphorylase involved in the regulation of the phosphoenolpyruvate synthase (PEPS) by catalyzing its phosphorylation dephosphorylation
NH10_01392	NH10_01508	pgaA	-0.039273	0.916498	poly-beta-1,6 N-acetyl-D-glucosamine exporter porin PgaA	NA	0	Exports the biofilm adhesin polysaccharide poly-beta- 1,6-N-acetyl-D-glucosamine (PGA) across the outer membrane. The PGA transported seems to be partially N-deacetylated since N- deacetylation of PGA by PgaB is needed for PGA export through the PgaA porin
NH10_01393	NH10_01509	pgaB_1	0.317274	0.302657	poly-beta-1,6-N-acetyl-D-glucosamine N-deacetylase PgaB	NA	0	Hypothetical glycosyl hydrolase family 13
NH10_01397	NH10_01510	pgaC_1	0.161861	0.626212	poly-beta-1,6 N-acetyl-D-glucosamine synthase	NA	0	Glycosyl transferase family 21
NH10_01398	NH10_01511	pgaD_1	-0.24193	0.448399	poly-beta-1,6-N-acetyl-D-glucosamine biosynthesis protein PgaD	NA	0	PgaD-like protein
NH10_01400	NH10_01512	NH10_01512	-0.0034391	0.993156	NAD(P)/FAD-dependent oxidoreductase	NA	0	flavoprotein involved in K transport
NH10_01401	NH10_01513	NH10_01513	0.9059	6.18e-06	LLM class flavin-dependent oxidoreductase	NA	0	Luciferase-like monooxygenase
NH10_01404	NH10_01514	NH10_01514	1.27602	1.32e-10	hypothetical protein	NA	#N/A	#N/A
NH10_01405	NH10_01515	NH10_01515	0.484817	0.0309475	hypothetical protein	NA	0	0
NH10_01406	NH10_01516	NH10_01516	0.265851	0.266861	LysR family transcriptional regulator	NA	0	LysR substrate binding domain
NH10_01407	NH10_01517	NH10_01517	0.457656	0.0840827	type 1 glutamine amidotransferase domain-containing protein	NA	0	ThiJ/PfpI family-like
NH10_01412	NH10_01518	prfA	-0.401587	0.0648412	peptide chain release factor 1	NA	prfA	Peptide chain release factor 1 directs the termination of translation in response to the peptide chain termination codons UAG and UAA
NH10_01413	NH10_01519	prmC	-0.297489	0.331966	peptide chain release factor N(5)-glutamine methyltransferase	2.1.1.297	prmC	Methylates the class 1 translation termination release factors RF1 PrfA and RF2 PrfB on the glutamine residue of the universally conserved GGQ motif
NH10_01414	NH10_01520	ssuC_1	-0.377666	0.282392	aliphatic sulfonate ABC transporter permease SsuC	7.6.2.-	0	Binding-protein-dependent transport system inner membrane component
NH10_01415	NH10_01521	NH10_01521	-0.412936	0.220685	sulfonate ABC transporter substrate-binding protein	NA	0	NMT1-like family
NH10_01416	NH10_01522	NH10_01522	-0.0514954	0.856171	AraC family transcriptional regulator	NA	0	Arabinose-binding domain of AraC transcription regulator, N-term
NH10_01417	NH10_01523	NH10_01523	-5.3699	7.76e-76	3-hydroxyacyl-CoA dehydrogenase	NA	0	Belongs to the short-chain dehydrogenases reductases (SDR) family
NH10_01418	NH10_01524	NH10_01524	-4.51533	2.79e-42	acyl-CoA dehydrogenase family protein	NA	0	Acyl-CoA dehydrogenase, C-terminal domain
NH10_01419	NH10_01525	NH10_01525	-5.53152	1.32e-91	AMP-binding protein	NA	0	AMP-binding enzyme C-terminal domain
NH10_01420	NH10_01526	NH10_01526	0.335691	0.38408	flavin reductase family protein	NA	0	Flavin reductase like domain
NH10_01421	NH10_01527	moeB	0.58183	0.0210394	HesA/MoeB/ThiF family protein	NA	moeB	COG0476 Dinucleotide-utilizing enzymes involved in molybdopterin and thiamine biosynthesis family 2
NH10_01422	NH10_01528	NH10_01528	-0.029613	0.906533	AarF/ABC1/UbiB kinase family protein	NA	0	ABC1 family
NH10_01423	NH10_01529	folB	-0.410001	0.161749	dihydroneopterin aldolase	4.1.2.25	folB	Catalyzes the conversion of 7,8-dihydroneopterin to 6- hydroxymethyl-7,8-dihydropterin
NH10_01424	NH10_01530	NH10_01530	-1.62579	5.86e-05	2-amino-4-hydroxy-6- hydroxymethyldihydropteridine diphosphokinase	NA	0	7,8-dihydro-6-hydroxymethylpterin-pyrophosphokinase (HPPK)
NH10_01425	NH10_01531	kdpA	-0.378071	0.252506	potassium-transporting ATPase subunit KdpA	7.2.2.6	kdpA	Part of the high-affinity ATP-driven potassium transport (or Kdp) system, which catalyzes the hydrolysis of ATP coupled with the electrogenic transport of potassium into the cytoplasm. This subunit binds and transports the potassium across the cytoplasmic membrane
NH10_01426	NH10_01532	kdpB	0.34898	0.178056	potassium-transporting ATPase subunit KdpB	7.2.2.6	kdpB	Part of the high-affinity ATP-driven potassium transport (or Kdp) system, which catalyzes the hydrolysis of ATP coupled with the electrogenic transport of potassium into the cytoplasm. This subunit is responsible for energy coupling to the transport system
NH10_01428	NH10_01533	kdpC	0.840828	0.00825148	potassium-transporting ATPase subunit KdpC	7.2.2.6	kdpC	Part of the high-affinity ATP-driven potassium transport (or Kdp) system, which catalyzes the hydrolysis of ATP coupled with the electrogenic transport of potassium into the cytoplasm. This subunit acts as a catalytic chaperone that increases the ATP- binding affinity of the ATP-hydrolyzing subunit KdpB by the formation of a transient KdpB KdpC ATP ternary complex
NH10_01429	NH10_01534	kdpD	-0.17181	0.368883	sensor histidine kinase KdpD	NA	kdpD	PhoQ Sensor
NH10_01431	NH10_01535	kdpE	-1.13968	0.00414607	response regulator transcription factor	NA	kdpE	Transcriptional regulatory protein, C terminal
NH10_01432	NH10_01536	NH10_01536	0.456398	0.180436	glutamine synthetase	NA	0	Glutamine synthetase, catalytic domain
NH10_01433	NH10_01537	NH10_01537	-0.889287	0.0579196	hypothetical protein	NA	0	Protein of unknown function (DUF2799)
NH10_01434	NH10_01538	coq7	0.901847	0.000103728	2-polyprenyl-3-methyl-6-methoxy-1,4-benzoquinone monooxygenase	NA	coq7	Oxygenase that introduces the hydroxyl group at carbon five of 2-nonaprenyl-3-methyl-6-methoxy-1,4-benzoquinol resulting in the formation of 2-nonaprenyl-3-methyl-5-hydroxy-6-methoxy-1,4- benzoquinol
NH10_01436	NH10_01539	lplT	-0.451384	0.0560147	MFS transporter	NA	lplT	Major facilitator Superfamily
NH10_01443	NH10_01540	NH10_01540	-0.983452	1.31e-07	outer membrane protein assembly factor	NA	0	Surface antigen
NH10_01444	NH10_01541	NH10_01541	-0.960892	1.36e-06	translocation/assembly module TamB domain-containing protein	NA	0	TamB, inner membrane protein subunit of TAM complex
NH10_01445	NH10_01542	NH10_01542	0.586851	0.116448	hypothetical protein	NA	0	0
NH10_01448	NH10_01543	acnB	-1.01346	4.29e-11	bifunctional aconitate hydratase 2/2-methylisocitrate dehydratase	4.2.1.3	acnB	Belongs to the aconitase IPM isomerase family
NH10_01449	NH10_01544	NH10_01544	0.672521	0.00460721	hypothetical protein	NA	0	0
NH10_01450	NH10_01545	NH10_01545	0.398536	0.0416671	ion transporter	NA	0	Ion transport protein
NH10_01451	NH10_01546	NH10_01546	-0.0362212	0.909531	MFS transporter	NA	0	Major facilitator Superfamily
NH10_01453	NH10_01547	NH10_01547	-0.100689	0.8093	membrane protein	NA	0	Part of the outer membrane protein assembly complex, which is involved in assembly and insertion of beta-barrel proteins into the outer membrane
NH10_01455	NH10_01548	NH10_01548	-2.41099	3.89e-11	hypothetical protein	NA	0	Domain of unknown function (DUF4198)
NH10_01456	NH10_01549	metR	-0.926078	7.96e-05	LysR family transcriptional regulator	NA	metR	Transcriptional regulator
NH10_01457	NH10_01550	NH10_01550	0.253583	0.372806	hypothetical protein	NA	0	Protein of unknown function (DUF441)
NH10_01458	NH10_01551	NH10_01551	0.00441382	0.987513	hypothetical protein	NA	0	0
NH10_01460	NH10_01552	rsuA	-0.544367	0.000302431	rRNA pseudouridine synthase	NA	rsuA	Belongs to the pseudouridine synthase RsuA family
NH10_01461	NH10_01553	NH10_01553	-0.101521	0.718969	GNAT family N-acetyltransferase	NA	0	Acetyltransferase (GNAT) domain
NH10_01463	NH10_01554	NH10_01554	0.245603	0.34504	type II toxin-antitoxin system RelB/DinJ family antitoxin	NA	0	RelB antitoxin
NH10_01466	NH10_01555	NH10_01555	0.0397866	0.923555	pseudouridylate synthase	NA	0	COG0564 Pseudouridylate synthases, 23S RNA-specific
NH10_01467	NH10_01556	tsaE	0.460614	0.0246266	tRNA (adenosine(37)-N6)-threonylcarbamoyltransferase complex ATPase subunit type 1 TsaE	NA	0	Threonylcarbamoyl adenosine biosynthesis protein TsaE
NH10_01468	NH10_01557	mutL	0.16284	0.516213	DNA mismatch repair endonuclease MutL	NA	mutL	This protein is involved in the repair of mismatches in DNA. It is required for dam-dependent methyl-directed DNA mismatch repair. May act as a molecular matchmaker , a protein that promotes the formation of a stable complex between two or more DNA-binding proteins in an ATP-dependent manner without itself being part of a final effector complex
NH10_01469	NH10_01558	miaA	1.17885	3.14e-14	tRNA (adenosine(37)-N6)-dimethylallyltransferase MiaA	2.5.1.75	miaA	Catalyzes the transfer of a dimethylallyl group onto the adenine at position 37 in tRNAs that read codons beginning with uridine, leading to the formation of N6-(dimethylallyl)adenosine (i(6)A)
NH10_01470	NH10_01559	hfq	-0.0093261	0.981132	RNA chaperone Hfq	NA	hfq	RNA chaperone that binds small regulatory RNA (sRNAs) and mRNAs to facilitate mRNA translational regulation in response to envelope stress, environmental stress and changes in metabolite concentrations. Also binds with high specificity to tRNAs
NH10_01472	NH10_01560	NH10_01560	-0.694725	0.1633	DMT family transporter	NA	0	Membrane
NH10_01473	NH10_01561	nfsB	0.0285017	0.921623	oxygen-insensitive NAD(P)H nitroreductase	1.5.1.34	nfnB	nitroreductase
NH10_01474	NH10_01562	lpxH	-1.36031	0.000168025	UDP-2,3-diacylglucosamine diphosphatase	3.6.1.54	lpxH	Hydrolyzes the pyrophosphate bond of UDP-2,3- diacylglucosamine to yield 2,3-diacylglucosamine 1-phosphate (lipid X) and UMP by catalyzing the attack of water at the alpha-P atom. Involved in the biosynthesis of lipid A, a phosphorylated glycolipid that anchors the lipopolysaccharide to the outer membrane of the cell
NH10_01475	NH10_01563	ppiB	0.666565	0.000259247	peptidyl-prolyl cis-trans isomerase	NA	ppiB	PPIases accelerate the folding of proteins. It catalyzes the cis-trans isomerization of proline imidic peptide bonds in oligopeptides
NH10_01477	NH10_01564	glnS	-0.438837	0.0553533	glutamine--tRNA ligase/YqeY domain fusion protein	NA	glnS	tRNA synthetases class I (E and Q), anti-codon binding domain
NH10_01479	NH10_01565	NH10_01565	-0.577183	0.0671879	glutamine amidotransferase	NA	0	Glutamine amidotransferase class-I
NH10_01485	NH10_01566	eutC	0.673428	0.0207632	ethanolamine ammonia-lyase subunit EutC	4.3.1.7	eutC	Ethanolamine ammonia-lyase light chain (EutC)
NH10_01487	NH10_01567	eutB	0.622303	0.02428	ethanolamine ammonia-lyase subunit EutB	NA	eutB	Ethanolamine ammonia lyase large subunit (EutB)
NH10_01490	NH10_01568	eat	0.686637	0.0517153	ethanolamine permease	NA	0	Amino acid permease
NH10_01491	NH10_01569	aldB	0.208749	0.601792	aldehyde dehydrogenase family protein	NA	aldB	Involved in the biosynthesis of the osmoprotectant glycine betaine. Catalyzes the reversible oxidation of betaine aldehyde to the corresponding acid
NH10_01492	NH10_01570	NH10_01570	-0.107379	0.736219	transcriptional regulator	NA	0	Transcriptional regulator
NH10_01493	NH10_01571	NH10_01571	0.392206	0.0675234	alpha/beta hydrolase	NA	0	Serine aminopeptidase, S33
NH10_01505	NH10_01572	dhaT	0.358212	0.255006	iron-containing alcohol dehydrogenase	NA	dhaT	alcohol dehydrogenase
NH10_01507	NH10_01573	pif1	-0.129721	0.553787	AAA family ATPase	NA	pif1	Helix-turn-helix domain
NH10_01512	NH10_01574	hpcD	-0.42318	0.0915919	5-carboxymethyl-2-hydroxymuconate Delta-isomerase	NA	hpcD	5-carboxymethyl-2-hydroxymuconate isomerase
NH10_01513	NH10_01575	thiM	0.140906	0.628296	hydroxyethylthiazole kinase	2.7.1.50	thiM	Catalyzes the phosphorylation of the hydroxyl group of 4-methyl-5-beta-hydroxyethylthiazole (THZ)
NH10_01515	NH10_01576	NH10_01576	-0.0404536	0.869469	hypothetical protein	NA	0	0
NH10_01516	NH10_01577	NH10_01577	1.26094	9.26e-08	hypothetical protein	NA	0	0
NH10_01517	NH10_01578	pepN	1.02148	2.1e-10	aminopeptidase N	3.4.11.-	pepN	Domain of unknown function (DUF3458_C) ARM repeats
NH10_01521	NH10_01579	NH10_01579	1.82905	8.21e-12	spore coat protein U domain-containing protein	NA	0	Spore Coat Protein U domain
NH10_01522	NH10_01580	NH10_01580	1.2868	9.08e-06	molecular chaperone	NA	0	Pili and flagellar-assembly chaperone, PapD N-terminal domain
NH10_01523	NH10_01581	NH10_01581	0.690378	0.00164234	fimbrial biogenesis outer membrane usher protein	NA	0	Outer membrane usher protein
NH10_01524	NH10_01582	NH10_01582	0.358881	0.179163	spore coat protein U domain-containing protein	NA	0	Spore Coat Protein U domain
NH10_01525	NH10_01583	NH10_01583	2.00905	1.26e-20	glutathione S-transferase family protein	NA	0	Glutathione S-transferase N-terminal domain
NH10_01526	NH10_01584	NH10_01584	1.22918	1.55e-06	SDR family NAD(P)-dependent oxidoreductase	NA	0	Enoyl-(Acyl carrier protein) reductase
NH10_01528	NH10_01585	NH10_01585	0.695279	0.00217371	SDR family NAD(P)-dependent oxidoreductase	NA	0	Short-chain dehydrogenase reductase Sdr
NH10_01530	NH10_01586	NH10_01586	0.507341	0.0495527	chorismate mutase	5.4.99.5	0	Catalyzes the Claisen rearrangement of chorismate to prephenate
NH10_01536	NH10_01587	NH10_01587	-0.297617	0.272543	Lrp/AsnC family transcriptional regulator	NA	0	helix_turn_helix ASNC type
NH10_01537	NH10_01588	NH10_01588	1.23365	0.0123449	hypothetical protein	NA	0	0
NH10_01540	NH10_01589	NH10_01589	-0.476183	0.316694	hypothetical protein	NA	0	adenylate kinase activity
NH10_01541	NH10_01590	NH10_01590	0.0588843	0.902769	hypothetical protein	NA	0	0
NH10_01542	NH10_01591	NH10_01591	0.203625	0.600258	hypothetical protein	NA	0	0
NH10_01544	NH10_01593	NH10_01593	-0.51766	0.235305	TetR/AcrR family transcriptional regulator	NA	0	Transcriptional regulator
NH10_01545	NH10_01594	iutA_2	1.2371	4.22e-07	TonB-dependent receptor	NA	0	TonB dependent receptor
NH10_01546	NH10_01595	NH10_01595	0.344662	0.197018	mechanosensitive ion channel	NA	0	Mechanosensitive ion channel
NH10_01547	NH10_01596	NH10_01596	2.02986	2.21e-08	hypothetical protein	NA	0	0
NH10_01548	NH10_01597	NH10_01597	3.61232	3.75e-28	hypothetical protein	NA	0	0
NH10_01550	NH10_01598	NH10_01598	-0.0837306	0.808099	hypothetical protein	NA	0	0
NH10_01551	NH10_01599	NH10_01599	0.132665	0.64858	hypothetical protein	NA	0	0
NH10_01553	NH10_01600	NH10_01600	-0.187534	0.411529	N-acetyltransferase	NA	0	Acetyltransferase (GNAT) domain
NH10_01554	NH10_01601	NH10_01601	-0.754438	0.00105884	TonB-dependent siderophore receptor	NA	0	TonB dependent receptor
NH10_01555	NH10_01602	NH10_01602	-0.866301	0.0320844	OmpW family protein	NA	0	OmpW family
NH10_01560	NH10_01603	NH10_01603	1.92263	9.47e-13	hypothetical protein	NA	0	0
NH10_01565	NH10_01604	pliG	2.13345	1.39e-07	Inhibitor of g-type lysozyme	NA	0	0
NH10_01570	NH10_01605	NH10_01605	0.792261	0.00643058	ABC-F family ATP-binding cassette domain-containing protein	NA	0	ABC transporter
NH10_01571	NH10_01606	NH10_01606	-0.227855	0.594847	universal stress protein	NA	0	Universal stress protein family
NH10_01576	NH10_01607	NH10_01607	0.593839	0.132897	hypothetical protein	NA	0	0
NH10_01577	NH10_01608	NH10_01608	3.50371	3.63e-27	hypothetical protein	NA	0	0
NH10_01579	NH10_01609	NH10_01609	-0.0431918	0.888923	RDD family protein	NA	0	RDD family
NH10_01580	NH10_01610	mgtA	2.41844	2.07e-17	magnesium-translocating P-type ATPase	7.2.2.14	0	Cation transporter/ATPase, N-terminus
NH10_01581	NH10_01611	NH10_01611	1.0087	0.000682508	MgtC/SapB family protein	NA	0	MgtC family
NH10_01582	NH10_01612	NH10_01612	-0.0889763	0.848429	benzoate/H(+) symporter BenE family transporter	NA	0	Benzoate membrane transport protein
NH10_01583	NH10_01613	NH10_01613	-0.157017	0.652018	Lrp/AsnC family transcriptional regulator	NA	0	helix_turn_helix ASNC type
NH10_01584	NH10_01614	leuE	-0.30391	0.209773	leucine efflux protein LeuE	NA	0	LysE type translocator
NH10_01585	NH10_01615	tal	-0.464564	0.280155	transaldolase	2.2.1.2	tal	Transaldolase is important for the balance of metabolites in the pentose-phosphate pathway
NH10_01586	NH10_01616	NH10_01616	-0.34399	0.356523	LysR family transcriptional regulator	NA	0	LysR substrate binding domain
NH10_01587	NH10_01617	aceI	5.48357	8.21e-38	chlorhexidine efflux PACE transporter AceI	NA	0	Chlorhexidine efflux transporter
NH10_01588	NH10_01618	fadI	0.282863	0.209773	acetyl-CoA C-acetyltransferase	2.3.1.9	fadI	Belongs to the thiolase family
NH10_01589	NH10_01619	fabG	0.579501	0.00270528	3-oxoacyl-ACP reductase	1.1.1.100	fabG	KR domain
NH10_01590	NH10_01620	NH10_01620	-0.883241	5.99e-07	hypothetical protein	NA	0	MaoC like domain
NH10_01591	NH10_01621	NH10_01621	-0.967626	5.43e-05	serine hydrolase	NA	0	Beta-lactamase
NH10_01593	NH10_01622	NH10_01622	2.2655	5.62e-29	TetR family transcriptional regulator	NA	0	Bacterial regulatory proteins, tetR family
NH10_01594	NH10_01623	amvA	1.39704	5.57e-14	multidrug efflux MFS transporter AmvA	NA	0	Major Facilitator Superfamily
NH10_01595	NH10_01624	dnaX	-0.784351	0.00228488	DNA polymerase III subunit gamma/tau	2.7.7.7	dnaX	DNA polymerase III is a complex, multichain enzyme responsible for most of the replicative synthesis in bacteria. This DNA polymerase also exhibits 3' to 5' exonuclease activity
NH10_01596	NH10_01625	NH10_01625	0.108384	0.828514	hypothetical protein	NA	#N/A	#N/A
NH10_01597	NH10_01626	NH10_01626	0.204707	0.443105	phospholipase C, phosphocholine-specific	NA	0	Phosphoesterase family
NH10_01598	NH10_01627	NH10_01627	-0.0397016	0.88405	acyl-CoA thioesterase	NA	0	Acyl-ACP thioesterase
NH10_01599	NH10_01628	NH10_01628	-0.486809	0.00442953	iron-containing alcohol dehydrogenase	NA	0	Iron-containing alcohol dehydrogenase
NH10_01600	NH10_01629	NH10_01629	-0.867012	0.000612964	lactonase family protein	NA	0	Lactonase, 7-bladed beta-propeller
NH10_01601	NH10_01630	yfkJ	-0.914485	0.000516629	low molecular weight phosphotyrosine protein phosphatase	NA	yfkJ	Belongs to the low molecular weight phosphotyrosine protein phosphatase family
NH10_01602	NH10_01631	murB	-0.95726	6.59e-05	UDP-N-acetylmuramate dehydrogenase	1.3.1.98	murB	Cell wall formation
NH10_01603	NH10_01632	NH10_01632	-0.729337	5.59e-05	YdcF family protein	NA	0	DUF218 domain
NH10_01605	NH10_01633	NH10_01633	-0.833749	0.00239381	alpha/beta hydrolase	NA	0	Serine aminopeptidase, S33
NH10_01606	NH10_01634	NH10_01634	0.341773	0.114491	FMN-binding glutamate synthase family protein	NA	0	Belongs to the glutamate synthase family
NH10_01607	NH10_01635	NH10_01635	0.321218	0.216056	PepSY domain-containing protein	NA	0	PepSY-associated TM region
NH10_01608	NH10_01636	NH10_01636	-0.681132	0.000766245	TetR/AcrR family transcriptional regulator	NA	0	Bacterial regulatory proteins, tetR family
NH10_01609	NH10_01637	NH10_01637	-1.13921	7.53e-10	iron-containing redox enzyme family protein	NA	0	0
NH10_01611	NH10_01638	NH10_01638	0.045951	0.865331	MFS transporter	NA	0	Major facilitator Superfamily
NH10_01612	NH10_01639	NH10_01639	0.0246114	0.951798	hypothetical protein	NA	0	0
NH10_01613	NH10_01640	accC	-1.367	3.02e-06	acetyl-CoA carboxylase biotin carboxylase subunit	6.3.4.14	accC	Biotin carboxylase
NH10_01616	NH10_01641	accB	-1.27113	1.19e-06	acetyl-CoA carboxylase biotin carboxyl carrier protein	NA	accB	first, biotin carboxylase catalyzes the carboxylation of the carrier protein and then the transcarboxylase transfers the carboxyl group to form malonyl-CoA
NH10_01620	NH10_01642	aroQ	-0.975308	6.88e-05	type II 3-dehydroquinate dehydratase	4.2.1.10	aroQ	Catalyzes a trans-dehydration via an enolate intermediate
NH10_01621	NH10_01643	NH10_01643	0.38113	0.1965	Y-family DNA polymerase	NA	0	DNA polymerase
NH10_01622	NH10_01644	NH10_01644	0.194923	0.524002	ABC transporter substrate-binding protein	NA	0	NMT1-like family
NH10_01626	NH10_01645	nasT	0.416295	0.369152	ANTAR domain-containing protein	NA	nasT	ANTAR
NH10_01627	NH10_01646	NH10_01646	-1.18271	0.0442444	hypothetical protein	NA	0	0
NH10_01628	NH10_01647	nirB	0.860254	0.000984137	nitrite reductase large subunit	1.7.1.15	nirB	Belongs to the nitrite and sulfite reductase 4Fe-4S domain family
NH10_01629	NH10_01648	nirD	1.70052	6.16e-11	nitrite reductase small subunit NirD	NA	nirD	Rieske-like [2Fe-2S] domain
NH10_01632	NH10_01649	nasA	0.529083	0.00680873	nitrate reductase	NA	nasA	Belongs to the prokaryotic molybdopterin-containing oxidoreductase family
NH10_01633	NH10_01650	mobA	-0.497067	0.0811142	NTP transferase domain-containing protein	NA	mobA	Transfers a GMP moiety from GTP to Mo-molybdopterin (Mo- MPT) cofactor (Moco or molybdenum cofactor) to form Mo- molybdopterin guanine dinucleotide (Mo-MGD) cofactor
NH10_01634	NH10_01651	NH10_01651	5.61273	5.61e-115	molybdopterin-dependent oxidoreductase	NA	0	Molybdopterin oxidoreductase Fe4S4 domain
NH10_01635	NH10_01652	moaA	-0.0221104	0.936696	GTP 3',8-cyclase MoaA	4.1.99.22	moaA	Catalyzes the cyclization of GTP to (8S)-3',8-cyclo-7,8- dihydroguanosine 5'-triphosphate
NH10_01636	NH10_01653	NH10_01653	0.0794034	0.74245	MoaD/ThiS family protein	NA	0	ThiS family
NH10_01637	NH10_01654	moaE	-0.404472	0.0446096	molybdenum cofactor biosynthesis protein MoaE	NA	moaE	Molybdopterin converting factor, large subunit
NH10_01638	NH10_01655	moaC	-0.06352	0.815082	bifunctional molybdenum cofactor biosynthesis protein MoaC/MoaB	4.6.1.17	moaC	Catalyzes the conversion of (8S)-3',8-cyclo-7,8- dihydroguanosine 5'-triphosphate to cyclic pyranopterin monophosphate (cPMP)
NH10_01639	NH10_01656	moeA	-0.825939	0.000241938	molybdopterin molybdotransferase MoeA	NA	moeA	Probable molybdopterin binding domain
NH10_01643	NH10_01657	NH10_01657	0.425855	0.098515	helix-turn-helix transcriptional regulator	NA	0	HxlR-like helix-turn-helix
NH10_01644	NH10_01658	NH10_01658	0.420306	0.0656058	aminotransferase class I/II-fold pyridoxal phosphate-dependent enzyme	NA	0	helix_turn_helix gluconate operon transcriptional repressor
NH10_01646	NH10_01659	NH10_01659	-0.13097	0.730403	DMT family transporter	NA	0	EamA-like transporter family
NH10_01651	NH10_01660	tusE	0.129683	0.657629	TusE/DsrC/DsvC family sulfur relay protein	NA	tusE	Part of a sulfur-relay system
NH10_01653	NH10_01661	NH10_01661	-0.535409	0.0791957	hypothetical protein	NA	0	0
NH10_01657	NH10_01662	NH10_01662	-0.584748	0.0201698	hypothetical protein	NA	0	0
NH10_01658	NH10_01663	tusD	0.000340366	0.999182	sulfurtransferase complex subunit TusD	NA	tusD	DsrE/DsrF-like family
NH10_01659	NH10_01664	galE_1	0.613728	0.023715	UDP-glucose 4-epimerase GalE	5.1.3.2	0	RmlD substrate binding domain
NH10_01661	NH10_01665	fumC	-1.17013	3.52e-11	class II fumarate hydratase	4.2.1.2	fumC	Involved in the TCA cycle. Catalyzes the stereospecific interconversion of fumarate to L-malate
NH10_01662	NH10_01666	NH10_01666	2.20965	9.12e-16	hypothetical protein	NA	0	0
NH10_01666	NH10_01667	NH10_01667	0.110152	0.82237	hypothetical protein	NA	0	0
NH10_01667	NH10_01668	NH10_01668	1.4632	0.00120752	hypothetical protein	NA	0	0
NH10_01668	NH10_01670	NH10_01670	-1.05704	3.99e-06	D-amino acid dehydrogenase	1.4.99.-	0	FAD dependent oxidoreductase
NH10_01670	NH10_01671	NH10_01671	-0.667478	0.176105	IS4 family transposase ISAba1	NA	0	Transposase DDE domain
NH10_01671	NH10_01672	NH10_01672	-0.100256	0.760988	IS4 family transposase ISAba33	NA	0	Transposase DDE domain
NH10_01672	NH10_01673	NH10_01673	-0.119146	0.665999	D-amino acid dehydrogenase	1.4.99.-	0	FAD dependent oxidoreductase
NH10_01673	NH10_01674	NH10_01674	-0.156392	0.748512	hypothetical protein	NA	0	4-amino-4-deoxy-alpha-L-arabinopyranosyl undecaprenyl phosphate biosynthetic process
NH10_01674	NH10_01675	ispF	-0.0237533	0.928831	2-C-methyl-D-erythritol 2,4-cyclodiphosphate synthase	4.6.1.12	ispF	Involved in the biosynthesis of isopentenyl diphosphate (IPP) and dimethylallyl diphosphate (DMAPP), two major building blocks of isoprenoid compounds. Catalyzes the conversion of 4- diphosphocytidyl-2-C-methyl-D-erythritol 2-phosphate (CDP-ME2P) to 2-C-methyl-D-erythritol 2,4-cyclodiphosphate (ME-CPP) with a corresponding release of cytidine 5-monophosphate (CMP)
NH10_01676	NH10_01676	NH10_01676	0.126418	0.660149	protein tyrosine phosphatase family protein	NA	0	Tyrosine phosphatase family
NH10_01689	NH10_01677	argF	-0.0826596	0.828828	ornithine carbamoyltransferase	2.1.3.3	argF	Reversibly catalyzes the transfer of the carbamoyl group from carbamoyl phosphate (CP) to the N(epsilon) atom of ornithine (ORN) to produce L-citrulline
NH10_01693	NH10_01678	adeN	-0.231258	0.33991	multidrug efflux transcriptional repressor AdeN	NA	0	Bacterial regulatory proteins, tetR family
NH10_01698	NH10_01679	glnG	-0.400389	0.068847	nitrogen regulation protein NR(I)	NA	ntrC	response regulator
NH10_01699	NH10_01680	glnL	-0.748846	0.000265707	PAS domain-containing protein	NA	glnL	PAS domain
NH10_01700	NH10_01681	rimO	0.657924	0.00168826	30S ribosomal protein S12 methylthiotransferase RimO	2.8.4.4	rimO	Catalyzes the methylthiolation of an aspartic acid residue of ribosomal protein S12
NH10_01701	NH10_01682	pyrH	-0.23999	0.319517	UMP kinase	2.7.4.22	pyrH	Catalyzes the reversible phosphorylation of UMP to UDP
NH10_01702	NH10_01683	frr	0.624047	0.00273108	ribosome recycling factor	NA	frr	Responsible for the release of ribosomes from messenger RNA at the termination of protein biosynthesis. May increase the efficiency of translation by recycling ribosomes from one round of translation to another
NH10_01703	NH10_01684	uppS	-1.02231	1.48e-05	di-trans,poly-cis-decaprenylcistransferase	2.5.1.31	uppS	Catalyzes the sequential condensation of isopentenyl diphosphate (IPP) with (2E,6E)-farnesyl diphosphate (E,E-FPP) to yield (2Z,6Z,10Z,14Z,18Z,22Z,26Z,30Z,34E,38E)-undecaprenyl diphosphate (di-trans,octa-cis-UPP). UPP is the precursor of glycosyl carrier lipid in the biosynthesis of bacterial cell wall polysaccharide components such as peptidoglycan and lipopolysaccharide
NH10_01705	NH10_01685	cdsA	-1.47893	6.85e-15	phosphatidate cytidylyltransferase	NA	cdsA	Belongs to the CDS family
NH10_01706	NH10_01686	dxr	-0.315135	0.224799	1-deoxy-D-xylulose-5-phosphate reductoisomerase	1.1.1.267	dxr	Catalyzes the NADP-dependent rearrangement and reduction of 1-deoxy-D-xylulose-5-phosphate (DXP) to 2-C-methyl-D-erythritol 4-phosphate (MEP)
NH10_01707	NH10_01687	rseP	-0.0887896	0.694595	RIP metalloprotease RseP	NA	rseP	zinc metalloprotease
NH10_01708	NH10_01688	bamA	-0.400048	0.0284258	outer membrane protein assembly factor BamA	NA	bamA	Part of the outer membrane protein assembly complex, which is involved in assembly and insertion of beta-barrel proteins into the outer membrane
NH10_01709	NH10_01689	NH10_01689	-1.43193	2.33e-06	OmpH family outer membrane protein	NA	0	Outer membrane protein (OmpH-like)
NH10_01710	NH10_01690	lpxD	-0.490701	0.00789585	UDP-3-O-(3-hydroxymyristoyl)glucosamine N-acyltransferase	2.3.1.191	lpxD	Catalyzes the N-acylation of UDP-3-O-acylglucosamine using 3-hydroxyacyl-ACP as the acyl donor. Is involved in the biosynthesis of lipid A, a phosphorylated glycolipid that anchors the lipopolysaccharide to the outer membrane of the cell
NH10_01711	NH10_01691	fabZ	-0.341231	0.0975823	3-hydroxyacyl-ACP dehydratase FabZ	4.2.1.59	fabZ	Involved in unsaturated fatty acids biosynthesis. Catalyzes the dehydration of short chain beta-hydroxyacyl-ACPs and long chain saturated and unsaturated beta-hydroxyacyl-ACPs
NH10_01712	NH10_01692	lpxA	-0.67902	1.26e-05	acyl-ACP--UDP-N-acetylglucosamine O-acyltransferase	2.3.1.129	lpxA	Involved in the biosynthesis of lipid A, a phosphorylated glycolipid that anchors the lipopolysaccharide to the outer membrane of the cell
NH10_01713	NH10_01693	NH10_01693	-0.425066	0.0949159	tetratricopeptide repeat protein	NA	0	TolA binding protein trimerisation
NH10_01714	NH10_01695	recX	1.05132	6.64e-05	regulatory protein RecX	NA	recX	Regulatory protein recX
NH10_01715	NH10_01696	recA	0.493347	0.0742311	recombinase RecA	NA	recA	Can catalyze the hydrolysis of ATP in the presence of single-stranded DNA, the ATP-dependent uptake of single-stranded DNA by duplex DNA, and the ATP-dependent hybridization of homologous single-stranded DNAs. It interacts with LexA causing its activation and leading to its autocatalytic cleavage
NH10_01719	NH10_01697	hslR	1.40893	5.71e-12	RNA-binding protein	NA	hslR	Belongs to the HSP15 family
NH10_01720	NH10_01698	NH10_01698	0.484158	0.0179405	HAD-IA family hydrolase	NA	0	Haloacid dehalogenase-like hydrolase
NH10_01721	NH10_01699	NH10_01699	-0.0664916	0.769582	hypothetical protein	NA	0	Fels-1 Prophage Protein-like
NH10_01722	NH10_01700	NH10_01700	-0.880245	5.22e-06	hypothetical protein	NA	0	0
NH10_01725	NH10_01701	NH10_01701	0.0791765	0.75973	hypothetical protein	NA	0	0
NH10_01726	NH10_01702	NH10_01702	-0.181892	0.50841	GNAT family N-acetyltransferase	NA	0	Acetyltransferase (GNAT) domain
NH10_01729	NH10_01703	NH10_01703	-0.539288	0.134438	Lrp/AsnC family transcriptional regulator	NA	0	helix_turn_helix ASNC type
NH10_01730	NH10_01704	kynU	-0.764102	0.00418	kynureninase	3.7.1.3	kynU	Catalyzes the cleavage of L-kynurenine (L-Kyn) and L-3- hydroxykynurenine (L-3OHKyn) into anthranilic acid (AA) and 3- hydroxyanthranilic acid (3-OHAA), respectively
NH10_01731	NH10_01705	NH10_01705	-0.600483	0.0209416	amino acid permease	NA	0	Amino acid permease
NH10_01732	NH10_01706	NH10_01706	0.193599	0.525821	alpha/beta hydrolase	NA	0	alpha/beta hydrolase fold
NH10_01733	NH10_01707	NH10_01707	-0.172298	0.639592	S8 family peptidase	NA	0	Belongs to the peptidase S8 family
NH10_01735	NH10_01708	NH10_01708	0.0521685	0.846883	SulP family inorganic anion transporter	NA	0	STAS domain
NH10_01736	NH10_01709	NH10_01709	0.355685	0.369654	SOS response-associated peptidase family protein	NA	0	Belongs to the SOS response-associated peptidase family
NH10_01737	NH10_01710	NH10_01710	-1.03478	2.06e-12	PQQ-dependent sugar dehydrogenase	NA	0	Glucose / Sorbosone dehydrogenase
NH10_01741	NH10_01711	NH10_01711	0.636095	0.125136	universal stress protein	NA	0	Universal stress protein
NH10_01742	NH10_01712	NH10_01712	1.31024	0.00021774	GGDEF domain-containing protein	NA	0	Putative diguanylate phosphodiesterase
NH10_01743	NH10_01713	NH10_01713	0.760551	0.00212947	hypothetical protein	NA	0	0
NH10_01745	NH10_01714	NH10_01714	0.00116566	0.996248	MarR family transcriptional regulator	NA	0	helix_turn_helix multiple antibiotic resistance protein
NH10_01746	NH10_01715	NH10_01715	-0.424202	0.312357	hypothetical protein	NA	0	0
NH10_01752	NH10_01716	fruA	-0.701439	0.000769081	PTS transporter subunit EIIC	NA	fruA	Phosphotransferase system, EIIC
NH10_01753	NH10_01717	pfkB	-0.581175	0.0147963	1-phosphofructokinase	2.7.1.56	pfkB	Belongs to the carbohydrate kinase PfkB family
NH10_01755	NH10_01718	ptsP_1	-1.11339	4.78e-07	phosphoenolpyruvate--protein phosphotransferase	2.7.3.9	0	Phosphoenolpyruvate-dependent sugar phosphotransferase system, EIIA 2
NH10_01758	NH10_01719	NH10_01719	2.72917	5.18e-48	alpha/beta fold hydrolase	NA	0	Serine aminopeptidase, S33
NH10_01759	NH10_01720	NH10_01720	-0.362495	0.107699	hypothetical protein	NA	0	0
NH10_01760	NH10_01721	NH10_01721	-0.664209	0.00629187	hypothetical protein	NA	0	0
NH10_01761	NH10_01722	NH10_01722	0.484831	0.0573948	heme-binding protein	NA	0	Haem-degrading
NH10_01762	NH10_01723	brnQ	-1.68357	4.88e-09	branched-chain amino acid transport system II carrier protein	NA	brnQ	Component of the transport system for branched-chain amino acids
NH10_01763	NH10_01724	map_2	0.146332	0.558342	type I methionyl aminopeptidase	3.4.11.18	0	Metallopeptidase family M24
NH10_01764	NH10_01725	NH10_01725	-0.452225	0.0443691	LysR family transcriptional regulator	NA	0	LysR substrate binding domain
NH10_01765	NH10_01726	NH10_01726	-0.510406	0.28413	hypothetical protein	NA	0	0
NH10_01766	NH10_01727	grxD	0.712661	9.78e-06	Grx4 family monothiol glutaredoxin	NA	grxD	Belongs to the glutaredoxin family. Monothiol subfamily
NH10_01767	NH10_01728	argD	0.145634	0.454365	aspartate aminotransferase family protein	NA	argD	acetylornithine aminotransferase
NH10_01771	NH10_01729	NH10_01729	0.222803	0.493226	CBS domain-containing protein	NA	0	Domain in cystathionine beta-synthase and other proteins.
NH10_01774	NH10_01730	NH10_01730	0.575516	0.0966239	hypothetical protein	NA	0	Protein of unknown function (DUF2750)
NH10_01787	NH10_01731	NH10_01731	0.513188	0.0113118	hypothetical protein	NA	0	0
NH10_01788	NH10_01732	NH10_01732	0.852765	0.0042947	hypothetical protein	NA	0	0
NH10_01789	NH10_01733	NH10_01733	0.53628	0.00136602	hypothetical protein	NA	0	0
NH10_01790	NH10_01734	ftsY	-0.0283026	0.920549	signal recognition particle-docking protein FtsY	NA	ftsY	Involved in targeting and insertion of nascent membrane proteins into the cytoplasmic membrane. Acts as a receptor for the complex formed by the signal recognition particle (SRP) and the ribosome-nascent chain (RNC). Interaction with SRP-RNC leads to the transfer of the RNC complex to the Sec translocase for insertion into the membrane, the hydrolysis of GTP by both Ffh and FtsY, and the dissocia…
NH10_01792	NH10_01735	NH10_01735	0.0831919	0.759265	nitroreductase family protein	NA	0	Nitroreductase family
NH10_01793	NH10_01736	NH10_01736	0.415834	0.310892	hypothetical protein	NA	0	Belongs to the UPF0319 family
NH10_01794	NH10_01737	NH10_01737	0.689941	0.00703918	cyd operon YbgE family protein	NA	0	Cyd operon protein YbgE (Cyd_oper_YbgE)
NH10_01795	NH10_01738	cydX	0.91208	0.0337305	cytochrome bd-I oxidase subunit CydX	7.1.1.-	0	Membrane bound YbgT-like protein
NH10_01796	NH10_01739	cydB_1	-0.00111925	0.997369	cytochrome d ubiquinol oxidase subunit II	NA	cydB	oxidase, subunit
NH10_01797	NH10_01740	cydA	0.139853	0.737738	cytochrome ubiquinol oxidase subunit I	NA	cydA	oxidase, subunit
NH10_01798	NH10_01741	NH10_01741	0.221858	0.605418	hypothetical protein	NA	0	0
NH10_01799	NH10_01742	NH10_01742	-0.510904	0.0668096	hypothetical protein	NA	0	Protein of unknown function (DUF1449)
NH10_01800	NH10_01743	NH10_01743	0.397716	0.0928975	Rieske (2Fe-2S) protein	NA	0	Rieske [2Fe-2S] domain
NH10_01801	NH10_01744	pfkB	-0.791326	7.73e-05	adenosine kinase	NA	pfkB	pfkB family carbohydrate kinase
NH10_01802	NH10_01745	NH10_01745	0.78589	9.98e-05	TonB-dependent siderophore receptor	NA	0	TonB dependent receptor
NH10_01803	NH10_01746	NH10_01746	-2.77e-05	0.999841	insulinase family protein	NA	0	Peptidase M16C associated
NH10_01804	NH10_01747	pldA	-0.803803	0.000132889	phospholipase A	NA	pldA	Phospholipase
NH10_01805	NH10_01748	ktrB	-0.590736	0.00947343	potassium uptake protein (TrkH)	NA	ktrB	potassium uptake protein, TrkH
NH10_01806	NH10_01749	trkA	-0.743068	0.00164415	TrkA family potassium uptake protein	NA	trkA	TrkA-N domain
NH10_01807	NH10_01750	ilvA	-0.273942	0.161014	threonine ammonia-lyase, biosynthetic	4.3.1.19	ilvA	Catalyzes the anaerobic formation of alpha-ketobutyrate and ammonia from threonine in a two-step reaction. The first step involved a dehydration of threonine and a production of enamine intermediates (aminocrotonate), which tautomerizes to its imine form (iminobutyrate). Both intermediates are unstable and short- lived. The second step is the nonenzymatic hydrolysis of the enamine imine intermedi…
NH10_01808	NH10_01751	rpiA	0.764447	0.0269191	ribose-5-phosphate isomerase RpiA	5.3.1.6	rpiA	Catalyzes the reversible conversion of ribose-5- phosphate to ribulose 5-phosphate
NH10_01811	NH10_01752	NH10_01752	-1.11613	2.33e-06	M48 family metallopeptidase	NA	0	Protein of unknown function DUF45
NH10_01812	NH10_01753	NH10_01753	-1.53855	2.19e-09	hypothetical protein	NA	0	0
NH10_01813	NH10_01754	argC	-0.509254	0.00671716	N-acetyl-gamma-glutamyl-phosphate reductase	1.2.1.38	argC	Catalyzes the NADPH-dependent reduction of N-acetyl-5- glutamyl phosphate to yield N-acetyl-L-glutamate 5-semialdehyde
NH10_01817	NH10_01755	NH10_01755	-0.548058	0.0511584	hypothetical protein	NA	0	0
NH10_01822	NH10_01756	clpS	0.0176336	0.934053	ATP-dependent Clp protease adapter ClpS	NA	clpS	Involved in the modulation of the specificity of the ClpAP-mediated ATP-dependent protein degradation
NH10_01823	NH10_01757	clpA	-0.225791	0.224146	ATP-dependent Clp protease ATP-binding subunit ClpA	NA	clpA	ATP-dependent Clp protease ATP-binding subunit
NH10_01824	NH10_01758	NH10_01758	-1.41904	1.76e-08	YnfA family protein	NA	0	Uncharacterised BCR, YnfA/UPF0060 family
NH10_01826	NH10_01759	NH10_01759	-1.23332	3.56e-09	3-deoxy-7-phosphoheptulonate synthase	2.5.1.54	0	Stereospecific condensation of phosphoenolpyruvate (PEP) and D-erythrose-4-phosphate (E4P) giving rise to 3-deoxy-D- arabino-heptulosonate-7-phosphate (DAHP)
NH10_01827	NH10_01760	NH10_01760	-0.254698	0.277749	alpha/beta hydrolase	NA	0	Alpha/beta hydrolase family
NH10_01828	NH10_01761	NH10_01761	-0.127945	0.689889	PadR family transcriptional regulator	NA	0	Virulence activator alpha C-term
NH10_01830	NH10_01762	NH10_01762	0.506109	0.111015	NADPH-dependent 2,4-dienoyl-CoA reductase	NA	0	2,4-dienoyl-coA reductase
NH10_01831	NH10_01763	NH10_01763	0.298873	0.446945	nuclear transport factor 2 family protein	NA	0	SnoaL-like domain
NH10_01832	NH10_01764	NH10_01764	-0.478575	0.0309584	SGNH/GDSL hydrolase family protein	NA	0	GDSL-like Lipase/Acylhydrolase family
NH10_01833	NH10_01765	NH10_01765	-0.107764	0.712504	alpha/beta hydrolase	NA	0	hydrolase of the alpha beta-hydrolase fold
NH10_01834	NH10_01766	NH10_01766	2.01663	4.46e-05	metal-dependent hydrolase	NA	0	Predicted metal-dependent hydrolase
NH10_01835	NH10_01767	NH10_01767	0.691458	7.1e-05	hypothetical protein	NA	0	0
NH10_01836	NH10_01768	pyrG	-1.24771	1.35e-08	CTP synthase	6.3.4.2	pyrG	Catalyzes the ATP-dependent amination of UTP to CTP with either L-glutamine or ammonia as the source of nitrogen. Regulates intracellular CTP levels through interactions with the four ribonucleotide triphosphates
NH10_01837	NH10_01769	kdsA	-0.715368	0.00991383	3-deoxy-8-phosphooctulonate synthase	2.5.1.55	kdsA	Belongs to the KdsA family
NH10_01838	NH10_01770	eno	-0.629629	0.00502264	phosphopyruvate hydratase	4.2.1.11	eno	Catalyzes the reversible conversion of 2- phosphoglycerate into phosphoenolpyruvate. It is essential for the degradation of carbohydrates via glycolysis
NH10_01839	NH10_01771	NH10_01771	-0.0875966	0.811921	hypothetical protein	NA	0	Protein of unknown function (DUF421)
NH10_01840	NH10_01772	ftsB	-0.831243	4.25e-05	cell division protein FtsB	NA	ftsB	Essential cell division protein. May link together the upstream cell division proteins, which are predominantly cytoplasmic, with the downstream cell division proteins, which are predominantly periplasmic
NH10_01842	NH10_01773	ispD	-1.33997	1.67e-09	2-C-methyl-D-erythritol 4-phosphate cytidylyltransferase	2.7.7.60	ispD	Catalyzes the formation of 4-diphosphocytidyl-2-C- methyl-D-erythritol from CTP and 2-C-methyl-D-erythritol 4- phosphate (MEP)
NH10_01843	NH10_01774	NH10_01774	-4.09736	2.31e-21	3-oxoacid CoA-transferase subunit A	NA	0	3-oxoadipate CoA-transferase activity
NH10_01845	NH10_01775	pcaJ	-3.499	2.86e-14	CoA transferase subunit B	NA	pcaJ	3-oxoadipate CoA-transferase activity
NH10_01846	NH10_01776	pcaF_1	-3.24449	2.56e-14	3-oxoadipyl-CoA thiolase	2.3.1.174	pcaF	Belongs to the thiolase family
NH10_01847	NH10_01777	pcaB	-2.8216	6.24e-11	3-carboxy-cis,cis-muconate cycloisomerase	5.5.1.2	pcaB	Adenylosuccinate lyase C-terminus
NH10_01848	NH10_01778	pcaD_1	-3.05089	1.57e-10	3-oxoadipate enol-lactonase	3.1.1.24	pcaD	Ndr family
NH10_01849	NH10_01779	pcaK	-3.1649	1.42e-12	MFS transporter	NA	pcaK	Uncharacterised MFS-type transporter YbfB
NH10_01850	NH10_01780	pcaC	-1.90398	4.43e-06	4-carboxymuconolactone decarboxylase	4.1.1.44	pcaC	Carboxymuconolactone decarboxylase family
NH10_01851	NH10_01781	pcaH	-1.96577	2.09e-06	protocatechuate 3,4-dioxygenase subunit beta	1.13.11.3	pcaH	Protocatechuate 3,4-dioxygenase beta subunit N terminal
NH10_01852	NH10_01782	pcaG	-1.01859	0.00880713	protocatechuate 3,4-dioxygenase subunit alpha	1.13.11.3	pcaG	Dioxygenase
NH10_01853	NH10_01783	aroD	-2.51691	7.9e-08	type I 3-dehydroquinate dehydratase	4.2.1.10	aroD	Involved in the third step of the chorismate pathway, which leads to the biosynthesis of aromatic amino acids. Catalyzes the cis-dehydration of 3-dehydroquinate (DHQ) and introduces the first double bond of the aromatic ring to yield 3- dehydroshikimate
NH10_01856	NH10_01784	quiC	-0.702453	0.0193835	right-handed parallel beta-helix repeat-containing protein	NA	quiC	Periplasmic copper-binding protein (NosD)
NH10_01859	NH10_01785	quiX	-0.943713	0.00039093	carbohydrate porin	NA	quiX	Carbohydrate-selective porin, OprB family
NH10_01860	NH10_01786	quiA	-0.904417	0.000135085	glucose/quinate/shikimate family membrane-bound PQQ-dependent dehydrogenase	NA	quiA	PQQ-like domain
NH10_01861	NH10_01787	NH10_01787	0.44044	0.0760424	hypothetical protein	NA	0	0
NH10_01862	NH10_01788	NH10_01788	-0.0530014	0.899049	YeeE/YedE family protein	NA	0	Sulphur transport
NH10_01863	NH10_01789	NH10_01789	0.398002	0.294003	YeeE/YedE family protein	NA	0	Transporter Component
NH10_01864	NH10_01790	NH10_01790	-0.0339513	0.893368	MBL fold metallo-hydrolase	NA	0	Metallo-beta-lactamase superfamily
NH10_01865	NH10_01791	pcaU	-0.657736	0.0290727	IclR family transcriptional regulator PcaU	NA	pcaU	helix_turn_helix isocitrate lyase regulation
NH10_01866	NH10_01792	NH10_01792	0.011287	0.976485	LysR family transcriptional regulator	NA	0	Bacterial regulatory helix-turn-helix protein, lysR family
NH10_01867	NH10_01793	NH10_01793	-0.147291	0.57012	acyl-CoA dehydrogenase family protein	NA	0	acyl-CoA dehydrogenase
NH10_01868	NH10_01794	NH10_01794	-0.602352	0.00404507	phosphotransferase family protein	NA	0	Phosphotransferase enzyme family
NH10_01869	NH10_01795	NH10_01795	-0.65025	0.01218	histidine phosphatase family protein	NA	0	Phosphoglycerate mutase family
NH10_01870	NH10_01796	NH10_01796	-0.442112	0.0206413	SDR family oxidoreductase	NA	0	Belongs to the short-chain dehydrogenases reductases (SDR) family
NH10_01871	NH10_01797	NH10_01797	-0.373118	0.303492	OprD family outer membrane porin	NA	0	outer membrane porin, OprD family
NH10_01872	NH10_01798	NH10_01798	0.422346	0.268243	MFS transporter	NA	0	Organic Anion Transporter Polypeptide (OATP) family
NH10_01873	NH10_01799	NH10_01799	0.173421	0.508089	MarR family transcriptional regulator	NA	0	helix_turn_helix multiple antibiotic resistance protein
NH10_01874	NH10_01800	NH10_01800	0.593445	0.193749	amidase	NA	0	Amidase
NH10_01875	NH10_01801	NH10_01801	0.339733	0.446997	acyl-CoA dehydrogenase	NA	0	Acyl-CoA dehydrogenase, C-terminal domain
NH10_01876	NH10_01802	NH10_01802	0.302391	0.524389	hypothetical protein	NA	0	0
NH10_01877	NH10_01803	NH10_01803	0.857284	0.0687867	nuclear transport factor 2 family protein	NA	0	SnoaL-like domain
NH10_01878	NH10_01804	NH10_01804	1.15828	0.00185945	aromatic ring-hydroxylating dioxygenase subunit alpha	NA	0	Ring hydroxylating alpha subunit (catalytic domain)
NH10_01879	NH10_01805	NH10_01805	1.12955	0.00872247	aromatic-ring-hydroxylating dioxygenase subunit beta	NA	0	Ring hydroxylating beta subunit
NH10_01880	NH10_01806	NH10_01806	1.19421	0.000136057	SDR family oxidoreductase	NA	0	KR domain
NH10_01881	NH10_01807	NH10_01807	0.940083	0.00354845	oxidoreductase	NA	0	2Fe-2S iron-sulfur cluster binding domain
NH10_01882	NH10_01808	NH10_01808	0.735425	0.00091668	flavin reductase family protein	NA	0	Flavin reductase like domain
NH10_01883	NH10_01809	feaR	-0.45064	0.148775	transcriptional regulator FeaR	NA	0	AraC-binding-like domain
NH10_01884	NH10_01810	tynA	-0.0870648	0.785678	primary-amine oxidase	1.4.3.21	tynA	Copper amine oxidase, enzyme domain
NH10_01885	NH10_01811	NH10_01811	0.427817	0.318421	hypothetical protein	NA	0	Forms passive diffusion pores that allow small molecular weight hydrophilic materials across the outer membrane
NH10_01886	NH10_01812	NH10_01812	0.273738	0.332238	NAD-dependent phenylacetaldehyde dehydrogenase	NA	0	Involved in the biosynthesis of the osmoprotectant glycine betaine. Catalyzes the reversible oxidation of betaine aldehyde to the corresponding acid
NH10_01887	NH10_01813	NH10_01813	0.212425	0.543874	penicillin acylase family protein	NA	0	Penicillin amidase
NH10_01888	NH10_01814	pcaD_2	0.452435	0.128989	3-oxoadipate enol-lactonase	3.1.1.24	pcaD	Alpha/beta hydrolase family
NH10_01890	NH10_01815	pcaF_2	0.450224	0.168724	3-oxoadipyl-CoA thiolase	2.3.1.174	pcaF	Belongs to the thiolase family
NH10_01892	NH10_01816	pcaJ	0.567798	0.0994781	CoA transferase subunit B	NA	pcaJ	3-oxoadipate CoA-transferase activity
NH10_01893	NH10_01817	NH10_01817	0.275795	0.418271	3-oxoacid CoA-transferase subunit A	NA	0	3-oxoadipate CoA-transferase activity
NH10_01894	NH10_01818	catA	0.680645	0.0283892	catechol 1,2-dioxygenase	1.13.11.1	catA	Catechol dioxygenase N terminus
NH10_01895	NH10_01819	catC	0.681712	0.0469342	muconolactone Delta-isomerase	5.3.3.4	catC	Muconolactone delta-isomerase
NH10_01896	NH10_01820	catB	0.181242	0.534662	muconate/chloromuconate family cycloisomerase	NA	catB	Mandelate racemase / muconate lactonizing enzyme, C-terminal domain
NH10_01897	NH10_01821	catM	0.7801	4.45e-05	LysR family transcriptional regulator	NA	catM	Transcriptional regulator
NH10_01898	NH10_01822	NH10_01822	1.27651	0.000549126	hypothetical protein	NA	0	Bacterial protein of unknown function (Gcw_chp)
NH10_01899	NH10_01823	NH10_01823	-0.153306	0.532661	FadR family transcriptional regulator	NA	0	FCD
NH10_01900	NH10_01824	NH10_01824	0.661968	0.010268	dihydroxy-acid dehydratase	NA	0	Dehydratase family
NH10_01903	NH10_01825	abaQ	-0.0740052	0.842899	multidrug efflux MFS transporter AbaQ	NA	0	COG0477 Permeases of the major facilitator superfamily
NH10_01905	NH10_01826	NH10_01826	-0.773078	0.014496	GguC protein	NA	0	protein conserved in bacteria
NH10_01907	NH10_01827	NH10_01827	-0.354029	0.346998	aldehyde dehydrogenase (NADP(+))	NA	0	Aldehyde dehydrogenase family
NH10_01909	NH10_01828	NH10_01828	-0.708535	0.12697	hypothetical protein	NA	0	acetoacetate decarboxylase
NH10_01910	NH10_01829	cpo	-0.388099	0.0555235	alpha/beta hydrolase	NA	cpo	Serine aminopeptidase, S33
NH10_01911	NH10_01830	NH10_01830	0.34589	0.156749	NADH:flavin oxidoreductase/NADH oxidase family protein	NA	0	NADH:flavin oxidoreductase / NADH oxidase family
NH10_01912	NH10_01831	NH10_01831	0.387539	0.0540813	saccharopine dehydrogenase NADP-binding domain-containing protein	NA	0	Saccharopine dehydrogenase NADP binding domain
NH10_01913	NH10_01832	NH10_01832	-0.0169235	0.967733	type 1 glutamine amidotransferase domain-containing protein	NA	0	DJ-1/PfpI family
NH10_01914	NH10_01833	NH10_01833	0.457085	0.0302512	MerR family transcriptional regulator	NA	0	helix_turn_helix, mercury resistance
NH10_01920	NH10_01834	NH10_01834	0.61895	0.11521	type 1 glutamine amidotransferase domain-containing protein	NA	0	DJ-1/PfpI family
NH10_01921	NH10_01835	NH10_01835	-0.479851	0.0930444	FAD-dependent oxidoreductase	NA	0	Pyridine nucleotide-disulphide oxidoreductase
NH10_01923	NH10_01836	NH10_01836	-1.1252	0.000431347	Rrf2 family transcriptional regulator	NA	0	Transcriptional regulator
NH10_01924	NH10_01837	NH10_01837	0.536234	0.00393008	MBL fold metallo-hydrolase	NA	0	Beta-lactamase superfamily domain
NH10_01925	NH10_01838	NH10_01838	0.180458	0.652018	TetR/AcrR family transcriptional regulator	NA	0	Bacterial regulatory proteins, tetR family
NH10_01926	NH10_01839	NH10_01839	-0.601699	0.0331	AraC family transcriptional regulator	NA	0	Arabinose-binding domain of AraC transcription regulator, N-term
NH10_01927	NH10_01840	NH10_01840	-0.0164954	0.9714	SDR family oxidoreductase	NA	0	KR domain
NH10_01928	NH10_01841	adc	0.614821	0.121966	acetoacetate decarboxylase	4.1.1.4	0	Acetoacetate decarboxylase (ADC)
NH10_01929	NH10_01842	NH10_01842	0.84823	0.0225189	metal-dependent hydrolase	NA	0	Predicted metal-dependent hydrolase
NH10_01931	NH10_01843	NH10_01843	0.479729	0.129185	NADH:flavin oxidoreductase/NADH oxidase family protein	NA	0	NADH:flavin oxidoreductase / NADH oxidase family
NH10_01933	NH10_01844	NH10_01844	-1.33477	0.0164539	hypothetical protein	NA	#N/A	#N/A
NH10_01936	NH10_01845	NH10_01845	-0.472409	0.120851	sorbosone dehydrogenase family protein	NA	0	Glucose / Sorbosone dehydrogenase
NH10_01937	NH10_01846	NH10_01846	0.446432	0.07016	hypothetical protein	NA	0	Membrane
NH10_01938	NH10_01847	NH10_01847	-1.22384	3.76e-07	hypothetical protein	NA	0	Antibiotic biosynthesis monooxygenase
NH10_01939	NH10_01848	NH10_01848	-1.3872	1.85e-10	hydrolase	NA	0	Isochorismatase family
NH10_01941	NH10_01849	NH10_01849	-0.0109462	0.965192	LysR family transcriptional regulator	NA	0	transcriptional regulator
NH10_01943	NH10_01850	NH10_01850	-0.775603	0.000207635	PQQ-dependent sugar dehydrogenase	NA	0	Glucose / Sorbosone dehydrogenase
NH10_01946	NH10_01851	NH10_01851	-1.0204	2.39e-08	cation:proton antiporter	NA	0	Belongs to the monovalent cation proton antiporter 2 (CPA2) transporter (TC 2.A.37) family
NH10_01947	NH10_01852	NH10_01852	1.10951	0.00793074	hypothetical protein	NA	0	0
NH10_01948	NH10_01853	NH10_01853	-2.66732	1.32e-05	amidohydrolase	NA	0	Peptidase dimerisation domain
NH10_01949	NH10_01855	NH10_01855	-0.367951	0.435245	hypothetical protein	NA	#N/A	#N/A
NH10_01950	NH10_01856	NH10_01856	-0.0564815	0.911647	TetR/AcrR family transcriptional regulator	NA	0	transcriptional regulator
NH10_01951	NH10_01857	NH10_01857	-0.170956	0.622899	hypothetical protein	NA	#N/A	#N/A
NH10_01952	NH10_01858	NH10_01858	0.191473	0.629566	hypothetical protein	NA	#N/A	#N/A
NH10_01953	NH10_01859	NH10_01859	-0.26106	0.4407	hypothetical protein	NA	0	0
NH10_01955	NH10_01860	NH10_01860	-0.590816	0.165207	hypothetical protein	NA	0	Uncharacterized protein conserved in bacteria (DUF2247)
NH10_01957	NH10_01861	NH10_01861	-0.120973	0.745122	SMI1/KNR4 family protein	NA	0	SMI1 / KNR4 family
NH10_01960	NH10_01862	NH10_01862	2.83606	1.45e-15	hypothetical protein	NA	0	0
NH10_01961	NH10_01863	NH10_01863	1.18352	1.6e-09	hypothetical protein	NA	0	0
NH10_01962	NH10_01864	NH10_01864	-0.468569	0.25216	hypothetical protein	NA	0	Uncharacterized protein conserved in bacteria (DUF2314)
NH10_01963	NH10_01865	NH10_01865	-0.7042	0.0663351	MFS transporter	NA	0	Major facilitator superfamily
NH10_01964	NH10_01866	NH10_01866	-0.111588	0.814221	amidohydrolase family protein	NA	0	Amidohydrolase
NH10_01965	NH10_01867	NH10_01867	-0.339149	0.431861	SLC13 family permease	NA	0	Dicarboxylate carrier protein MatC N-terminus
NH10_01966	NH10_01868	NH10_01868	0.169304	0.454849	GntR family transcriptional regulator	NA	0	UTRA
NH10_01967	NH10_01869	NH10_01869	-0.217817	0.439566	SMP-30/gluconolactonase/LRE family protein	NA	0	SMP-30/Gluconolaconase/LRE-like region
NH10_01969	NH10_01870	NH10_01870	-0.619612	0.00804624	MFS transporter	NA	0	Sugar (and other) transporter
NH10_01971	NH10_01871	NH10_01871	-0.500312	0.0856529	LysR family transcriptional regulator	NA	0	LysR substrate binding domain
NH10_01974	NH10_01872	NH10_01872	-0.115796	0.811921	DMT family transporter	NA	0	Putative inner membrane exporter, YdcZ
NH10_01975	NH10_01873	NH10_01873	0.061796	0.86711	DMT family transporter	NA	0	Putative inner membrane exporter, YdcZ
NH10_01976	NH10_01874	NH10_01874	0.104562	0.708718	HlyD family secretion protein	NA	0	Barrel-sandwich domain of CusB or HlyD membrane-fusion
NH10_01977	NH10_01875	NH10_01875	-0.139943	0.695652	MFS transporter	NA	0	Major Facilitator Superfamily
NH10_01978	NH10_01876	NH10_01876	-0.630654	0.00343432	TetR/AcrR family transcriptional regulator	NA	0	Bacterial regulatory proteins, tetR family
NH10_01979	NH10_01877	NH10_01877	-0.705027	0.045365	aldehyde dehydrogenase (NADP(+))	NA	0	Aldehyde dehydrogenase family
NH10_01980	NH10_01878	NH10_01878	-1.12288	0.003006	dihydroxy-acid dehydratase family protein	NA	0	Dehydratase family
NH10_01981	NH10_01879	NH10_01879	-1.52107	1.63e-05	fumarylacetoacetate hydrolase family protein	NA	0	Fumarylacetoacetate (FAA) hydrolase family
NH10_01985	NH10_01880	NH10_01880	0.0711588	0.826766	LysR family transcriptional regulator	NA	0	LysR substrate binding domain
NH10_01986	NH10_01881	NH10_01881	-2.15128	1.02e-09	SDR family oxidoreductase	NA	0	Male sterility protein
NH10_01988	NH10_01882	NH10_01882	-1.0691	0.00101988	MFS transporter	NA	0	COG0477 Permeases of the major facilitator superfamily
NH10_01991	NH10_01883	NH10_01883	-0.138498	0.644697	NAD(P)-dependent oxidoreductase	NA	0	Ketopantoate reductase PanE/ApbA
NH10_01992	NH10_01884	NH10_01884	-0.00285801	0.995244	AraC family transcriptional regulator	NA	0	AraC-type transcriptional regulator N-terminus
NH10_01993	NH10_01885	NH10_01885	-0.661554	0.105466	ribose-phosphate pyrophosphokinase	NA	0	Phosphoribosyl transferase domain
NH10_01994	NH10_01886	NH10_01886	0.11143	0.669996	nicotinate phosphoribosyltransferase	6.3.4.21	0	Nicotinate phosphoribosyltransferase (NAPRTase) family
NH10_01995	NH10_01887	NH10_01887	-0.0853048	0.768738	NUDIX hydrolase	NA	0	NUDIX domain
NH10_01996	NH10_01888	NH10_01888	0.555854	0.0992376	hypothetical protein	NA	0	Methylene-tetrahydrofolate reductase C terminal
NH10_01997	NH10_01889	NH10_01889	0.214298	0.652018	hypothetical protein	NA	#N/A	#N/A
NH10_01998	NH10_01890	NH10_01890	-0.450002	0.149343	LuxR family transcriptional regulator	NA	0	helix_turn_helix, Lux Regulon
NH10_01999	NH10_01891	iaaH	0.123304	0.672418	indoleacetamide hydrolase	NA	0	Amidase
NH10_02000	NH10_01892	NH10_01892	0.703346	0.0278326	HlyD family secretion protein	NA	0	HlyD membrane-fusion protein of T1SS
NH10_02002	NH10_01893	NH10_01893	0.376853	0.315359	DHA2 family efflux MFS transporter permease subunit	NA	0	Major Facilitator Superfamily
NH10_02003	NH10_01894	NH10_01894	-0.299019	0.443342	hypothetical protein	NA	0	0
NH10_02004	NH10_01895	NH10_01895	0.518785	0.0891194	GH3 auxin-responsive promoter family protein	NA	0	GH3 auxin-responsive promoter
NH10_02005	NH10_01896	NH10_01896	0.21359	0.631104	TolC family protein	NA	0	Outer membrane efflux protein
NH10_02006	NH10_01897	NH10_01897	0.524825	0.147019	hypothetical protein	NA	0	0
NH10_02007	NH10_01898	NH10_01898	-0.65436	0.0886071	acid phosphatase	NA	0	Survival protein SurE
NH10_02008	NH10_01899	NH10_01899	0.321895	0.312471	hypothetical protein	NA	0	0
NH10_02023	NH10_01900	NH10_01900	0.864907	0.00297128	HD domain-containing protein	NA	0	In eubacteria ppGpp (guanosine 3'-diphosphate 5-' diphosphate) is a mediator of the stringent response that coordinates a variety of cellular activities in response to changes in nutritional abundance
NH10_02027	NH10_01901	uvrB_2	-0.358203	0.0305147	UvrABC system protein B	NA	0	Type III restriction protein res subunit
NH10_02028	NH10_01903	NH10_01903	-0.404416	0.390897	TetR/AcrR family transcriptional regulator	NA	0	transcriptional regulator
NH10_02029	NH10_01904	NH10_01904	-0.739682	0.0610967	hypothetical protein	NA	#N/A	#N/A
NH10_02031	NH10_01905	NH10_01905	-0.322374	0.28113	hypothetical protein	NA	0	Endonuclease/Exonuclease/phosphatase family
NH10_02032	NH10_01906	NH10_01906	-0.564927	0.188443	hypothetical protein	NA	#N/A	#N/A
NH10_02033	NH10_01907	NH10_01907	-0.548107	0.218872	GNAT family N-acetyltransferase	NA	0	Acetyltransferase (GNAT) domain
NH10_02034	NH10_01908	ycjY	1.08169	8.27e-07	putative protein YcjY	NA	0	BAAT / Acyl-CoA thioester hydrolase C terminal
NH10_02036	NH10_01909	NH10_01909	-0.0580907	0.848944	LysR family transcriptional regulator	NA	0	LysR substrate binding domain
NH10_02038	NH10_01910	NH10_01910	0.433979	0.172833	SDR family NAD(P)-dependent oxidoreductase	NA	0	KR domain
NH10_02042	NH10_01911	NH10_01911	0.918792	0.00963613	SDR family NAD(P)-dependent oxidoreductase	NA	0	Belongs to the short-chain dehydrogenases reductases (SDR) family
NH10_02043	NH10_01912	NH10_01912	0.446605	0.321644	alpha/beta fold hydrolase	NA	0	Acetyl xylan esterase (AXE1)
NH10_02044	NH10_01913	NH10_01913	-0.628801	0.0145248	AraC family transcriptional regulator	NA	0	Arabinose-binding domain of AraC transcription regulator, N-term
NH10_02045	NH10_01914	NH10_01914	-0.195009	0.413773	hypothetical protein	NA	0	0
NH10_02046	NH10_01915	adeS	-0.546729	0.0249084	two-component sensor histidine kinase AdeS	2.7.13.3	adeS	PhoQ Sensor
NH10_02048	NH10_01916	adeR	0.341704	0.144268	efflux system response regulator transcription factor AdeR	NA	0	Transcriptional regulatory protein, C terminal
NH10_02050	NH10_01917	adeA	-1.43964	2.66e-05	multidrug efflux RND transporter periplasmic adaptor subunit AdeA	NA	0	Barrel-sandwich domain of CusB or HlyD membrane-fusion
NH10_02051	NH10_01918	adeB	-0.188884	0.543409	multidrug efflux RND transporter permease subunit AdeB	NA	0	MMPL family
NH10_02052	NH10_01919	adeK_2	-0.193771	0.444996	multidrug efflux RND transporter outer membrane channel subunit AdeK	NA	0	Outer membrane efflux protein
NH10_02053	NH10_01920	NH10_01920	0.0276432	0.930606	alpha/beta fold hydrolase	NA	0	Acetyl xylan esterase (AXE1)
NH10_02054	NH10_01921	NH10_01921	-0.381612	0.127424	NAD(P)/FAD-dependent oxidoreductase	NA	0	Flavin-binding monooxygenase-like
NH10_02055	NH10_01922	ethR	0.480488	0.0166804	HTH-type transcriptional regulator EthR	NA	0	Bacterial regulatory proteins, tetR family
NH10_02056	NH10_01923	NH10_01923	0.439704	0.207554	FAD-binding oxidoreductase	NA	0	FAD dependent oxidoreductase
NH10_02057	NH10_01924	NH10_01924	0.287192	0.438516	hypothetical protein	NA	0	0
NH10_02059	NH10_01925	NH10_01925	0.554886	0.0154037	outer membrane protein transport protein	NA	0	long-chain fatty acid transport protein
NH10_02060	NH10_01926	NH10_01926	-0.2148	0.617383	hypothetical protein	NA	0	0
NH10_02061	NH10_01927	NH10_01927	0	NA	hypothetical protein	NA	0	Evidence 3 Function proposed based on presence of conserved amino acid motif, structural feature or limited homology
NH10_02062	NH10_01928	NH10_01928	0	NA	hypothetical protein	NA	0	0
NH10_02063	NH10_01929	NH10_01929	0	NA	hypothetical protein	NA	0	0
NH10_02064	NH10_01930	NH10_01930	0	NA	hypothetical protein	NA	#N/A	#N/A
NH10_02065	NH10_01931	NH10_01931	0	NA	hypothetical protein	NA	0	Zonular occludens toxin (Zot)
NH10_02066	NH10_01932	NH10_01932	0	NA	hypothetical protein	NA	#N/A	#N/A
NH10_02067	NH10_01933	NH10_01933	0	NA	hypothetical protein	NA	0	0
NH10_02068	NH10_01934	NH10_01934	0	NA	hypothetical protein	NA	#N/A	#N/A
NH10_02069	NH10_01935	NH10_01935	0	NA	hypothetical protein	NA	#N/A	#N/A
NH10_02076	NH10_01936	NH10_01936	0	NA	hypothetical protein	NA	0	0
NH10_02077	NH10_01937	NH10_01937	-0.0343348	0.912023	hypothetical protein	NA	0	Evidence 3 Function proposed based on presence of conserved amino acid motif, structural feature or limited homology
NH10_02078	NH10_01938	NH10_01938	0	NA	hypothetical protein	NA	0	0
NH10_02082	NH10_01939	NH10_01939	0	NA	hypothetical protein	NA	0	0
NH10_02083	NH10_01940	NH10_01940	0	NA	hypothetical protein	NA	#N/A	#N/A
NH10_02084	NH10_01941	NH10_01941	-0.0343348	0.912023	hypothetical protein	NA	0	Zonular occludens toxin (Zot)
NH10_02085	NH10_01942	NH10_01942	0	NA	hypothetical protein	NA	#N/A	#N/A
NH10_02086	NH10_01943	NH10_01943	0	NA	hypothetical protein	NA	0	0
NH10_02087	NH10_01944	NH10_01944	0	NA	hypothetical protein	NA	#N/A	#N/A
NH10_02088	NH10_01945	NH10_01945	0	NA	hypothetical protein	NA	#N/A	#N/A
NH10_02091	NH10_01946	NH10_01946	0	NA	hypothetical protein	NA	0	0
NH10_02092	NH10_01947	NH10_01947	0	NA	hypothetical protein	NA	0	Evidence 3 Function proposed based on presence of conserved amino acid motif, structural feature or limited homology
NH10_02094	NH10_01948	NH10_01948	0	NA	hypothetical protein	NA	0	0
NH10_02095	NH10_01949	NH10_01949	-0.395087	0.365816	hypothetical protein	NA	0	0
NH10_02096	NH10_01950	NH10_01950	0.0173181	0.9714	hypothetical protein	NA	0	0
NH10_02097	NH10_01951	NH10_01951	0	NA	hypothetical protein	NA	0	Phage X family
NH10_02098	NH10_01952	NH10_01952	0	NA	hypothetical protein	NA	0	0
NH10_02099	NH10_01953	NH10_01953	0	NA	hypothetical protein	NA	0	Phage X family
NH10_02100	NH10_01954	NH10_01954	0.448138	0.109645	hypothetical protein	NA	#N/A	#N/A
NH10_02101	NH10_01955	NH10_01955	0.300735	0.416364	hypothetical protein	NA	0	Zonular occludens toxin (Zot)
NH10_02103	NH10_01956	NH10_01956	-0.516079	0.265865	hypothetical protein	NA	#N/A	#N/A
NH10_02104	NH10_01957	NH10_01957	-0.124015	0.785678	hypothetical protein	NA	0	0
NH10_02105	NH10_01958	NH10_01958	-0.470492	0.0710716	hypothetical protein	NA	#N/A	#N/A
NH10_02107	NH10_01959	NH10_01959	-1.39336	7.85e-05	hypothetical protein	NA	#N/A	#N/A
NH10_02108	NH10_01960	NH10_01960	-0.101461	0.829614	hypothetical protein	NA	0	0
NH10_02109	NH10_01961	NH10_01961	0	NA	hypothetical protein	NA	0	Phage X family
NH10_02110	NH10_01962	NH10_01962	0	NA	hypothetical protein	NA	0	0
NH10_02111	NH10_01963	NH10_01963	0	NA	hypothetical protein	NA	0	Phage X family
NH10_02112	NH10_01964	NH10_01964	-0.112114	0.822098	hypothetical protein	NA	0	0
NH10_02114	NH10_01965	NH10_01965	0	NA	hypothetical protein	NA	0	Evidence 3 Function proposed based on presence of conserved amino acid motif, structural feature or limited homology
NH10_02118	NH10_01966	NH10_01966	0	NA	hypothetical protein	NA	0	0
NH10_02119	NH10_01967	NH10_01967	-1.42409	0.0219475	hypothetical protein	NA	0	0
NH10_02120	NH10_01968	NH10_01968	-1.65274	0.00348924	hypothetical protein	NA	#N/A	#N/A
NH10_02121	NH10_01969	NH10_01969	0	NA	hypothetical protein	NA	0	Zonular occludens toxin (Zot)
NH10_02122	NH10_01970	NH10_01970	0	NA	hypothetical protein	NA	#N/A	#N/A
NH10_02123	NH10_01971	NH10_01971	0	NA	hypothetical protein	NA	0	0
NH10_02124	NH10_01972	NH10_01972	0	NA	hypothetical protein	NA	#N/A	#N/A
NH10_02125	NH10_01973	NH10_01973	-1.12837	0.0490672	hypothetical protein	NA	#N/A	#N/A
NH10_02126	NH10_01974	NH10_01974	-0.561115	0.242514	hypothetical protein	NA	0	0
NH10_02127	NH10_01975	NH10_01975	0	NA	hypothetical protein	NA	0	Evidence 3 Function proposed based on presence of conserved amino acid motif, structural feature or limited homology
NH10_02128	NH10_01976	NH10_01976	0	NA	hypothetical protein	NA	0	0
NH10_02129	NH10_01977	NH10_01977	-0.750744	0.108093	hypothetical protein	NA	0	0
NH10_02130	NH10_01978	NH10_01978	0.224195	0.626212	hypothetical protein	NA	0	0
NH10_02131	NH10_01979	NH10_01979	0	NA	hypothetical protein	NA	0	Evidence 3 Function proposed based on presence of conserved amino acid motif, structural feature or limited homology
NH10_02133	NH10_01980	NH10_01980	0	NA	hypothetical protein	NA	0	0
NH10_02134	NH10_01981	NH10_01981	0.512979	0.266465	hypothetical protein	NA	0	0
NH10_02135	NH10_01982	NH10_01982	-0.346293	0.203947	hypothetical protein	NA	#N/A	#N/A
NH10_02136	NH10_01983	NH10_01983	-0.661107	0.009472	hypothetical protein	NA	#N/A	#N/A
NH10_02138	NH10_01984	NH10_01984	-0.499421	0.0616102	hypothetical protein	NA	#N/A	#N/A
NH10_02141	NH10_01985	NH10_01985	-0.297067	0.23287	hypothetical protein	NA	0	Zonular occludens toxin (Zot)
NH10_02142	NH10_01986	NH10_01986	-0.766724	0.107312	hypothetical protein	NA	0	Zonular occludens toxin (Zot)
NH10_02150	NH10_01987	NH10_01987	0	NA	hypothetical protein	NA	#N/A	#N/A
NH10_02151	NH10_01988	NH10_01988	0	NA	hypothetical protein	NA	0	0
NH10_02153	NH10_01989	NH10_01989	0	NA	hypothetical protein	NA	#N/A	#N/A
NH10_02154	NH10_01990	NH10_01990	0	NA	hypothetical protein	NA	#N/A	#N/A
NH10_02155	NH10_01991	NH10_01991	0	NA	hypothetical protein	NA	0	0
NH10_02157	NH10_01992	NH10_01992	0	NA	hypothetical protein	NA	0	Evidence 3 Function proposed based on presence of conserved amino acid motif, structural feature or limited homology
NH10_02159	NH10_01993	NH10_01993	0	NA	hypothetical protein	NA	0	0
NH10_02161	NH10_01994	NH10_01994	0.248293	0.604763	hypothetical protein	NA	0	0
NH10_02162	NH10_01995	NH10_01995	-0.178159	0.463834	hypothetical protein	NA	0	0
NH10_02163	NH10_01996	NH10_01996	-0.176408	0.706965	type 1 fimbrial protein	NA	0	Type-1 fimbrial protein, A
NH10_02164	NH10_01997	NH10_01997	-0.792785	0.0975823	fimbria/pilus periplasmic chaperone	NA	0	Pili assembly chaperone PapD, C-terminal domain
NH10_02165	NH10_01998	NH10_01998	-0.463102	0.138214	fimbrial biogenesis outer membrane usher protein	NA	0	usher protein
NH10_02166	NH10_01999	NH10_01999	0.221237	0.342169	fimbrial protein	NA	0	Fimbrial protein
NH10_02167	NH10_02000	NH10_02000	0.171455	0.658548	hypothetical protein	NA	0	Domain of unknown function (DUF4882)
NH10_02168	NH10_02001	adhC	-0.0593216	0.869469	glutathione-dependent formaldehyde dehydrogenase	NA	adhC	Belongs to the zinc-containing alcohol dehydrogenase family. Class-III subfamily
NH10_02170	NH10_02002	NH10_02002	0.867894	6.51e-05	hypothetical protein	NA	0	Glycoside hydrolase family 24
NH10_02171	NH10_02003	NH10_02003	1.79991	2.21e-19	hypothetical protein	NA	0	Catalase
NH10_02172	NH10_02004	NH10_02004	2.72866	8.87e-32	hypothetical protein	NA	0	0
NH10_02173	NH10_02005	NH10_02005	2.55755	7.74e-33	hypothetical protein	NA	0	0
NH10_02174	NH10_02006	NH10_02006	-0.304627	0.148158	phospholipase D family protein	NA	0	Phospholipase D
NH10_02177	NH10_02007	NH10_02007	0.280665	0.250355	hypothetical protein	NA	0	DNA glycosylase
NH10_02178	NH10_02008	NH10_02008	1.70505	6.42e-07	hypothetical protein	NA	0	0
NH10_02179	NH10_02009	NH10_02009	2.2409	2.07e-24	hypothetical protein	NA	#N/A	#N/A
NH10_02181	NH10_02010	acdP	-0.580401	0.0627701	hypothetical protein	NA	acdP	Membrane dipeptidase (Peptidase family M19)
NH10_02185	NH10_02011	pqqE	-0.563502	0.0633106	PqqA peptide cyclase	1.21.98.4	pqqE	Iron-sulfur cluster-binding domain
NH10_02187	NH10_02012	pqqD	-0.706042	0.0172238	PqqA binding protein	NA	pqqD	Coenzyme PQQ synthesis protein D (PqqD)
NH10_02189	NH10_02013	pqqC	-0.643089	0.0101205	Pyrroloquinoline-quinone synthase	1.3.3.11	pqqC	Ring cyclization and eight-electron oxidation of 3a-(2- amino-2-carboxyethyl)-4,5-dioxo-4,5,6,7,8,9-hexahydroquinoline- 7,9-dicarboxylic-acid to PQQ
NH10_02193	NH10_02014	pqqB	-1.68865	3.67e-14	Coenzyme PQQ synthesis protein B	NA	pqqB	May be involved in the transport of PQQ or its precursor to the periplasm
NH10_02194	NH10_02015	ppk1_1	-0.701046	1e-05	polyphosphate kinase 1	2.7.4.1	0	Catalyzes the reversible transfer of the terminal phosphate of ATP to form a long-chain polyphosphate (polyP)
NH10_02201	NH10_02016	yhcR	-0.163462	0.658591	Endonuclease YhcR	3.1.31.-	0	5'-nucleotidase, C-terminal domain
NH10_02202	NH10_02017	fur_1	0.0889078	0.753137	ferric iron uptake transcriptional regulator	NA	0	Ferric uptake regulator family
NH10_02206	NH10_02018	basF_2	-3.15683	5.08e-40	acinetobactin biosynthesis bifunctional isochorismatase/aryl carrier protein BasF	3.3.2.1	0	Isochorismatase family
NH10_02207	NH10_02019	dhbA	-2.89834	2.39e-42	2,3-dihydro-2,3-dihydroxybenzoate dehydrogenase	1.3.1.28	entA	Enoyl-(Acyl carrier protein) reductase
NH10_02211	NH10_02020	modC	-0.140268	0.690537	sulfate ABC transporter ATP-binding protein	NA	modC	ABC transporter
NH10_02213	NH10_02021	cysT_2	0.189878	0.541072	sulfate ABC transporter permease subunit CysT	NA	modB	COG4149 ABC-type molybdate transport system, permease component
NH10_02215	NH10_02022	modA	1.37522	1.09e-08	Molybdate-binding protein ModA	NA	modA	Bacterial extracellular solute-binding protein
NH10_02216	NH10_02023	NH10_02023	-0.148449	0.652018	hypothetical protein	NA	0	Bacterial regulatory helix-turn-helix protein, lysR family
NH10_02219	NH10_02024	benA_1	0.840045	0.00629187	benzoate 1,2-dioxygenase large subunit	1.14.12.10	antA	Ring hydroxylating alpha subunit (catalytic domain)
NH10_02221	NH10_02025	benB_1	0.224682	0.541072	benzoate 1,2-dioxygenase small subunit	1.14.12.10	antB	Ring hydroxylating beta subunit
NH10_02222	NH10_02026	antC	0.983253	0.000813758	ring-hydroxylating dioxygenase ferredoxin reductase family protein	NA	antC	Oxidoreductase FAD-binding domain
NH10_02223	NH10_02027	NH10_02027	0.706419	0.000438644	AraC family transcriptional regulator	NA	0	AraC-binding-like domain
NH10_02229	NH10_02028	NH10_02028	0.0949531	0.785266	transporter	NA	0	Putative MetA-pathway of phenol degradation
NH10_02231	NH10_02029	NH10_02029	0.730321	0.029641	flavin reductase family protein	NA	0	Flavin reductase like domain
NH10_02232	NH10_02030	styA	0.844373	0.0109266	Styrene monooxygenase StyA	1.14.14.11	0	oxidoreductase
NH10_02233	NH10_02031	NH10_02031	1.34367	0.00316896	SDR family oxidoreductase	NA	0	short-chain dehydrogenase
NH10_02234	NH10_02032	NH10_02032	1.09594	0.000450162	dienelactone hydrolase family protein	NA	0	Dienelactone hydrolase family
NH10_02235	NH10_02033	NH10_02033	-0.661798	0.0118296	MFS transporter	NA	0	Uncharacterised MFS-type transporter YbfB
NH10_02238	NH10_02034	NH10_02034	1.64257	7.52e-13	AraC family transcriptional regulator	NA	0	AraC-binding-like domain
NH10_02239	NH10_02035	bdhA	-2.25134	6.31e-12	3-hydroxybutyrate dehydrogenase	NA	bdhA	KR domain
NH10_02240	NH10_02036	NH10_02036	-2.60804	2.67e-27	GntP family permease	NA	0	COG2610 H gluconate symporter and related permeases
NH10_02241	NH10_02037	NH10_02037	-0.509015	0.238948	hypothetical protein	NA	#N/A	#N/A
NH10_02243	NH10_02038	NH10_02038	-0.550108	0.016954	LysR family transcriptional regulator	NA	0	LysR substrate binding domain
NH10_02248	NH10_02039	atoD	-3.87736	8.12e-43	CoA transferase subunit A	NA	atoD	Coenzyme A transferase
NH10_02249	NH10_02040	atoA	-3.55345	4.05e-33	CoA transferase subunit B	NA	atoA	Coenzyme A transferase
NH10_02250	NH10_02041	atoE	-2.37112	2.96e-18	short-chain fatty acid transporter	NA	atoE	Short chain fatty acid transporter
NH10_02251	NH10_02042	NH10_02042	-1.3432	2.34e-07	thiolase family protein	NA	0	Belongs to the thiolase family
NH10_02252	NH10_02043	NH10_02043	-0.699507	0.000129672	LysR family transcriptional regulator	NA	0	LysR substrate binding domain
NH10_02253	NH10_02044	NH10_02044	-0.256512	0.22913	LysR family transcriptional regulator	NA	0	LysR substrate binding domain
NH10_02254	NH10_02045	NH10_02045	-1.45571	0.0167689	hypothetical protein	NA	0	0
NH10_02255	NH10_02046	NH10_02046	-0.572192	0.235305	hypothetical protein	NA	0	0
NH10_02256	NH10_02047	aspA	-0.18741	0.644062	aspartate ammonia-lyase	NA	aspA	Fumarase C C-terminus
NH10_02257	NH10_02048	NH10_02048	0.801876	0.0010003	TonB-dependent siderophore receptor	NA	0	TonB dependent receptor	fitA
NH10_02258	NH10_02049	pcaT	-1.74486	4.51e-07	MFS transporter	NA	pcaT	Sugar (and other) transporter
NH10_02259	NH10_02050	NH10_02050	0.530329	0.128509	hypothetical protein	NA	0	Protein of unknown function (DUF971)
NH10_02260	NH10_02051	NH10_02051	0.0992922	0.80452	HEAT repeat domain-containing protein	NA	0	E-Z type HEAT repeats
NH10_02263	NH10_02052	NH10_02052	0.0819659	0.859708	ABC transporter ATP-binding protein	NA	0	ATPases associated with a variety of cellular activities
NH10_02265	NH10_02053	NH10_02053	-0.427403	0.315303	ABC transporter permease	NA	0	Binding-protein-dependent transport system inner membrane component
NH10_02266	NH10_02054	NH10_02054	-0.186632	0.630203	ABC transporter substrate-binding protein	NA	0	NMT1-like family
NH10_02267	NH10_02055	NH10_02055	-0.531238	0.267069	ferredoxin family protein	NA	0	4Fe-4S binding domain
NH10_02269	NH10_02056	NH10_02056	0.240527	0.544195	fumarate reductase/succinate dehydrogenase flavoprotein subunit	NA	0	Fumarate reductase flavoprotein C-term
NH10_02270	NH10_02057	NH10_02057	0.609399	0.141198	GntR family transcriptional regulator	NA	0	UTRA
NH10_02275	NH10_02058	chrA	0.0059599	0.98286	chromate efflux transporter	NA	0	Chromate transporter
NH10_02276	NH10_02059	NH10_02059	-0.416953	0.184109	NAD(P)H-dependent oxidoreductase	NA	0	Catalyzes the reductive cleavage of azo bond in aromatic azo compounds to the corresponding amines. Requires NADH, but not NADPH, as an electron donor for its activity
NH10_02277	NH10_02060	NH10_02060	-0.0401603	0.898137	helix-turn-helix transcriptional regulator	NA	0	HxlR-like helix-turn-helix
NH10_02278	NH10_02061	NH10_02061	0.722589	0.000590482	AraC family transcriptional regulator	NA	0	helix_turn_helix, arabinose operon control protein
NH10_02279	NH10_02062	NH10_02062	-0.286198	0.519693	EamA family transporter	NA	0	EamA-like transporter family
NH10_02280	NH10_02063	NH10_02063	-0.138528	0.712504	homoserine dehydrogenase	NA	0	Homoserine dehydrogenase
NH10_02284	NH10_02064	NH10_02064	0.541358	0.0895639	sulfite exporter TauE/SafE family protein	NA	0	Sulfite exporter TauE/SafE
NH10_02285	NH10_02065	NH10_02065	0.817302	0.0573372	TIGR01244 family phosphatase	NA	0	Pyridine nucleotide-disulphide oxidoreductase
NH10_02286	NH10_02066	NH10_02066	1.26908	0.00822712	MBL fold metallo-hydrolase	NA	0	Metallo-beta-lactamase superfamily
[truncated: 1,769 more rows]
[truncated: 5 more columns]
