# Supplementary material for: Cross-protection and cross-feeding between Klebsiella pneumoniae and Acinetobacter baumannii promotes their co-existence
Source: Nat Commun. 2023 Feb 9;14:702. doi: 10.1038/s41467-023-36252-2 (PMC9911699; doi:10.1038/s41467-023-36252-2)
Supplement: Supplementary file 14 — Supplementary Data 11 [file 41467_2023_36252_MOESM14_ESM.xlsx]

## Sheet: Sheet1
Supplementary Data 11 - Iron-related genes in A. baumannii AB6870155 and K. pneumoniae KP6870155
*Wald test Benjamini-Hochberg corrected p-values
strain	gene	locus_tag	product	log2FC	padj*	HMM*	bitscore*	bitscore_ cutoff*
AB6870155	pchR	NH10_02034	iron_gene_regulation	1.64257	7.52e-13	N/A	29.7	18.3
AB6870155	iscU	NH10_02145	Fe-S cluster assembly scaffold IscU	1.30446	0.000342892	N/A	N/A	N/A
AB6870155	iscA	NH10_02146	iron-sulfur cluster assembly protein IscA	0.851512	0.0205854	N/A	N/A	N/A
AB6870155	fitA	NH10_02048	TonB-dependent siderophore receptor	0.801876	0.0010003	N/A	164.4	101
AB6870155	N/A	NH10_02061	iron_gene_regulation	0.722589	0.000590482	N/A	19	18.3
AB6870155	N/A	NH10_02171	iron_aquisition-siderophore_transport_potential	0.718487	0.0795949	N/A	72.9	24.6
AB6870155	N/A	NH10_02027	iron_gene_regulation	0.706419	0.000438644	N/A	37.9	18.3
AB6870155	iscR	NH10_02143	Rrf2 family transcriptioN/Al regulator	0.593186	0.00446096	N/A	N/A	N/A
AB6870155	N/A	NH10_03724	iron_gene_regulation	0.568623	0.0729313	N/A	40	23.8
AB6870155	iscS	NH10_02144	IscS subfamily cysteine desulfurase	0.556419	0.00701794	N/A	N/A	N/A
AB6870155	N/A	NH10_02173	iron_aquisition-siderophore_transport_potential	0.541092	0.17447	N/A	97.7	32.7
AB6870155	N/A	NH10_03068	iron_storage	0.534649	0.0402533	N/A	110.4	44
AB6870155	N/A	NH10_03736	iron_gene_regulation	0.440168	0.213878	N/A	100.3	20
AB6870155	N/A	NH10_03304	iron_aquisition-siderophore_transport_potential	0.389632	0.0756008	N/A	244.9	61
AB6870155	N/A	NH10_01009	iron_aquisition-siderophore_transport_potential	0.382751	0.161024	N/A	47.8	21.8
AB6870155	N/A	NH10_02201	iron_aquisition-siderophore_transport_potential	0.375744	0.170589	N/A	86.6	32.7
AB6870155	N/A	NH10_02174	iron_aquisition-siderophore_transport_potential	0.368967	0.216998	N/A	79.8	32.7
AB6870155	N/A	NH10_02172	iron_aquisition-siderophore_transport_potential	0.353432	0.22827	N/A	127.3	22.3
AB6870155	N/A	NH10_02170	iron_aquisition-siderophore_transport_potential	0.333373	0.141198	N/A	123.1	75.3
AB6870155	N/A	NH10_01011	iron_aquisition-siderophore_transport_potential	0.330711	0.141189	N/A	133.3	22.3
AB6870155	N/A	NH10_01010	iron_aquisition-siderophore_transport_potential	0.182797	0.561564	N/A	101.6	32.7
AB6870155	N/A	NH10_03305	iron_aquisition-siderophore_transport_potential	0.136199	0.583833	N/A	585.1	175
AB6870155	fur_1	NH10_02017	ferric iron uptake transcriptioN/Al regulator	0.0889078	0.753137	N/A	57.7	23.8
AB6870155	N/A	NH10_00731	iron_gene_regulation	0.0836016	0.757713	N/A	27.5	18.3
AB6870155	N/A	NH10_02052	iron_aquisition-siderophore_transport_potential	0.0819659	0.859708	N/A	58.8	40
AB6870155	N/A	NH10_02138	iron_gene_regulation	0.0699198	0.809136	N/A	31.5	18.3
AB6870155	N/A	NH10_00460	iron_gene_regulation	0.055903	0.875491	N/A	20.3	18.3
AB6870155	znuD_1	NH10_00601	zinc piracy TonB-dependent receptor ZnuD	0.0206143	0.968401	N/A	N/A	N/A
AB6870155	N/A	NH10_02736	iron_gene_regulation	0.00380513	0.991839	N/A	18.9	18.3
AB6870155	N/A	NH10_01884	iron_gene_regulation	-0.00285801	0.995244	N/A	26.3	18.3
AB6870155	feoC	NH10_03575	hypothetical protein	-0.0192657	0.945865	N/A	N/A	N/A
AB6870155	N/A	NH10_03398	iron_gene_regulation	-0.0336874	0.879653	N/A	19.4	18.3
AB6870155	znuD_2	NH10_03895	zinc piracy TonB-dependent receptor ZnuD	-0.121842	0.807818	N/A	N/A	N/A
AB6870155	N/A	NH10_02020	iron_aquisition-siderophore_synthesis	-0.140268	0.690537	N/A	52.5	24
AB6870155	N/A	NH10_02424	iron_aquisition-iron_transport	-0.167923	0.644062	N/A	165.3	88.4
AB6870155	N/A	NH10_02202	iron_aquisition-siderophore_transport_potential	-0.196688	0.525448	N/A	111.5	22.3
AB6870155	N/A	NH10_01425	iron_gene_regulation	-0.231724	0.419158	N/A	21.8	18.3
AB6870155	fur_2	NH10_02976	ferric iron uptake transcriptioN/Al regulator	-0.260218	0.142585	N/A	154.6	23.8
AB6870155	N/A	NH10_00314	iron_storage	-0.268985	0.570457	N/A	107.4	44
AB6870155	N/A	NH10_02426	iron_aquisition-iron_transport	-0.284735	0.502475	N/A	81.4	62
AB6870155	feoA	NH10_03577	ferrous iron transport protein A	-0.342261	0.0560147	N/A	57.6	21
AB6870155	N/A	NH10_01249	iron_gene_regulation	-0.353394	0.0760808	N/A	25.6	18.3
AB6870155	N/A	NH10_02223	iron_gene_regulation	-0.369789	0.0733829	N/A	22.2	18.3
AB6870155	iscX	NH10_03324	Fe-S cluster assembly protein IscX	-0.397288	0.0622344	N/A	N/A	N/A
AB6870155	N/A	NH10_01809	iron_gene_regulation	-0.45064	0.148775	N/A	21.3	18.3
AB6870155	N/A	NH10_01839	iron_gene_regulation	-0.601699	0.0331	N/A	21.4	18.3
AB6870155	N/A	NH10_02425	iron_aquisition-iron_transport	-0.702758	0.0679367	N/A	342.1	300
AB6870155	N/A	NH10_03368	iron_aquisition-siderophore_transport_potential	-0.756935	0.0137954	N/A	49	24.6
AB6870155	N/A	NH10_03366	iron_aquisition-siderophore_transport_potential	-0.914304	0.000134207	N/A	94.8	32.7
AB6870155	N/A	NH10_01187	iron_aquisition-siderophore_transport_potential	-0.940177	1.42e-06	N/A	164.4	101
AB6870155	fhuA	NH10_02772	TonB-dependent receptor	-1.03381	8.52e-09	N/A	N/A	N/A
AB6870155	N/A	NH10_02107	iron_aquisition-siderophore_transport_potential	-1.23938	1.86e-07	N/A	198.5	101
AB6870155	pfeA	NH10_02861	TonB-dependent siderophore receptor	-1.27433	1.37e-14	N/A	N/A	N/A
AB6870155	feoB	NH10_03576	ferrous iron transporter B	-1.50939	2.07e-31	N/A	191.4	120.4
AB6870155	N/A	NH10_03367	iron_aquisition-siderophore_transport_potential	-1.56639	9.88e-09	N/A	118.7	22.3
AB6870155	N/A	NH10_02929	iron_aquisition-siderophore_transport_potential	-2.18267	3.46e-08	N/A	91	75.3
AB6870155	N/A	NH10_02019	iron_aquisition-siderophore_synthesis	-2.89834	2.39e-42	N/A	334.7	235
AB6870155	N/A	NH10_02018	iron_aquisition-siderophore_synthesis	-3.15683	5.08e-40	N/A	333.5	75
AB6870155	N/A	NH10_02109	iron_aquisition-siderophore_transport_potential	-3.39089	6.98e-38	N/A	43.5	18.2
AB6870155	fecI	NH10_02931	putative RN/A polymerase sigma factor FecI	-3.65749	7.71e-18	N/A	48.8	18.7
AB6870155	N/A	NH10_02930	iron_gene_regulation	-3.71343	2.01e-17	N/A	70.6	21.3
AB6870155	N/A	NH10_02926	iron_aquisition-siderophore_transport_potential	-4.79016	8.03e-29	N/A	42.6	24.6
KP6870155	fhuF	NOZ09_04533	Ferric iron reductase protein FhuF	1.62404	5.11e-11	N/A	N/A	N/A
KP6870155	N/A	NOZ09_01056	iron_aquisition-iron_transport	1.58242	7.92e-07	N/A	380.1	50.9
KP6870155	N/A	NOZ09_01057	iron_aquisition-iron_transport	1.31344	4.55e-06	N/A	464.2	46.6
KP6870155	btuB	NOZ09_05122	Vitamin B12 transporter BtuB	1.28899	0.0148709	N/A	N/A	N/A
KP6870155	N/A	NOZ09_04769	iron_gene_regulation	1.12588	0.00222798	N/A	21.3	18.3
KP6870155	fepA_2	NOZ09_04926	Ferrienterobactin receptor	1.04069	0.00985553	N/A	N/A	N/A
KP6870155	N/A	NOZ09_04912	iron_gene_regulation	0.808916	0.164993	N/A	18.5	18.3
KP6870155	N/A	NOZ09_03571	iron_gene_regulation	0.801306	0.0166371	N/A	47.3	20.7
KP6870155	yqjH	NOZ09_00637	N/ADPH-dependent ferric-chelate reductase	0.789546	0.201729	N/A	N/A	N/A
KP6870155	bfr	NOZ09_00413	Bacterioferritin	0.788194	0.0144794	N/A	121.7	44
KP6870155	N/A	NOZ09_02218	iron_aquisition-siderophore_transport_potential	0.78183	0.0290944	N/A	330.9	172
KP6870155	N/A	NOZ09_03918	iron_aquisition-siderophore_transport_potential	0.650252	0.372637	N/A	84.6	40
KP6870155	fiu	NOZ09_03129	Catecholate siderophore receptor Fiu	0.612989	0.357131	N/A	N/A	N/A
KP6870155	fepC_1	NOZ09_01101	Ferric enterobactin transport ATP-binding protein FepC	0.543109	0.231815	N/A	97.4	50.9
KP6870155	N/A	NOZ09_02719	iron_gene_regulation	0.46492	0.480414	N/A	19.2	18.3
KP6870155	N/A	NOZ09_00093	iron_aquisition-iron_transport	0.377717		N/A	319.3	300
KP6870155	N/A	NOZ09_04503	iron_gene_regulation	0.354269	0.205931	N/A	19.5	18.3
KP6870155	N/A	NOZ09_02170	iron_aquisition-siderophore_transport_potential	0.314305		N/A	304.5	25.8
KP6870155	N/A	NOZ09_03576	iron_storage	0.271218	0.374374	N/A	66.9	44
KP6870155	fur	NOZ09_03716	Ferric uptake regulation protein	0.257592	0.400106	N/A	161.6	23.8
KP6870155	N/A	NOZ09_03330	iron_aquisition-iron_transport	0.181903	0.822464	N/A	929.6	185.4
KP6870155	N/A	NOZ09_00636	iron_gene_regulation	0.169753	0.819734	N/A	243.1	20
KP6870155	N/A	NOZ09_02169	iron_aquisition-siderophore_transport_potential	0.166187		N/A	240.1	172
KP6870155	N/A	NOZ09_02922	iron_gene_regulation	0.163299	0.823984	N/A	24	18.3
KP6870155	N/A	NOZ09_02433	iron_aquisition-iron_transport	0.122478		N/A	172	118
KP6870155	N/A	NOZ09_02377	iron_gene_regulation	0.118215	0.878139	N/A	21.9	18.3
KP6870155	N/A	NOZ09_02610	iron_gene_regulation	0.0898449	0.904245	N/A	24.1	18.3
KP6870155	N/A	NOZ09_02219	iron_aquisition-siderophore_transport_potential	0.0852872		N/A	285.4	25.8
KP6870155	N/A	NOZ09_00058	iron_gene_regulation	0.0663649	0.943202	N/A	45.1	18.3
KP6870155	N/A	NOZ09_02885	iron_gene_regulation	0.0650791	0.938549	N/A	24.4	18.3
KP6870155	N/A	NOZ09_00063	iron_gene_regulation	0.0610796		N/A	25.1	18.3
KP6870155	N/A	NOZ09_02429	iron_gene_regulation	0.0357531	0.967028	N/A	19.3	18.3
KP6870155	N/A	NOZ09_00094	iron_aquisition-iron_transport	0.010648		N/A	66.2	62
KP6870155	N/A	NOZ09_02220	iron_aquisition-siderophore_transport_potential	-0.0340494		N/A	277.7	25.8
KP6870155	N/A	NOZ09_05164	iron_gene_regulation	-0.0341401	0.96928	N/A	23.5	18.3
KP6870155	N/A	NOZ09_00702	iron_gene_regulation	-0.0408982	0.961558	N/A	24.7	18.3
KP6870155	N/A	NOZ09_01103	iron_aquisition-iron_transport	-0.0653115	0.927867	N/A	140.5	46.6
KP6870155	N/A	NOZ09_02432	iron_aquisition-iron_transport	-0.0817763		N/A	78.7	62
KP6870155	N/A	NOZ09_00710	iron_gene_regulation	-0.104612	0.900924	N/A	37	18.3
KP6870155	N/A	NOZ09_02221	iron_aquisition-siderophore_transport_potential	-0.182848		N/A	67.2	27.5
KP6870155	N/A	NOZ09_03459	iron_aquisition-siderophore_transport_potential	-0.186195	0.790728	N/A	585.2	175
KP6870155	ftN/A_1	NOZ09_01915	Bacterial non-heme ferritin	-0.187156	0.778869	N/A	113.6	44
KP6870155	N/A	NOZ09_02706	iron_gene_regulation	-0.221064	0.779998	N/A	20.1	20.9
KP6870155	N/A	NOZ09_03460	iron_aquisition-siderophore_transport_potential	-0.28083	0.682115	N/A	206.9	61
KP6870155	pfeA	NOZ09_03135	Ferric enterobactin receptor	-0.280848	0.715866	N/A	N/A	N/A
KP6870155	fcuA	NOZ09_03896	Ferrichrome receptor FcuA	-0.386288	0.603684	N/A	N/A	N/A
KP6870155	bfd	NOZ09_00412	Bacterioferritin-associated ferredoxin	-0.428819	0.266735	N/A	N/A	N/A
KP6870155	N/A	NOZ09_05135	iron_gene_regulation	-0.430193	0.385405	N/A	19.8	18.3
KP6870155	N/A	NOZ09_00355	iron_gene_regulation	-0.462259	0.532494	N/A	80.6	20.9
KP6870155	fhuA_1	NOZ09_02020	Ferrichrome outer membrane transporter/phage receptor	-0.472467	0.381393	N/A	N/A	N/A
KP6870155	N/A	NOZ09_02149	iron_aquisition-siderophore_transport_potential	-0.483142	0.518654	N/A	286.5	25.8
KP6870155	N/A	NOZ09_04324	iron_aquisition-siderophore_transport_potential	-0.524465	0.479982	N/A	276.5	200.1
KP6870155	fhuA_2	NOZ09_02217	Ferrichrome outer membrane transporter/phage receptor	-0.583831	0.413804	N/A	244.1	101
KP6870155	N/A	NOZ09_04322	iron_aquisition-siderophore_transport_potential	-0.593431	0.399334	N/A	484.5	25.8
KP6870155	N/A	NOZ09_05165	iron_gene_regulation	-0.596441	0.416637	N/A	25.8	18.3
KP6870155	N/A	NOZ09_02197	iron_aquisition-siderophore_transport_potential	-0.596849	0.399332	N/A	103.1	25.8
KP6870155	N/A	NOZ09_02197	iron_aquisition-siderophore_transport_potential	-0.596849	0.399332	N/A	103.1	25.8
KP6870155	N/A	NOZ09_03917	iron_aquisition-siderophore_transport_potential	-0.629641		N/A	303.5	25.8
KP6870155	N/A	NOZ09_01048	iron_aquisition-siderophore_transport_potential	-0.641073	0.233082	N/A	103	75.3
KP6870155	N/A	NOZ09_03916	iron_aquisition-siderophore_transport_potential	-0.648956	0.374458	N/A	80.9	27.5
KP6870155	N/A	NOZ09_04323	iron_aquisition-siderophore_transport_potential	-0.651447		N/A	100.1	27.5
KP6870155	N/A	NOZ09_02171	iron_aquisition-siderophore_transport_potential	-0.702978	0.310593	N/A	110.8	27.5
KP6870155	N/A	NOZ09_02614	iron_gene_regulation	-0.718477	0.30023	N/A	44.7	18.3
KP6870155	N/A	NOZ09_04317	iron_aquisition-siderophore_transport_potential	-0.746298	0.28081	N/A	104.4	27.5
KP6870155	N/A	NOZ09_00713	iron_aquisition-siderophore_transport_potential	-0.746621	0.0364617	N/A	136.4	22.3
KP6870155	N/A	NOZ09_03679	iron_aquisition-siderophore_transport_potential	-0.765515	0.229323	N/A	157.4	22.3
KP6870155	N/A	NOZ09_04762	iron_gene_regulation	-0.767372	0.239287	N/A	31.3	18.3
KP6870155	besA	NOZ09_02642	Ferri-bacillibactin esterase BesA	-0.777132	0.276364	N/A	N/A	N/A
KP6870155	N/A	NOZ09_01045	iron_aquisition-siderophore_transport_potential	-0.803315	0.234429	N/A	310.7	25.8
KP6870155	N/A	NOZ09_01945	iron_aquisition-siderophore_transport_potential	-0.817901	0.0390537	N/A	105.5	40
KP6870155	N/A	NOZ09_02540	iron_gene_regulation	-0.818599	0.210545	N/A	20.7	18.3
KP6870155	N/A	NOZ09_00944	iron_gene_regulation	-0.892732	0.205571	N/A	23.7	18.3
KP6870155	N/A	NOZ09_02516	iron_aquisition-siderophore_synthesis	-0.928646	0.137611	N/A	563.9	61.9
KP6870155	N/A	NOZ09_03678	iron_aquisition-siderophore_transport_potential	-0.935109	0.172106	N/A	82.9	32.7
KP6870155	N/A	NOZ09_02198	iron_aquisition-siderophore_transport_potential	-1.02782	0.0717784	N/A	103.4	27.5
KP6870155	ftN/A_2	NOZ09_01920	Bacterial non-heme ferritin	-1.04597	0.132738	N/A	56.8	44
KP6870155	N/A	NOZ09_04940	iron_gene_regulation	-1.05082	0.0139293	N/A	57	23.8
KP6870155	N/A	NOZ09_01044	iron_aquisition-heme_transport	-1.07883	0.106133	N/A	303.8	220
KP6870155	N/A	NOZ09_00714	iron_aquisition-siderophore_transport_potential	-1.17209	0.0470743	N/A	103.5	32.7
KP6870155	N/A	NOZ09_01944	iron_aquisition-siderophore_transport_potential	-1.23054	0.0741773	N/A	26.2	25.8
KP6870155	N/A	NOZ09_02152	iron_aquisition-siderophore_transport_potential	-1.24644	0.06933	N/A	56.3	40
KP6870155	N/A	NOZ09_02517	iron_aquisition-siderophore_synthesis	-1.26849	0.0148709	N/A	621.3	35
KP6870155	N/A	NOZ09_00357	iron_aquisition-iron_transport	-1.29346	0.059537	N/A	35.7	21
KP6870155	N/A	NOZ09_01046	iron_aquisition-siderophore_transport_potential	-1.29892	0.0599959	N/A	92.7	27.5
KP6870155	fhuA_3	NOZ09_04325	Ferrichrome outer membrane transporter/phage receptor	-1.30197	0.000604932	N/A	228.6	101
KP6870155	N/A	NOZ09_03331	iron_aquisition-iron_transport	-1.31206	0.054196	N/A	784	31.7
KP6870155	N/A	NOZ09_02520	iron_aquisition-siderophore_synthesis	-1.31647	0.053038	N/A	36	24
KP6870155	N/A	NOZ09_00356	iron_aquisition-iron_transport	-1.60941	0.0122415	N/A	215.6	28
KP6870155	N/A	NOZ09_03332	iron_aquisition-iron_transport	-1.74588	0.00290615	N/A	245.4	24.9
KP6870155	iutA	NOZ09_03269	Ferric aerobactin receptor	-1.89551	0.00158807	N/A	N/A	N/A
KP6870155	cirA	NOZ09_01708	Colicin I receptor	-2.66854	6.9e-05	N/A	N/A	N/A
*Genes with N/A values were not retrieved by FeGenie
