# Supplementary material for: Cross-protection and cross-feeding between Klebsiella pneumoniae and Acinetobacter baumannii promotes their co-existence
Source: Nat Commun. 2023 Feb 9;14:702. doi: 10.1038/s41467-023-36252-2 (PMC9911699; doi:10.1038/s41467-023-36252-2)
Supplement: Supplementary file 15 — Supplementary Data 12 [file 41467_2023_36252_MOESM15_ESM.xlsx]

## Sheet: Sheet1
Supplementary Data 12 - Minimum inhibitory concentrations for mono-cultures and co-cultures of A. baumannii (ATCC 17978 and E-072658) and K. pneumoniae KP6870155 (µg/mL)
Culture	Cefotaxime MIC (µg/ml)
ATCC 17978	4-8
E-072658	2
KP6870155	16
ATCC 17978 + KP6870155	8
E-072658 + KP6870155	4-8
