# Supplementary material for: Cross-protection and cross-feeding between Klebsiella pneumoniae and Acinetobacter baumannii promotes their co-existence
Source: Nat Commun. 2023 Feb 9;14:702. doi: 10.1038/s41467-023-36252-2 (PMC9911699; doi:10.1038/s41467-023-36252-2)
Supplement: Supplementary file 17 — Source Data [file 41467_2023_36252_MOESM17_ESM.xlsx]

## Sheet: Fig.1a
173
AB6870155.fna
GCF_000018445.1_ASM1844v1_genomic.fna	97.6743
GCF_000021245.2_ASM2124v2_genomic.fna	99.9137	97.6962
GCF_000069245.1_ASM6924v1_genomic.fna	99.708	97.6818	99.7046
GCF_000186665.3_ASM18666v4_genomic.fna	97.6392	97.7554	97.6342	97.5583
GCF_000187205.2_ASM18720v4_genomic.fna	97.6464	99.5123	97.6705	97.6236	97.8581
GCF_000188215.1_ASM18821v1_genomic.fna	97.6587	99.5883	97.6446	97.6122	97.7131	99.4655
GCF_000226275.2_ASM22627v2_genomic.fna	97.6529	99.4059	97.6613	97.6682	97.6806	99.7516	99.3812
GCF_000302575.1_ASM30257v1_genomic.fna	97.7203	99.4637	97.6718	97.7021	97.7336	99.7705	99.6045	99.7379
GCF_000419385.1_ASM41938v1_genomic.fna	97.6449	99.3579	97.6109	97.6608	97.6481	99.7891	99.5108	99.8243	99.8104
GCF_000419405.1_ASM41940v1_genomic.fna	97.5092	97.6987	97.4764	97.5106	97.8298	97.806	97.6829	97.9457	97.8199	97.7882
GCF_000419425.1_ASM41942v1_genomic.fna	97.8625	99.2973	97.8095	97.6935	97.7346	99.6956	99.4173	99.6428	99.7107	99.7351	97.6776
GCF_000498375.2_ASM49837v2_genomic.fna	97.4989	99.4866	97.4644	97.4765	97.6175	99.3692	99.8035	99.2427	99.3741	99.3833	97.4796	99.3068
GCF_000505685.1_ASM50568v2_genomic.fna	97.7403	97.7938	97.7134	97.7417	97.843	97.851	97.7838	97.8441	97.8202	97.8331	97.8059	97.8717	97.7061
GCF_000695855.3_ASM69585v3_genomic.fna	97.7387	99.3549	97.6942	97.7018	97.7039	99.6517	99.4778	99.6925	99.6845	99.6794	97.7005	99.6058	99.3609	97.8029
GCF_000746605.1_ASM74660v1_genomic.fna	97.5386	97.7354	97.5325	97.5598	97.6975	97.679	97.7134	97.6973	97.6644	97.6914	97.5383	97.6855	97.5441	97.6673	97.6875
GCF_000746645.1_ASM74664v1_genomic.fna	97.5231	97.6857	97.4553	97.4575	97.6177	97.7227	97.6879	97.658	97.6509	97.6665	97.4683	97.721	97.5077	97.6965	97.7264	97.461
GCF_000761175.1_ASM76117v1_genomic.fna	97.6541	97.7804	97.5797	97.6059	97.7355	97.7889	97.8168	97.7681	97.8096	97.8247	97.5679	97.8863	97.7021	97.7982	97.89	97.5847	99.633
GCF_000786735.1_ASM78673v1_genomic.fna	97.5786	97.5139	97.5275	97.3932	97.7222	97.6151	97.5962	97.5738	97.5532	97.5787	98.9951	97.4844	97.4387	97.7281	97.5359	97.5362	97.4793	97.6663
GCF_000814345.1_ASM81434v1_genomic.fna	97.49	97.6121	97.5047	97.4352	97.6401	97.8021	97.7154	97.7209	97.7345	97.6916	97.6333	97.6403	97.5234	97.7508	97.7068	97.4985	97.5142	97.6703	97.5203
GCF_000828795.1_ASM82879v1_genomic.fna	97.7009	99.6027	97.7218	97.6697	97.6462	99.4926	99.5302	99.5067	99.7011	99.5381	97.656	99.4681	99.4212	97.7995	99.5961	97.633	97.6297	97.7849	97.5823	97.7232
GCF_000828935.1_ASM82893v1_genomic.fna	97.6042	97.6901	97.617	97.6068	97.7139	97.769	97.7562	97.8318	97.814	97.801	97.5422	97.8465	97.5593	97.8235	97.8084	97.5627	97.5498	97.7717	97.5011	97.7588	97.7332
GCF_000830055.1_ASM83005v1_genomic.fna	99.8261	97.6821	99.8372	99.8401	97.6518	97.6433	97.6893	97.6721	97.6782	97.6676	97.5747	97.7147	97.5097	97.7461	97.6552	97.5829	97.5335	97.6911	97.515	97.5007	97.7143	97.5458
GCF_000939415.2_HGAP_assembly_of_Acinetobacter_baumannii_ORAB01_genomic.fna	97.6416	99.4235	97.6788	97.6395	97.6811	99.8029	99.5566	99.8577	99.8176	99.8496	97.7934	99.7499	99.4384	97.8334	99.7651	97.6577	97.7421	97.912	97.5123	97.8019	99.5887	97.7902	97.6686
GCF_000963815.1_ASM96381v1_genomic.fna	99.7845	97.6814	99.8093	99.6512	97.6599	97.6286	97.7018	97.5876	97.7169	97.6171	97.5224	97.7519	97.5068	97.7404	97.7065	97.538	97.4535	97.6488	97.5517	97.5547	97.677	97.5787	99.828	97.6514
GCF_001026965.1_ASM102696v1_genomic.fna	97.6027	99.4161	97.6723	97.6354	97.7546	99.8222	99.5588	99.8393	99.8333	99.871	97.8259	99.7417	99.3802	97.8206	99.7598	97.7096	97.6626	97.7982	97.603	97.7809	99.5642	97.7889	97.6148	99.9063	97.6393
GCF_001077555.2_ASM107755v2_genomic.fna	97.468	97.7151	97.4114	97.3918	97.6971	97.5709	97.6548	97.6487	97.6448	97.5846	97.5571	97.5534	97.4889	97.8461	97.5862	97.5551	97.4005	97.6204	97.4775	97.5127	97.6415	97.5085	97.4995	97.6305	97.4844	97.5894
GCF_001077655.1_ASM107765v1_genomic.fna	97.5423	97.6389	97.5414	97.4037	97.7904	97.6033	97.6397	97.623	97.6168	97.5302	98.9818	97.5058	97.447	97.7041	97.6476	97.5127	97.4284	97.4989	99.5224	97.4672	97.6224	97.6287	97.5244	97.6331	97.5755	97.5466	97.4022
GCF_001077675.1_ASM107767v1_genomic.fna	97.589	97.7652	97.5994	97.5563	97.9366	97.7142	97.7694	97.763	97.729	97.7191	97.7074	97.7275	97.7075	97.8743	97.7941	97.6533	97.5787	97.7231	97.676	97.6198	97.6658	97.7276	97.571	97.8462	97.624	97.7475	97.582	97.6835
GCF_001077965.2_ASM107796v2_genomic.fna	97.4805	97.6729	97.466	97.4487	97.6917	97.6934	97.597	97.7139	97.6963	97.7028	97.5028	97.6975	97.4603	97.7273	97.6574	97.6231	97.543	97.5953	97.486	97.5181	97.6434	97.5268	97.4457	97.6885	97.46	97.6985	97.7612	97.468	97.6183
GCF_001261895.2_R2090_genomic.fna	97.6779	97.6749	97.5952	97.5759	99.8012	97.8343	97.7088	97.674	97.6833	97.6914	97.76	97.6665	97.5444	97.8573	97.6926	97.6106	97.642	97.6759	97.7545	97.6513	97.6588	97.6323	97.6562	97.6931	97.6436	97.674	97.6841	97.7888	97.8201	97.6559
GCF_001399655.1_ASM139965v1_genomic.fna	99.455	97.7001	99.3783	99.3732	97.6178	97.6958	97.621	97.71	97.7069	97.6725	97.5281	97.7069	97.4949	97.696	97.7022	97.566	97.4429	97.584	97.4274	97.5426	97.7185	97.582	99.5092	97.7289	99.4478	97.7064	97.504	97.4777	97.6003	97.5383	97.6078
GCF_001457535.1_CIP70.10_genomic.fna	97.5796	97.7044	97.5825	97.5638	97.6985	97.763	97.714	97.7087	97.7686	97.8152	97.6298	97.7314	97.549	97.7274	97.7052	97.7108	97.5667	97.6746	97.5207	97.6647	97.7429	97.6284	97.6072	97.7452	97.506	97.8014	97.7506	97.5863	97.6894	97.6944	97.6931	97.5895
GCF_001514375.1_ASM151437v1_genomic.fna	97.7643	99.4143	97.6895	97.6868	97.685	99.7882	99.4846	99.7109	99.6615	99.7079	97.7571	99.6888	99.3717	97.789	99.698	97.6961	97.7167	97.8157	97.6323	97.7164	99.5591	97.763	97.7513	99.7031	97.7167	99.7199	97.5775	97.6438	97.7457	97.7008	97.6494	97.7062	97.7354
GCF_001517645.1_R2091_genomic.fna	97.5944	97.7004	97.5693	97.5391	97.7232	97.7604	97.7104	97.7017	97.7931	97.7904	97.6264	97.7432	97.5252	97.7332	97.7131	97.7256	97.5587	97.6795	97.5093	97.6727	97.7577	97.6364	97.5906	97.7395	97.5254	97.7776	97.7624	97.5715	97.6857	97.6913	97.7297	97.5955	99.9722	97.721
GCF_001543995.1_ASM154399v1_genomic.fna	97.7238	99.3928	97.6544	97.6295	97.7204	99.7108	99.328	99.6286	99.6601	99.5909	97.7285	99.605	99.2473	97.7717	99.6749	97.6919	97.7077	97.7963	97.5317	97.6744	99.5078	97.7588	97.7053	99.7013	97.72	99.7056	97.5135	97.6016	97.7286	97.6567	97.6896	97.6655	97.6713	99.9388	97.6714
GCF_001573065.1_ASM157306v1_genomic.fna	97.6886	99.4627	97.6787	97.6979	97.7838	99.6788	99.5284	99.5895	99.7059	99.6524	97.6938	99.5365	99.3596	97.7971	99.6269	97.7529	97.6823	97.7969	97.7229	97.6431	99.5648	97.751	97.649	99.664	97.6306	99.6753	97.5712	97.742	97.7383	97.7601	97.7598	97.6727	97.7861	99.6363	97.7675	99.605
GCF_001573085.1_ASM157308v1_genomic.fna	97.6406	99.3698	97.6437	97.602	97.7849	99.701	99.4833	99.7095	99.6366	99.8343	97.7707	99.6523	99.3411	97.7779	99.6297	97.7435	97.7205	97.8747	97.5397	97.7056	99.5058	97.8228	97.6298	99.7589	97.6115	99.7599	97.6373	97.5961	97.7642	97.7492	97.7261	97.6354	97.7306	99.6558	97.7212	99.6398	99.5316
GCF_001573105.1_ASM157310v1_genomic.fna	97.751	99.1837	97.7066	97.6789	97.7124	99.3658	99.297	99.3444	99.4828	99.3675	97.7807	99.3391	99.181	97.7558	99.3067	97.6262	97.6394	97.7974	97.5693	97.7084	99.3757	97.784	97.6748	99.3908	97.6695	99.3928	97.8086	97.6481	97.6482	97.7595	97.7068	97.6475	97.9088	99.3084	97.8959	99.3408	99.3609	99.2642
GCF_001573125.1_ASM157312v1_genomic.fna	97.7429	99.4181	97.6867	97.7082	97.7264	99.7818	99.5347	99.7049	99.6724	99.7035	97.856	99.6685	99.453	97.8285	99.6851	97.7188	97.7493	97.9232	97.688	97.74	99.5667	97.7916	97.7634	99.7335	97.7181	99.7534	97.6684	97.7075	97.7375	97.6561	97.7438	97.7447	97.7706	99.7295	97.7633	99.7069	99.6041	99.6403	99.3019
GCF_001578145.1_ASM157814v1_genomic.fna	97.452	97.6736	97.4253	97.4519	97.8032	97.7606	97.658	97.9263	97.8114	97.7762	99.9466	97.6717	97.4431	97.7994	97.6795	97.5235	97.4624	97.5647	98.9247	97.6512	97.6559	97.5516	97.5654	97.7974	97.4587	97.7806	97.5335	98.9886	97.6884	97.5017	97.7293	97.5113	97.6446	97.7272	97.6379	97.7108	97.7423	97.7609	97.7686	97.8208
GCF_001593425.2_ASM159342v2_genomic.fna	97.5817	97.7445	97.5434	97.4903	97.8606	97.7552	97.8446	97.7493	97.7377	97.7906	97.7315	97.7273	97.6663	97.8325	97.7725	97.6266	97.6038	97.7319	97.6818	97.6247	97.6852	97.7376	97.5811	97.8149	97.5758	97.7878	97.6191	97.6823	99.9989	97.5995	97.8494	97.5721	97.7083	97.7507	97.6912	97.7742	97.7944	97.76	97.7103	97.7766	97.7073
GCF_001636235.1_ASM163623v1_genomic.fna	97.5952	97.7872	97.5928	97.5234	97.7377	97.6513	97.79	97.7006	97.7014	97.7062	97.5886	97.7039	97.6641	97.7454	97.8044	97.552	98.9403	99.1271	97.5881	97.5103	97.6921	97.5988	97.5676	97.7567	97.6525	97.7245	97.5608	97.6531	97.7075	97.5646	97.7321	97.5446	97.7028	97.728	97.7146	97.7826	97.8003	97.7436	97.7237	97.806	97.5776	97.7509
GCF_001668465.2_ASM166846v2_genomic.fna	97.7087	99.4263	97.7088	97.6553	97.707	99.5381	99.4074	99.4508	99.5422	99.5201	97.7103	99.4778	99.3283	97.8418	99.4676	97.6664	97.8132	97.9252	97.615	97.7076	99.3456	98.0186	97.6587	99.5407	97.7043	99.5091	97.6572	97.6276	97.8081	97.7149	97.7493	97.7147	97.6982	99.487	97.6901	99.4417	99.5157	99.4512	99.2594	99.5475	97.7321	97.8231	97.8344
GCF_001669145.2_ASM166914v2_genomic.fna	97.6575	99.3281	97.6707	97.6074	97.6969	99.3377	99.359	99.431	99.4239	99.3775	97.6238	99.419	99.221	97.7543	99.4109	97.6437	97.7739	97.8929	97.575	97.6624	99.3012	97.989	97.6339	99.4846	97.6936	99.379	97.6009	97.6436	97.7234	97.6671	97.7453	97.5842	97.692	99.3739	97.6905	99.3888	99.3617	99.4405	99.1858	99.4635	97.6821	97.7308	97.8345	99.8845
GCF_001674475.2_ASM167447v2_genomic.fna	97.6855	99.3725	97.7122	97.6427	97.7277	99.3432	99.3542	99.4481	99.4178	99.3742	97.6472	99.4013	99.1999	97.7942	99.4409	97.6661	97.7459	97.9084	97.5793	97.6654	99.2828	97.9704	97.6819	99.5162	97.7286	99.3761	97.6272	97.6539	97.703	97.7309	97.731	97.6298	97.7057	99.4164	97.7031	99.4189	99.3569	99.467	99.1871	99.4548	97.6627	97.7519	97.8149	99.8875	99.9902
GCF_001721705.1_ASM172170v1_genomic.fna	97.8236	97.8	97.7722	97.7872	97.7595	97.7996	97.8187	97.7979	97.8244	97.812	97.6865	97.8281	97.7252	97.8597	97.772	97.7387	97.6617	97.8115	97.6662	97.6857	97.8238	97.8429	97.7894	97.7881	97.7852	97.8378	97.7525	97.6929	97.803	97.7301	97.7273	97.7735	97.6744	97.836	97.6949	97.8011	97.8542	97.8176	97.7705	97.8421	97.6843	97.7843	97.8013	97.8566	97.8167	97.8539
GCF_001806345.1_ASM180634v1_genomic.fna	97.7649	99.4929	97.7537	97.7073	97.7332	99.5497	99.7014	99.5431	99.5964	99.4706	97.7117	99.4682	99.6091	97.8082	99.6488	97.701	97.7484	97.9177	97.5111	97.7251	99.732	97.7248	97.7926	99.6043	97.7149	99.6069	97.6694	97.6118	97.7496	97.7056	97.7193	97.7603	97.7638	99.6115	97.7376	99.5863	99.6069	99.5051	99.3532	99.5638	97.6449	97.7893	97.8001	99.4621	99.3663	99.3785	97.8181
GCF_001806365.1_ASM180636v1_genomic.fna	97.7369	99.415	97.7163	97.6655	97.7385	99.6907	99.3934	99.6581	99.6711	99.6461	97.7625	99.5953	99.2946	97.8367	99.7148	97.6919	97.6872	97.8137	97.6987	97.7151	99.5503	97.7867	97.7782	99.7196	97.7525	99.737	97.6144	97.7228	97.7547	97.7367	97.6754	97.6846	97.7028	99.8107	97.7058	99.7846	99.6428	99.6234	99.3572	99.7805	97.7355	97.7571	97.8215	99.4938	99.39	99.4315	97.826	99.5722
GCF_001806385.1_ASM180638v1_genomic.fna	97.7698	99.5258	97.7841	97.6918	97.731	99.5796	99.6984	99.5561	99.5914	99.5117	97.6989	99.4766	99.5866	97.8081	99.6441	97.7175	97.7945	97.901	97.5494	97.7134	99.7316	97.756	97.759	99.6149	97.7012	99.6146	97.6703	97.6515	97.7429	97.6726	97.7245	97.7497	97.7666	99.605	97.7552	99.5897	99.6195	99.4933	99.3359	99.5713	97.693	97.8247	97.812	99.4606	99.3567	99.3973	97.879	99.9449	99.5759
GCF_001806405.1_ASM180640v1_genomic.fna	97.7261	99.3531	97.6639	97.6643	97.7552	99.6805	99.3361	99.6074	99.6236	99.6213	97.7337	99.6024	99.2865	97.7798	99.6662	97.7294	97.6759	97.8495	97.5969	97.7305	99.4391	97.7957	97.7481	99.7074	97.7381	99.7081	97.5985	97.6253	97.7391	97.7615	97.6974	97.669	97.6701	99.8624	97.6634	99.8344	99.5969	99.5682	99.3111	99.7357	97.7281	97.7536	97.7723	99.4762	99.3941	99.4332	97.8144	99.5515	99.7937
GCF_001806425.1_ASM180642v1_genomic.fna	97.7176	99.3758	97.6701	97.7153	97.7337	99.6696	99.3817	99.6581	99.6968	99.6338	97.6958	99.6132	99.3218	97.8108	99.6971	97.7429	97.6564	97.845	97.7119	97.7153	99.5141	97.7887	97.7687	99.7357	97.7604	99.7255	97.6844	97.7614	97.7343	97.7187	97.7363	97.698	97.7374	99.7384	97.7559	99.7137	99.639	99.6184	99.3247	99.7715	97.6804	97.8086	97.7696	99.4656	99.438	99.4356	97.8889	99.6045	99.9085
GCF_001806445.1_ASM180644v1_genomic.fna	97.7266	99.3264	97.6789	97.707	97.7218	99.6478	99.3983	99.6328	99.6729	99.6472	97.7543	99.6198	99.2994	97.8343	99.6835	97.7161	97.7125	97.8406	97.6839	97.6986	99.5246	97.8469	97.7585	99.7533	97.7189	99.76	97.5908	97.7687	97.7894	97.6791	97.7018	97.6643	97.6986	99.7435	97.6628	99.7162	99.6405	99.6304	99.2955	99.7596	97.6985	97.7574	97.8039	99.5128	99.4371	99.4368	97.8042	99.5942	99.9172
GCF_001806465.1_ASM180646v1_genomic.fna	97.712	99.3674	97.6512	97.6588	97.6889	99.6333	99.3866	99.6255	99.6695	99.6152	97.756	99.5803	99.2888	97.8264	99.6389	97.7002	97.6967	97.8694	97.5997	97.6802	99.4706	97.8257	97.6983	99.713	97.6956	99.7155	97.5907	97.6543	97.7853	97.651	97.7244	97.692	97.7508	99.8514	97.7332	99.8299	99.5922	99.6008	99.3094	99.7334	97.6938	97.7483	97.8088	99.4989	99.4043	99.4284	97.8353	99.5862	99.7919
GCF_001806485.1_ASM180648v1_genomic.fna	97.6645	99.3853	97.6539	97.6174	97.6797	99.6675	99.4252	99.7188	99.7367	99.7124	97.7316	99.6536	99.2641	97.8247	99.7042	97.702	97.6733	97.8454	97.5638	97.7012	99.5228	97.824	97.6904	99.8375	97.6886	99.8368	97.6203	97.5858	97.7556	97.6624	97.6779	97.6292	97.7422	99.7225	97.7449	99.7209	99.6002	99.6887	99.3461	99.692	97.7253	97.7982	97.7197	99.4965	99.4468	99.4554	97.8448	99.581	99.751
GCF_001887305.1_ASM188730v1_genomic.fna	97.6705	99.4133	97.601	97.6654	97.6831	99.7956	99.4879	99.733	99.7517	99.7986	97.6869	99.7335	99.3989	97.8293	99.7373	97.6401	97.6828	97.8199	97.6017	97.6581	99.6559	97.7951	97.6406	99.8052	97.5848	99.8626	97.5121	97.5165	97.7182	97.6683	97.6956	97.736	97.7838	99.7929	97.7857	99.7107	99.6252	99.6841	99.3476	99.7635	97.671	97.7417	97.6979	99.5281	99.4018	99.382	97.8422	99.5899	99.7431
GCF_001895985.1_ASM189598v1_genomic.fna	97.6158	99.4186	97.5879	97.6847	97.6945	99.8188	99.5721	99.8575	99.7992	99.8829	97.8484	99.7027	99.4536	97.829	99.7424	97.7048	97.6692	97.8508	97.5904	97.7854	99.6073	97.8243	97.6272	99.967	97.6549	99.9289	97.6594	97.6012	97.7378	97.7037	97.6743	97.7054	97.7821	99.6982	97.7789	99.7057	99.6652	99.7212	99.4306	99.7388	97.8153	97.8091	97.7516	99.5294	99.4603	99.4892	97.8302	99.5964	99.7587
GCF_001896005.1_ASM189600v1_genomic.fna	97.6012	97.7703	97.5717	97.5494	97.6616	97.6863	97.7843	97.6984	97.7526	97.7092	97.5835	97.7396	97.5802	97.769	97.7905	97.5715	99.3289	99.583	97.5444	97.543	97.724	97.6088	97.5827	97.7981	97.5524	97.7443	97.5454	97.5293	97.6598	97.6291	97.6021	97.5975	97.6793	97.724	97.6841	97.6875	97.7781	97.7609	97.7858	97.8505	97.5579	97.6798	99.1128	97.8248	97.7298	97.7654	97.8163	97.8348	97.7299
GCF_001902375.1_ASM190237v1_genomic.fna	97.6792	99.4097	97.6475	97.6779	97.7479	99.8031	99.5275	99.8425	99.8101	99.9775	97.8687	99.7312	99.4176	97.8383	99.6892	97.6987	97.6727	97.8537	97.5956	97.7415	99.5563	97.8087	97.7331	99.8535	97.6561	99.8844	97.5947	97.5438	97.7547	97.76	97.7049	97.7507	97.818	99.7169	97.7897	99.6376	99.6742	99.8493	99.3986	99.7567	97.8353	97.7699	97.7201	99.5501	99.3836	99.3926	97.8216	99.5278	99.6558
GCF_001908295.1_ASM190829v1_genomic.fna	97.5738	97.4887	97.5593	97.3427	97.7302	97.5385	97.5761	97.595	97.5358	97.5512	98.9906	97.4944	97.4329	97.675	97.5129	97.5608	97.4476	97.6395	99.9869	97.5024	97.5974	97.4997	97.5041	97.5206	97.5358	97.5907	97.5155	99.5103	97.7027	97.4746	97.7724	97.3791	97.4857	97.6361	97.4804	97.5456	97.6578	97.5565	97.5091	97.646	98.9501	97.6641	97.5769	97.5804	97.5978	97.5959	97.6398	97.5291	97.7146
GCF_001922205.1_ASM192220v1_genomic.fna	97.673	99.4494	97.6481	97.6485	97.7436	99.784	99.5526	99.8498	99.8206	99.8399	97.8528	99.7139	99.4417	97.8101	99.7601	97.7123	97.7223	97.8881	97.5697	97.8435	99.6173	97.8395	97.692	99.9661	97.7179	99.9303	97.6456	97.6371	97.76	97.7483	97.7032	97.6888	97.7781	99.7374	97.7624	99.6931	99.6831	99.7289	99.3857	99.7601	97.8147	97.7847	97.7879	99.5488	99.5001	99.5513	97.8305	99.5814	99.723
GCF_001922225.1_ASM192222v1_genomic.fna	97.6435	99.462	97.6107	97.6814	97.6921	99.8343	99.578	99.865	99.7989	99.8865	97.876	99.7551	99.4806	97.8527	99.7395	97.7123	97.6866	97.8999	97.5744	97.8451	99.6262	97.8176	97.6429	99.9806	97.6594	99.9336	97.6602	97.6156	97.7873	97.7307	97.6653	97.7072	97.769	99.7221	97.7869	99.7063	99.6619	99.724	99.4237	99.7528	97.8442	97.8021	97.7613	99.5442	99.4901	99.4818	97.8532	99.6038	99.7453
GCF_001922245.1_ASM192224v1_genomic.fna	97.6373	99.4582	97.6239	97.6751	97.7191	99.7794	99.5507	99.8763	99.8214	99.8501	97.8656	99.6821	99.4269	97.8401	99.7377	97.7155	97.7321	97.8888	97.5643	97.8019	99.6082	97.8267	97.6562	99.9729	97.6761	99.9248	97.6296	97.648	97.762	97.6849	97.7004	97.7055	97.7854	99.7109	97.7852	99.6933	99.6667	99.7448	99.4177	99.7623	97.8345	97.8158	97.8013	99.5348	99.5136	99.5048	97.8656	99.5757	99.7423
GCF_001941765.1_ASM194176v1_genomic.fna	97.5765	97.7451	97.5423	97.4788	97.8589	97.767	97.8421	97.739	97.7255	97.7894	97.7279	97.7293	97.6651	97.8228	97.7821	97.6226	97.6034	97.7324	97.6818	97.6299	97.6819	97.7343	97.5728	97.8063	97.5748	97.7831	97.6184	97.6845	99.9987	97.5974	97.846	97.5663	97.7124	97.7493	97.6953	97.7886	97.8023	97.759	97.7119	97.7837	97.7165	99.9998	97.7487	97.8193	97.7189	97.7383	97.7848	97.7953	97.7567
GCF_002009115.1_ASM200911v1_genomic.fna	97.7959	99.4713	97.7722	97.7437	97.7198	99.7645	99.5307	99.748	99.7331	99.7647	97.7846	99.6593	99.4717	97.8214	99.8432	97.7823	97.7831	97.9089	97.512	97.777	99.6323	97.921	97.7231	99.8494	97.7834	99.8463	97.7215	97.6949	97.8447	97.7414	97.7405	97.7543	97.7583	99.7687	97.7431	99.7282	99.7085	99.676	99.3922	99.7313	97.7973	97.8383	97.8708	99.5537	99.468	99.4949	97.81	99.6914	99.7741
GCF_002082625.2_ASM208262v2_genomic.fna	97.6963	99.3508	97.681	97.6816	97.7575	99.6679	99.3557	99.6725	99.6258	99.6298	97.7155	99.6244	99.2313	97.8468	99.6448	97.7075	97.6728	97.8442	97.6142	97.7521	99.462	97.8285	97.7452	99.7184	97.6965	99.7063	97.5837	97.6616	97.7553	97.6395	97.745	97.6996	97.704	99.8739	97.7009	99.8311	99.6131	99.6286	99.3018	99.7493	97.7077	97.7415	97.7886	99.4756	99.4208	99.4492	97.798	99.5374	99.8022
GCF_002082645.1_ASM208264v1_genomic.fna	97.6017	99.3203	97.596	97.5786	97.6874	99.6499	99.4966	99.6691	99.7058	99.7	97.6965	99.6829	99.3943	97.7921	99.6719	97.672	97.6562	97.8216	97.5239	97.7775	99.5059	97.7094	97.6544	99.8061	97.5788	99.7542	97.5329	97.5707	97.7293	97.6308	97.5935	97.6515	97.6941	99.6371	97.6849	99.6572	99.5376	99.6261	99.2603	99.6209	97.6718	97.7394	97.6465	99.375	99.3167	99.3476	97.7469	99.5374	99.6919
GCF_002082685.1_ASM208268v1_genomic.fna	97.7555	99.4547	97.7387	97.6962	97.7686	99.6153	99.4944	99.5705	99.6603	99.5866	97.7318	99.5137	99.379	97.8058	99.5451	97.7289	97.7305	97.8224	97.587	97.6498	99.5744	97.8081	97.7685	99.657	97.7593	99.6475	97.726	97.6683	97.7471	97.8332	97.7601	97.7284	97.744	99.6593	97.7446	99.5894	99.6099	99.5146	99.3474	99.6002	97.7631	97.7637	97.8185	99.5504	99.4116	99.4063	97.8366	99.589	99.667
GCF_002082705.1_ASM208270v1_genomic.fna	97.7544	99.381	97.6789	97.674	97.7696	99.7164	99.4935	99.6413	99.6194	99.5947	97.7465	99.5892	99.4081	97.7693	99.6536	97.6725	97.7038	97.8653	97.5699	97.6673	99.5471	97.79	97.6816	99.6638	97.7398	99.682	97.6052	97.6441	97.7811	97.7113	97.7583	97.6847	97.7127	99.9391	97.7148	99.948	99.6028	99.6362	99.2814	99.7419	97.7282	97.8086	97.8041	99.4431	99.3497	99.3878	97.864	99.5917	99.8334
GCF_002082725.1_ASM208272v1_genomic.fna	97.6959	99.4003	97.6461	97.6347	97.7276	99.6697	99.5751	99.6933	99.6789	99.6838	97.776	99.6176	99.4696	97.7806	99.6474	97.6409	97.7089	97.8508	97.5549	97.6624	99.5601	97.8273	97.6801	99.7584	97.7205	99.7828	97.6785	97.6403	97.7497	97.7014	97.6969	97.6896	97.702	99.7503	97.7152	99.7625	99.6397	99.6069	99.3447	99.7084	97.7488	97.7003	97.7894	99.5497	99.404	99.4237	97.7824	99.5935	99.7449
GCF_002082745.1_ASM208274v1_genomic.fna	97.6498	99.4375	97.6397	97.6021	97.7518	99.7434	99.5965	99.6701	99.6321	99.7337	97.7578	99.6399	99.5241	97.7653	99.632	97.6471	97.7039	97.8174	97.5497	97.6746	99.5562	97.83	97.6641	99.7548	97.7333	99.7482	97.6977	97.6204	97.6868	97.7524	97.6875	97.6566	97.7358	99.6804	97.7402	99.6729	99.6256	99.5964	99.3219	99.7455	97.7289	97.7065	97.7424	99.5518	99.4384	99.4609	97.809	99.5853	99.741
GCF_002082785.1_ASM208278v1_genomic.fna	97.3444	97.6016	97.3785	97.1978	97.6153	97.5349	97.5865	97.6112	97.7047	97.6338	97.4078	97.6226	97.3964	97.7044	97.625	97.4828	97.4874	97.6136	97.3039	97.3419	97.5033	97.4848	97.3847	97.6058	97.3125	97.6403	97.5895	97.3933	97.5523	97.5574	97.5681	97.3823	98.1918	97.6265	98.1727	97.5832	97.5945	97.6971	97.8275	97.6126	97.3146	97.5986	97.536	97.564	97.5972	97.6141	97.6806	97.6454	97.5796
GCF_002082805.1_ASM208280v1_genomic.fna	97.5491	97.6579	97.5348	97.4672	97.8163	97.637	97.6602	97.6783	97.6495	97.6631	99.0958	97.6701	97.5746	97.7414	97.6182	97.6537	97.5349	97.6304	99.521	97.5771	97.6414	97.6297	97.5696	97.664	97.5556	97.721	97.5201	99.6199	97.7375	97.5415	97.7802	97.4807	97.6531	97.7066	97.6324	97.6509	97.7598	97.6597	97.6116	97.8141	99.0415	97.7021	97.5687	97.6436	97.6252	97.6497	97.6553	97.6251	97.8005
GCF_002082825.1_ASM208282v1_genomic.fna	99.8839	97.7222	99.8813	99.6933	97.6257	97.6066	97.6012	97.6644	97.7142	97.6012	97.4648	97.6259	97.5037	97.7222	97.7375	97.5577	97.5742	97.5914	97.601	97.4996	97.7288	97.6378	99.8156	97.6335	99.7617	97.6327	97.4951	97.574	97.5444	97.5619	97.6501	99.3861	97.5612	97.7493	97.5498	97.71	97.7373	97.6619	97.697	97.7316	97.4717	97.5199	97.6764	97.7142	97.6968	97.7437	97.7864	97.8061	97.7422
GCF_002082845.1_ASM208284v1_genomic.fna	97.7642	99.4164	97.6918	97.7041	97.7414	99.7396	99.3945	99.6024	99.6527	99.6996	97.7158	99.6659	99.309	97.8167	99.6755	97.7477	97.6775	97.8583	97.6411	97.7252	99.4931	97.7985	97.7411	99.7246	97.7244	99.7255	97.6306	97.6424	97.799	97.7156	97.7344	97.7115	97.7039	99.871	97.6928	99.855	99.6103	99.5872	99.325	99.7429	97.7073	97.7995	97.8038	99.5047	99.4266	99.4325	97.883	99.5708	99.8296
GCF_002082865.1_ASM208286v1_genomic.fna	97.6855	99.372	97.6109	97.6703	97.8188	99.642	99.3893	99.6006	99.6364	99.5971	97.6934	99.6034	99.2951	97.7986	99.6378	97.7472	97.7025	97.8649	97.5803	97.7126	99.4616	97.7716	97.6999	99.7018	97.7013	99.6977	97.5944	97.6607	97.7824	97.6472	97.729	97.7094	97.687	99.8574	97.7036	99.8436	99.5977	99.6002	99.3181	99.7323	97.6925	97.757	97.7709	99.478	99.397	99.4151	97.8709	99.5693	99.8213
GCF_002082885.1_ASM208288v1_genomic.fna	97.736	99.3897	97.6971	97.7431	97.735	99.6843	99.3863	99.6366	99.65	99.6453	97.7533	99.6278	99.2521	97.8458	99.6593	97.7724	97.7808	97.9074	97.621	97.7368	99.4788	97.8742	97.7486	99.7276	97.7138	99.7249	97.6141	97.6499	97.7872	97.7406	97.7464	97.7233	97.756	99.8493	97.7485	99.81	99.5951	99.5975	99.282	99.7361	97.7397	97.7926	97.8374	99.4905	99.4303	99.4106	97.904	99.5423	99.7636
GCF_002116925.1_ASM211692v1_genomic.fna	97.6354	97.9872	97.6118	97.665	97.787	97.8878	97.8719	97.8791	97.9245	97.884	97.7197	97.8072	97.7782	97.8071	97.8775	97.6711	97.6101	97.7097	97.5079	97.6187	97.8064	97.7756	97.6828	97.8816	97.6364	97.8954	97.6272	97.5136	97.7861	97.5068	97.6744	97.7619	97.6367	97.8259	97.636	97.8363	97.9167	97.8219	97.8752	97.8824	97.6688	97.7903	97.6989	97.8811	97.7862	97.811	97.8456	97.89	97.8869
GCF_002210065.1_ASM221006v1_genomic.fna	99.9757	97.6607	99.9299	99.7107	97.6243	97.568	97.6632	97.5943	97.6479	97.5627	97.4586	97.7433	97.4764	97.6977	97.7279	97.5417	97.4877	97.6073	97.5064	97.4527	97.7155	97.6513	99.8387	97.6251	99.7457	97.5945	97.479	97.5359	97.5725	97.4305	97.6142	99.3813	97.5801	97.7076	97.5717	97.69	97.6207	97.6247	97.7186	97.6515	97.4121	97.534	97.5864	97.6861	97.632	97.7063	97.8183	97.7607	97.6846
GCF_002504145.1_ASM250414v1_genomic.fna	97.5706	97.6639	97.5334	97.489	97.753	97.7392	97.7588	97.7432	97.7019	97.731	97.5976	97.7203	97.6046	97.7746	97.6822	97.6761	97.601	97.7422	97.5937	97.6393	97.6505	97.6847	97.5702	97.7579	97.4982	97.6933	97.9695	97.626	97.6623	97.6945	97.7806	97.571	98.4433	97.6963	98.4408	97.7065	97.7807	97.7443	97.9595	97.7389	97.5995	97.6505	97.6487	97.7495	97.7023	97.7547	97.7539	97.783	97.7194
GCF_002741415.1_ASM274141v1_genomic.fna	99.5135	97.7289	99.5912	99.434	97.6134	97.6199	97.636	97.6379	97.6302	97.7247	97.4755	97.6955	97.4497	97.6854	97.6906	97.5103	97.543	97.6563	97.4099	97.4383	97.6663	97.5373	99.6259	97.6678	99.4784	97.6389	97.4226	97.4428	97.6462	97.4519	97.5687	99.2176	97.5291	97.6512	97.5214	97.6388	97.6324	97.7315	97.6443	97.6654	97.4326	97.6249	97.5019	97.6642	97.6415	97.685	97.7633	97.7398	97.6396
GCF_002753915.1_ASM275391v1_genomic.fna	97.5336	99.6265	97.5626	97.5715	97.7422	99.4017	99.5928	99.4041	99.5399	99.4464	97.6737	99.3415	99.4943	97.8003	99.4223	97.6587	97.6262	97.7766	97.5475	97.6676	99.4952	97.6643	97.5918	99.5442	97.6204	99.5143	97.5751	97.6571	97.7902	97.6003	97.6752	97.6175	97.642	99.4403	97.657	99.3614	99.4816	99.4818	99.231	99.5457	97.6678	97.8249	97.7155	99.3837	99.3	99.2816	97.8411	99.5931	99.4006
GCF_002761575.1_ASM276157v1_genomic.fna	97.6425	99.5485	97.6788	97.5811	97.6826	99.7996	99.5782	99.7825	99.7662	99.8002	97.7527	99.6775	99.5045	97.8379	99.8056	97.6572	97.7062	97.8681	97.6183	97.7968	99.5687	97.7908	97.6153	99.8787	97.6628	99.8714	97.6206	97.63	97.7833	97.6579	97.6462	97.7583	97.7744	99.7744	97.777	99.7312	99.6325	99.7817	99.3394	99.7711	97.7354	97.8164	97.7447	99.4988	99.4306	99.4638	97.8148	99.6226	99.7494
GCF_002762095.1_ASM276209v1_genomic.fna	97.6912	99.429	97.6466	97.6667	97.7638	99.7952	99.5053	99.7141	99.7174	99.7186	97.803	99.7103	99.2861	97.8534	99.7111	97.6409	97.7382	97.7698	97.612	97.7073	99.5008	97.7681	97.7127	99.7068	97.6659	99.7571	97.5418	97.5776	97.6791	97.7666	97.73	97.688	97.7801	99.9485	97.7716	99.9343	99.6251	99.6697	99.358	99.7611	97.7613	97.7245	97.6663	99.5011	99.3381	99.3617	97.8271	99.6089	99.7902
GCF_002762115.1_ASM276211v1_genomic.fna	97.6389	99.4131	97.6451	97.5956	97.7488	99.7977	99.4771	99.6744	99.7085	99.7068	97.7236	99.7152	99.3146	97.8225	99.7077	97.6151	97.6802	97.7991	97.5587	97.6705	99.4982	97.7756	97.686	99.7029	97.6075	99.7149	97.5429	97.5715	97.7075	97.7182	97.6904	97.6388	97.7111	99.9233	97.7252	99.9006	99.6132	99.6662	99.3579	99.7426	97.7498	97.683	97.6803	99.4885	99.3515	99.3497	97.8789	99.598	99.8008
GCF_002762155.1_ASM276215v1_genomic.fna	97.6623	99.4946	97.6417	97.6772	97.7594	99.7731	99.5355	99.7742	99.7432	99.8736	97.7333	99.7232	99.4168	97.829	99.7317	97.6755	97.719	97.8675	97.6051	97.7193	99.5642	97.8037	97.7011	99.8155	97.6153	99.8504	97.6341	97.6454	97.7969	97.7508	97.6772	97.7726	97.7548	99.7198	97.7533	99.6741	99.6696	99.8315	99.3589	99.7384	97.7127	97.8393	97.7295	99.5207	99.4842	99.5151	97.8112	99.6056	99.7315
GCF_002762545.2_ASM276254v2_genomic.fna	97.6788	99.3553	97.5967	97.6826	97.6376	99.6535	99.4326	99.5217	99.7604	99.624	97.7387	99.5591	99.2883	97.7579	99.5636	97.5518	97.5942	97.7717	97.5543	97.6344	99.5253	97.7644	97.6814	99.6131	97.6322	99.6376	97.6316	97.5852	97.7284	97.5849	97.6455	97.7091	97.7504	99.5528	97.7468	99.5417	99.5988	99.5565	99.4416	99.6062	97.7195	97.751	97.6924	99.4525	99.3694	99.3766	97.7779	99.5102	99.518
GCF_002803025.2_ASM280302v2_genomic.fna	99.7304	97.7089	99.7306	99.7802	97.6597	97.708	97.7127	97.705	97.7248	97.7476	97.6142	97.7787	97.6051	97.7582	97.7472	97.6418	97.5608	97.6947	97.5594	97.6774	97.7402	97.6912	99.8402	97.7006	99.7309	97.675	97.609	97.6074	97.6671	97.5849	97.6294	99.6177	97.6903	97.7237	97.6794	97.7035	97.7629	97.7249	97.7063	97.7656	97.628	97.5993	97.6309	97.6963	97.6139	97.7077	97.7444	97.745	97.7178
GCF_002843665.1_ASM284366v1_genomic.fna	97.734	99.4041	97.7036	97.6487	97.7167	99.756	99.5001	99.6912	99.6813	99.6569	97.7742	99.627	99.3719	97.7796	99.6928	97.6557	97.7499	97.8196	97.6629	97.7059	99.5517	97.8278	97.7492	99.7211	97.7242	99.714	97.6255	97.6679	97.7534	97.7104	97.7372	97.6956	97.7254	99.9718	97.7088	99.957	99.6155	99.6459	99.3535	99.7276	97.7935	97.7375	97.7802	99.4881	99.349	99.3957	97.8421	99.6038	99.8129
GCF_002902885.1_ASM290288v1_genomic.fna	97.5829	97.5684	97.5511	97.5639	97.7278	97.7274	97.6883	97.6246	97.7348	97.7118	97.5862	97.7012	97.5403	97.8404	97.5984	97.6213	97.4646	97.6749	97.5093	97.6878	97.6061	97.7028	97.5689	97.6598	97.597	97.6541	97.7488	97.5029	97.6728	97.7116	97.7154	97.4857	97.6405	97.6186	97.6543	97.6094	97.6925	97.6121	97.7539	97.7002	97.5826	97.6395	97.487	97.6778	97.6278	97.7172	97.7635	97.6586	97.6912
GCF_002947415.1_ASM294741v1_genomic.fna	97.6778	99.5113	97.6753	97.6859	97.7243	99.4222	99.6022	99.3992	99.4757	99.3929	97.7369	99.3834	99.5488	97.8006	99.4062	97.6568	97.7351	97.8458	97.5129	97.7176	99.5835	97.7413	97.7031	99.4338	97.7583	99.4179	97.5946	97.6316	97.8147	97.6656	97.7347	97.6534	97.7235	99.3791	97.7191	99.3317	99.4364	99.374	99.1943	99.4253	97.7381	97.7746	97.8497	99.3635	99.3371	99.3364	97.8581	99.5677	99.3898
GCF_002947845.1_ASM294784v1_genomic.fna	97.527	97.7818	97.4938	97.588	97.6772	97.737	97.8181	97.7317	97.7557	97.7611	97.5297	97.7942	97.6794	97.6856	97.8439	97.5219	99.4428	99.5888	97.4655	97.5449	97.7584	97.6336	97.5621	97.7957	97.5533	97.7873	97.4787	97.5089	97.6319	97.4789	97.5831	97.5129	97.571	97.7845	97.5765	97.7471	97.8193	97.7888	97.7421	97.8677	97.4614	97.6319	99.1555	97.8651	97.9174	97.9017	97.7258	97.8953	97.7282
GCF_002948925.1_ASM294892v1_genomic.fna	98.0762	97.6683	98.0424	98.1058	97.6055	97.6809	97.626	97.6869	97.6621	97.6708	97.5826	97.7048	97.4999	97.7784	97.6681	97.6123	97.512	97.6498	97.4891	97.5846	97.6957	97.6738	98.1137	97.7006	98.0768	97.7105	97.4557	97.458	97.5844	97.5946	97.6348	98.0142	97.6089	97.6915	97.6056	97.6301	97.6879	97.6791	97.6597	97.6872	97.6492	97.5819	97.5952	97.7019	97.6688	97.7004	97.7831	97.6854	97.6698
GCF_002950495.2_ASM295049v2_genomic.fna	97.6685	99.5365	97.7059	97.6385	97.7563	99.8457	99.5614	99.803	99.7721	99.8977	97.8002	99.7163	99.4737	97.8042	99.7428	97.6921	97.7854	97.8901	97.6187	97.6923	99.5934	97.8537	97.6964	99.8008	97.6888	99.8259	97.6729	97.657	97.8026	97.7754	97.7128	97.7294	97.7458	99.7884	97.765	99.7757	99.6961	99.8326	99.3903	99.7664	97.7468	97.8259	97.7908	99.5395	99.448	99.4831	97.8416	99.6489	99.7914
GCF_002996805.1_ASM299680v1_genomic.fna	99.7459	97.6543	99.7543	99.719	97.5586	97.6352	97.5439	97.672	97.7146	97.6369	97.4861	97.7844	97.472	97.7144	97.6997	97.5447	97.4469	97.4939	97.4872	97.53	97.6947	97.647	99.8503	97.6679	99.7277	97.6041	97.4425	97.5602	97.5545	97.4268	97.5761	99.3699	97.5497	97.7305	97.5711	97.6878	97.7274	97.7074	97.715	97.7393	97.4563	97.5095	97.551	97.6618	97.6212	97.6619	97.7824	97.7643	97.7256
GCF_002999195.2_ASM299919v2_genomic.fna	99.8138	97.6763	99.8297	99.7063	97.6371	97.594	97.6764	97.6527	97.7161	97.5654	97.4942	97.7861	97.5015	97.7391	97.7591	97.5194	97.4608	97.6362	97.5147	97.4295	97.7338	97.5971	99.8711	97.6488	99.7861	97.6327	97.4769	97.5449	97.604	97.4125	97.5764	99.4327	97.5359	97.7295	97.5433	97.7371	97.6615	97.6412	97.6925	97.7303	97.4015	97.6173	97.5926	97.6884	97.6471	97.6721	97.8303	97.7696	97.7476
GCF_003006035.1_ASM300603v1_genomic.fna	97.4557	97.6509	97.4323	97.3767	97.6868	97.6272	97.553	97.6451	97.7361	97.7021	97.5292	97.7094	97.3964	97.7479	97.6534	97.6069	97.5782	97.7371	97.4233	97.4836	97.6492	97.5648	97.4524	97.6134	97.429	97.6575	97.7427	97.4654	97.6363	97.5511	97.6195	97.4059	98.2483	97.6508	98.2276	97.6573	97.7081	97.7382	97.8605	97.6106	97.4286	97.6562	97.7463	97.6013	97.6683	97.6943	97.7443	97.6987	97.62
GCF_003010655.1_ASM301065v1_genomic.fna	97.7035	99.3987	97.6501	97.6933	97.7021	99.7637	99.5656	99.8619	99.7821	99.8555	97.8506	99.7252	99.4396	97.7881	99.7377	97.7341	97.7726	97.8934	97.6163	97.7591	99.6421	97.7933	97.7002	99.9238	97.7114	99.8664	97.6213	97.6406	97.7769	97.7311	97.7493	97.732	97.7678	99.7178	97.7706	99.7387	99.6316	99.7476	99.3862	99.7476	97.8271	97.7903	97.8268	99.5033	99.528	99.4918	97.8539	99.5992	99.7617
GCF_003010675.1_ASM301067v1_genomic.fna	97.6438	97.7227	97.5618	97.5829	97.6619	97.7231	97.8458	97.7515	97.8356	97.7843	97.5876	97.7705	97.6684	97.7208	97.8382	97.6017	99.4621	99.6825	97.4997	97.5796	97.7253	97.6713	97.6087	97.887	97.5634	97.7755	97.4989	97.4957	97.7171	97.5395	97.6576	97.5184	97.6147	97.7971	97.6425	97.7231	97.7498	97.7368	97.7943	97.8414	97.5621	97.7444	99.1097	97.9181	97.8352	97.8329	97.7601	97.8945	97.7335
GCF_003029495.1_ASM302949v1_genomic.fna	97.6774	99.4973	97.7078	97.6903	97.7527	99.4119	99.6201	99.375	99.4458	99.4211	97.6998	99.4189	99.5349	97.8095	99.402	97.6462	97.7315	97.8435	97.5286	97.7067	99.5932	97.7462	97.7177	99.4541	97.7077	99.4392	97.6484	97.6209	97.7813	97.7013	97.7813	97.7044	97.7174	99.3779	97.7024	99.3577	99.4769	99.3504	99.2054	99.436	97.6644	97.7995	97.853	99.3508	99.3447	99.3328	97.8018	99.5739	99.3771
GCF_003181015.1_ASM318101v1_genomic.fna	97.6899	99.6293	97.7145	97.618	97.7967	99.4627	99.5995	99.4584	99.5273	99.4571	97.7156	99.4635	99.5324	97.7566	99.4157	97.6977	97.7472	97.8808	97.5251	97.645	99.5769	97.6766	97.6783	99.4654	97.7642	99.4455	97.6069	97.614	97.7444	97.6766	97.7401	97.6779	97.7849	99.3979	97.7808	99.3817	99.4919	99.4377	99.2153	99.4872	97.6688	97.7489	97.7993	99.3831	99.3801	99.3702	97.8393	99.5571	99.4147
GCF_003264255.1_ASM326425v1_genomic.fna	97.7314	99.3746	97.7216	97.6858	97.7202	99.7355	99.5171	99.7443	99.7621	99.7581	97.7445	99.6712	99.4499	97.8441	99.8653	97.7284	97.7747	97.9022	97.5771	97.7416	99.6636	97.8115	97.7567	99.8315	97.7361	99.8091	97.682	97.6866	97.8187	97.7168	97.7604	97.7532	97.7658	99.7655	97.7823	99.7359	99.6849	99.7108	99.3762	99.7358	97.7435	97.86	97.8036	99.561	99.4606	99.458	97.8424	99.75	99.7639
GCF_003264275.1_ASM326427v1_genomic.fna	97.6169	99.4516	97.6486	97.6299	97.7485	99.8142	99.5377	99.8412	99.8318	99.8687	97.8292	99.7214	99.4101	97.8309	99.752	97.6904	97.6185	97.8182	97.5992	97.8	99.5773	97.7851	97.6379	99.8992	97.6289	99.9994	97.5874	97.5701	97.7649	97.7082	97.6875	97.6926	97.7888	99.7231	97.7731	99.7007	99.6892	99.7599	99.4045	99.7451	97.8002	97.7981	97.7084	99.5388	99.39	99.3955	97.8351	99.5907	99.7292
GCF_003264295.1_ASM326429v1_genomic.fna	97.8331	99.4704	97.7779	97.7441	97.7697	99.756	99.57	99.7586	99.7522	99.7538	97.7869	99.686	99.4482	97.8468	99.8689	97.7799	97.7787	97.9433	97.6233	97.7594	99.6754	97.8663	97.7768	99.8303	97.7791	99.8238	97.6989	97.6544	97.852	97.7342	97.7485	97.8101	97.8017	99.7583	97.8124	99.7468	99.6996	99.7026	99.3893	99.7396	97.7587	97.866	97.8771	99.5764	99.4702	99.4806	97.869	99.756	99.7765
GCF_003288775.1_ASM328877v1_genomic.fna	97.8282	99.457	97.7748	97.7318	97.7499	99.7751	99.5519	99.7477	99.7248	99.7978	97.7445	99.6977	99.4322	97.8532	99.9109	97.7315	97.8026	97.9267	97.6083	97.7347	99.67	97.8691	97.7607	99.7926	97.7506	99.8153	97.6936	97.6343	97.8163	97.7168	97.7482	97.7619	97.7785	99.7565	97.7835	99.7567	99.6763	99.708	99.3611	99.7289	97.7198	97.8722	97.8296	99.5524	99.4915	99.5002	97.8732	99.7642	99.7849
GCF_003296225.1_ASM329622v1_genomic.fna	99.7676	97.7391	99.7905	99.6704	97.6738	97.6268	97.6891	97.6145	97.6874	97.5851	97.4763	97.59	97.5669	97.6367	97.6724	97.5387	97.4539	97.655	97.4882	97.539	97.7483	97.5973	99.8057	97.6329	99.7154	97.5978	97.524	97.5383	97.6591	97.4955	97.705	99.4091	97.6635	97.6837	97.6546	97.7069	97.671	97.6729	97.6572	97.7093	97.4978	97.6217	97.5833	97.7187	97.7036	97.76	97.8051	97.7243	97.7346
GCF_003345235.1_ASM334523v1_genomic.fna	97.6523	97.7035	97.5633	97.5789	97.721	97.7692	97.79	97.7283	97.7473	97.7229	97.4979	97.7351	97.5584	97.7718	97.7751	97.5778	99.6245	99.7073	97.4673	97.5246	97.6939	97.6695	97.6488	97.829	97.6444	97.7057	97.5551	97.4766	97.6736	97.6151	97.6915	97.4764	97.7061	97.7385	97.7201	97.7216	97.7771	97.7868	97.736	97.8327	97.5749	97.7446	99.0723	97.8233	97.7955	97.7914	97.7869	97.8386	97.7358
GCF_003431385.1_ASM343138v1_genomic.fna	97.4948	97.6408	97.5115	97.3907	97.6658	97.6594	97.6195	97.6628	97.7776	97.7283	97.4868	97.743	97.4523	97.6255	97.6814	97.6289	97.5468	97.6855	97.4575	97.5204	97.6984	97.6125	97.542	97.7304	97.5108	97.7376	97.7921	97.4849	97.7799	97.6909	97.6452	97.4773	98.364	97.691	98.3512	97.7164	97.6704	97.7139	97.8512	97.6371	97.5285	97.7683	97.8148	97.6666	97.6563	97.6697	97.7429	97.654	97.6899
GCF_003431865.1_ASM343186v1_genomic.fna	97.6148	97.5519	97.612	97.534	97.7215	97.7203	97.5731	97.8235	97.6867	97.7166	97.6228	97.7714	97.4496	97.6741	97.8056	97.5161	97.5222	97.6142	97.6507	97.7478	97.5472	97.9719	97.6362	97.7898	97.6399	97.731	97.3329	97.5848	97.6215	97.5042	97.7112	97.4639	97.5625	97.7467	97.5552	97.7475	97.6493	97.8054	97.6871	97.8255	97.6273	97.6437	97.4471	97.7529	97.6814	97.7137	97.7566	97.6667	97.8363
GCF_003516005.1_ASM351600v1_genomic.fna	97.6532	99.4727	97.6419	97.6572	97.6788	99.786	99.5245	99.8502	99.8149	99.8554	97.9011	99.7037	99.4528	97.8498	99.7245	97.7478	97.6472	97.8668	97.6074	97.7088	99.6222	97.7742	97.6443	99.945	97.689	99.9265	97.6413	97.6605	97.8243	97.7041	97.7231	97.717	97.7403	99.7353	97.7557	99.7174	99.6708	99.74	99.3977	99.7579	97.8676	97.8206	97.8595	99.5193	99.4831	99.4952	97.8203	99.5788	99.7323
GCF_003522665.1_ASM352266v1_genomic.fna	97.5815	97.7095	97.5278	97.5134	97.7217	97.6892	97.6989	97.6597	97.6966	97.6576	97.55	97.6822	97.5545	97.761	97.705	97.5484	99.1409	99.3451	97.5556	97.5588	97.6936	97.5552	97.5609	97.691	97.5307	97.604	97.4427	97.5504	97.7336	97.4982	97.6948	97.5279	97.7015	97.6643	97.6687	97.7135	97.7005	97.7253	97.7005	97.7745	97.5626	97.7128	99.5381	97.7435	97.7254	97.7031	97.7982	97.7413	97.7423
GCF_003522705.1_ASM352270v1_genomic.fna	97.4853	97.5329	97.4652	97.3943	97.7858	97.5904	97.683	97.6651	97.6078	97.624	99.0767	97.5827	97.5172	97.7096	97.5578	97.5526	97.532	97.585	99.3926	97.4901	97.4765	97.5219	97.4585	97.6508	97.4289	97.6389	97.4656	99.4588	97.6476	97.4313	97.6749	97.4376	97.5641	97.5821	97.5517	97.5543	97.5331	97.5932	97.5872	97.7727	99.0797	97.6647	97.5935	97.5898	97.5476	97.5322	97.646	97.5966	97.6422
GCF_003522785.1_ASM352278v1_genomic.fna	97.6502	99.4616	97.6285	97.6732	97.7175	99.7345	99.533	99.8269	99.8006	99.8282	97.8834	99.659	99.4115	97.8166	99.7217	97.7152	97.7163	97.8779	97.6553	97.7945	99.5979	97.8478	97.7	99.8969	97.7077	99.8811	97.6294	97.6515	97.8228	97.7231	97.7249	97.754	97.756	99.7092	97.7524	99.668	99.6733	99.7155	99.3873	99.7449	97.8214	97.8399	97.8211	99.5204	99.5415	99.5137	97.813	99.5697	99.711
GCF_003522845.1_ASM352284v1_genomic.fna	99.5473	97.7099	99.5553	99.642	97.6207	97.5999	97.7092	97.6654	97.662	97.636	97.6437	97.5354	97.5374	97.694	97.6095	97.5185	97.4605	97.6868	97.6048	97.639	97.6506	97.5785	99.7057	97.6666	99.5401	97.636	97.4751	97.6563	97.5734	97.5077	97.5619	99.3692	97.584	97.6076	97.5909	97.6097	97.638	97.6443	97.6662	97.7063	97.6073	97.5463	97.6912	97.7222	97.6985	97.7357	97.7437	97.683	97.6653
GCF_003522885.1_ASM352288v1_genomic.fna	97.6491	99.4132	97.6124	97.6612	97.6775	99.8079	99.591	99.8224	99.8183	99.8857	97.8096	99.731	99.4177	97.8316	99.7255	97.6934	97.6992	97.8578	97.5689	97.7127	99.5697	97.8	97.6359	99.8787	97.6613	99.8582	97.6009	97.6087	97.754	97.7266	97.7118	97.7465	97.7546	99.6993	97.767	99.6972	99.6878	99.7291	99.4268	99.7326	97.8034	97.791	97.7239	99.5534	99.4793	99.4411	97.847	99.5788	99.7354
GCF_003547115.1_ASM354711v1_genomic.fna	97.6088	97.5903	97.5679	97.5958	97.7679	97.7125	97.5682	97.7849	97.726	97.7368	97.6221	97.7332	97.4463	97.7214	97.7785	97.4812	97.5462	97.6432	97.6461	97.7645	97.5358	97.9704	97.65	97.7793	97.6393	97.7083	97.4084	97.6068	97.6112	97.5409	97.719	97.4417	97.5889	97.7449	97.5858	97.7139	97.6386	97.7906	97.6032	97.8366	97.662	97.6066	97.5016	97.7729	97.691	97.6945	97.7546	97.6476	97.802
GCF_003591615.1_ASM359161v1_genomic.fna	97.657	99.3431	97.6258	97.6673	97.7544	99.6924	99.5068	99.7204	99.6533	99.844	97.7159	99.6738	99.3981	97.8134	99.6584	97.7281	97.7542	97.9255	97.5937	97.6923	99.543	97.824	97.6567	99.7487	97.6877	99.7716	97.6863	97.6127	97.8065	97.7351	97.7121	97.6412	97.8034	99.6854	97.8133	99.6782	99.5592	99.8867	99.2428	99.6378	97.6962	97.8636	97.7762	99.474	99.4637	99.4734	97.8197	99.509	99.6484
GCF_003812065.1_ASM381206v1_genomic.fna	97.4014	97.6007	97.4203	97.2743	97.614	97.5722	97.656	97.6674	97.6691	97.6282	97.5262	97.588	97.5227	97.6407	97.6292	97.532	97.4581	97.5702	97.3909	97.4474	97.5129	97.5546	97.3613	97.6634	97.4332	97.5789	97.6041	97.4093	97.3926	98.6922	97.5531	97.4064	97.6763	97.627	97.7111	97.6013	97.6847	97.6221	97.728	97.6689	97.4849	97.4212	97.5224	97.6561	97.6032	97.6455	97.6969	97.7012	97.6776
GCF_003812385.1_ASM381238v1_genomic.fna	97.6224	97.8017	97.6022	97.4621	97.8039	97.7732	97.7971	97.8267	97.8322	97.7755	97.7571	97.8706	97.6501	97.9963	97.739	97.6568	97.6074	97.6527	97.5813	97.6492	97.7662	97.7213	97.6105	97.7567	97.6423	97.7713	98.7842	97.6437	97.671	97.8966	97.7749	97.5927	97.7209	97.7239	97.7235	97.7535	97.8102	97.7644	97.8247	97.8111	97.6725	97.7309	97.5914	97.7243	97.7036	97.7146	97.8346	97.8274	97.8314
GCF_003812485.1_ASM381248v1_genomic.fna	97.6123	97.8093	97.5038	97.6375	97.584	97.7361	97.6485	97.6026	97.7557	97.6902	97.4406	97.6867	97.4851	97.7265	97.7085	97.6003	99.1552	99.443	97.6703	97.4629	97.7459	97.6381	97.6481	97.6812	97.5699	97.6538	97.3744	97.5886	97.6433	97.6665	97.6438	97.5496	97.6248	97.708	97.6481	97.6609	97.8848	97.6819	97.7099	97.803	97.4872	97.6019	99.0765	97.7683	97.6771	97.7304	97.7713	97.7386	97.8018
GCF_003931755.1_ASM393175v1_genomic.fna	97.6252	99.4525	97.6646	97.6637	97.7265	99.7903	99.5345	99.7941	99.7707	99.8193	97.8268	99.6601	99.416	97.8328	99.7469	97.7311	97.7647	97.8874	97.6218	97.7154	99.5818	97.7981	97.5898	99.9197	97.6543	99.8873	97.6461	97.6057	97.8143	97.676	97.7173	97.7558	97.7921	99.7266	97.7792	99.7212	99.6217	99.6974	99.3532	99.6974	97.7853	97.7935	97.8232	99.5602	99.5386	99.5044	97.8509	99.5991	99.7206
GCF_003931775.1_ASM393177v1_genomic.fna	97.6414	99.4376	97.6606	97.6612	97.7151	99.7959	99.5401	99.8022	99.7706	99.8205	97.8001	99.6588	99.4297	97.8329	99.745	97.7018	97.7676	97.8949	97.634	97.7365	99.5688	97.8221	97.6233	99.9186	97.6558	99.8896	97.6757	97.5945	97.8106	97.6938	97.7093	97.769	97.7984	99.7281	97.799	99.7236	99.6416	99.7068	99.3529	99.71	97.7898	97.8232	97.8224	99.5474	99.5412	99.5027	97.8457	99.5986	99.722
GCF_003948085.2_ASM394808v2_genomic.fna	97.6106	97.7717	97.6197	97.6089	97.722	97.7659	97.8393	97.7174	97.7642	97.7846	97.6691	97.7785	97.6735	97.784	97.7419	97.7153	97.6154	97.8205	97.505	97.5804	97.7557	97.7831	97.6163	97.7989	97.6287	97.7614	97.551	97.5123	97.7797	97.5697	97.721	97.5719	97.6032	97.7502	97.5922	97.7682	97.7683	97.7751	97.7	97.7949	97.5819	97.8065	97.6352	97.8064	97.8161	97.799	97.8538	97.7575	97.7578
GCF_003948455.2_ASM394845v2_genomic.fna	97.6506	99.4844	97.6904	97.6355	97.7226	99.8298	99.5908	99.8608	99.811	99.8732	97.8297	99.7565	99.4761	97.82	99.7724	97.7564	97.7408	97.9042	97.6062	97.7971	99.636	97.8248	97.6737	99.965	97.658	99.9374	97.6658	97.6303	97.8159	97.6715	97.7253	97.7784	97.8113	99.7261	97.7932	99.7159	99.6339	99.6981	99.4055	99.7976	97.8009	97.8526	97.8424	99.5335	99.4958	99.4809	97.8611	99.63	99.7444
GCF_003948535.2_ASM394853v2_genomic.fna	97.6675	99.5029	97.6841	97.6483	97.6944	99.8118	99.5385	99.7971	99.7669	99.855	97.7648	99.708	99.4687	97.8271	99.7292	97.7017	97.7308	97.874	97.6414	97.7452	99.5753	97.8507	97.6617	99.8074	97.6676	99.8194	97.7094	97.6749	97.8473	97.7188	97.673	97.7432	97.8027	99.7392	97.808	99.7245	99.6645	99.8685	99.3323	99.7443	97.7571	97.8436	97.8247	99.5343	99.4784	99.4984	97.8449	99.5914	99.7491
GCF_003949115.2_ASM394911v2_genomic.fna	97.6447	97.8156	97.6263	97.6099	97.7345	97.7704	97.8373	97.7584	97.7977	97.7842	97.6461	97.7647	97.6841	97.8202	97.7549	97.6607	97.5992	97.7918	97.5227	97.5871	97.7967	97.8263	97.5737	97.8069	97.6447	97.7698	97.5742	97.5115	97.7757	97.6051	97.7133	97.5831	97.5968	97.7166	97.5882	97.7649	97.7924	97.746	97.6889	97.797	97.5567	97.8084	97.6044	97.8173	97.789	97.774	97.8502	97.7579	97.7634
GCF_003949595.2_ASM394959v2_genomic.fna	97.6566	99.4647	97.6467	97.696	97.7219	99.7724	99.5276	99.7979	99.7564	99.8278	97.7795	99.6577	99.4581	97.8145	99.7178	97.6956	97.7434	97.9427	97.6568	97.723	99.5487	97.8782	97.6486	99.7864	97.6678	99.7782	97.6745	97.6676	97.8517	97.7228	97.6827	97.7501	97.7354	99.72	97.7556	99.7137	99.6619	99.8519	99.3652	99.7476	97.7618	97.8581	97.8218	99.5139	99.4415	99.4818	97.8527	99.5744	99.7542
GCF_003949725.2_ASM394972v2_genomic.fna	97.6515	97.8009	97.6203	97.6196	97.7209	97.7806	97.7981	97.7461	97.7604	97.7708	97.6288	97.7144	97.6705	97.7709	97.7636	97.6483	97.5777	97.7873	97.4955	97.5983	97.7653	97.8032	97.6186	97.7852	97.673	97.7463	97.541	97.4749	97.7816	97.5697	97.7452	97.5543	97.6223	97.6844	97.6024	97.773	97.7806	97.7178	97.7004	97.7687	97.5423	97.7877	97.6294	97.8099	97.7801	97.7966	97.8091	97.7493	97.73
GCF_004028375.1_ASM402837v1_genomic.fna	97.5863	97.6871	97.5291	97.5247	97.8179	97.706	97.6942	97.7026	97.7728	97.7049	97.8452	97.7636	97.5477	97.7992	97.7168	97.5814	97.437	97.6591	97.6593	97.5203	97.6276	97.6975	97.5509	97.6905	97.5705	97.7667	97.629	97.8148	99.5008	97.6236	97.7134	97.6207	97.5922	97.6414	97.6047	97.6328	97.7805	97.6289	97.7221	97.7256	97.7733	99.4841	97.66	97.7133	97.6889	97.6733	97.7134	97.7354	97.6745
GCF_004101685.1_ASM410168v1_genomic.fna	97.6553	99.4552	97.685	97.7055	97.7676	99.8011	99.5676	99.8354	99.7873	99.8451	97.8362	99.6955	99.4447	97.8048	99.7094	97.7291	97.7406	97.868	97.6173	97.7455	99.6059	97.8604	97.6584	99.9229	97.6703	99.8692	97.6642	97.6436	97.742	97.7666	97.7274	97.7019	97.7335	99.7002	97.727	99.6891	99.6824	99.7143	99.4048	99.7189	97.8072	97.8088	97.7473	99.5193	99.5054	99.4991	97.8196	99.5835	99.7331
GCF_004101705.1_ASM410170v1_genomic.fna	97.6714	99.4538	97.6218	97.6862	97.7476	99.7902	99.5682	99.8266	99.7904	99.8372	97.8546	99.7046	99.4217	97.823	99.7008	97.7219	97.7381	97.8551	97.5817	97.7657	99.616	97.8044	97.7165	99.9182	97.6618	99.8676	97.6547	97.6522	97.7802	97.7349	97.757	97.7281	97.7186	99.7151	97.7137	99.7122	99.6747	99.7422	99.4187	99.7164	97.8579	97.774	97.8115	99.5154	99.4905	99.4904	97.8434	99.5778	99.7433
GCF_004101725.1_ASM410172v1_genomic.fna	97.6882	99.4707	97.6775	97.68	97.7609	99.7949	99.5818	99.8314	99.8	99.8491	97.8351	99.6959	99.4396	97.7942	99.7142	97.729	97.728	97.8685	97.6004	97.7408	99.6067	97.8349	97.6801	99.9288	97.6749	99.8678	97.6622	97.6469	97.7445	97.747	97.7146	97.7105	97.7387	99.7013	97.7226	99.6926	99.6832	99.7257	99.3981	99.7312	97.8136	97.8182	97.7274	99.5305	99.5077	99.4982	97.8263	99.6005	99.7299
GCF_004101745.1_ASM410174v1_genomic.fna	97.6829	99.4717	97.6126	97.7124	97.7514	99.8068	99.5897	99.8374	99.7822	99.8651	97.8764	99.7141	99.4575	97.8162	99.7124	97.703	97.7338	97.878	97.6002	97.7224	99.6166	97.7861	97.6518	99.9333	97.695	99.8891	97.6258	97.6558	97.8052	97.749	97.7158	97.7458	97.7745	99.7029	97.7635	99.7238	99.6704	99.7517	99.4211	99.7383	97.8558	97.7777	97.7953	99.5388	99.5066	99.4974	97.8184	99.5918	99.7509
GCF_004136355.1_ASM413635v1_genomic.fna	97.6489	99.4113	97.6318	97.6527	97.7194	99.7115	99.5154	99.6383	99.6333	99.6499	97.8124	99.5871	99.3793	97.8123	99.6164	97.7151	97.7552	97.8582	97.5438	97.7076	99.4831	97.8958	97.6466	99.6485	97.6444	99.6569	97.632	97.6309	97.7821	97.6679	97.7462	97.661	97.7516	99.6174	97.7381	99.627	99.5921	99.5998	99.2686	99.5899	97.7417	97.7907	97.7536	99.5214	99.4604	99.4787	97.8019	99.5433	99.6285
GCF_004194555.1_ASM419455v1_genomic.fna	97.5376	97.6737	97.5342	97.4493	97.7942	97.7016	97.6759	97.6591	97.734	97.7051	97.5545	97.701	97.56	97.6799	97.6522	97.5497	97.5793	97.7227	97.5616	97.4074	97.6558	97.5608	97.5162	97.7117	97.5285	97.7128	97.5679	97.626	97.6323	97.6185	97.7199	97.4783	97.6918	97.6852	97.6738	97.7058	97.837	97.6724	97.605	97.7089	97.577	97.6041	97.6641	97.6879	97.7106	97.7225	97.7348	97.6903	97.7514
GCF_004564095.1_ASM456409v1_genomic.fna	97.5835	97.6226	97.5986	97.466	97.7517	97.5615	97.6076	97.6767	97.7051	97.6181	97.5633	97.5692	97.5601	97.6667	97.5818	97.6424	97.4214	97.6447	97.5193	97.5234	97.5742	97.6645	97.6876	97.6259	97.5981	97.6223	97.6784	97.5884	97.7492	97.7065	97.7156	97.4991	97.645	97.6685	97.6346	97.6294	97.773	97.647	97.6688	97.7292	97.5703	97.6975	97.6209	97.6302	97.6497	97.5929	97.7347	97.6585	97.6076
GCF_004564115.1_ASM456411v1_genomic.fna	97.5024	97.5738	97.5481	97.5027	97.7222	97.6126	97.5823	97.6346	97.6264	97.5587	97.5113	97.5635	97.4918	97.6512	97.5441	97.5387	97.4341	97.5608	97.5372	97.602	97.5736	97.6335	97.5654	97.6231	97.4995	97.6352	97.6335	97.4913	97.6595	97.6978	97.6591	97.5265	97.6037	97.5913	97.586	97.599	97.7341	97.6414	97.6684	97.6182	97.4814	97.644	97.5714	97.6382	97.6435	97.6319	97.6524	97.6414	97.635
GCF_004758865.1_ASM475886v1_genomic.fna	97.4362	97.5882	97.4975	97.2929	97.7977	97.5981	97.5914	97.675	97.5372	97.5227	99.054	97.5825	97.4512	97.7069	97.584	97.5457	97.4061	97.4845	99.3812	97.3822	97.5597	97.4431	97.4455	97.5638	97.471	97.5379	97.2533	99.5477	97.566	97.4554	97.7796	97.4566	97.5982	97.6589	97.5728	97.5839	97.5614	97.6193	97.5816	97.6638	99.0807	97.5987	97.573	97.61	97.4947	97.5399	97.6583	97.5646	97.6153
GCF_004768705.1_ASM476870v1_genomic.fna	97.5292	97.6177	97.5752	97.4307	97.5933	97.7337	97.6827	97.7105	97.7212	97.722	97.6121	97.7019	97.5932	97.7696	97.6732	97.5155	97.4068	97.6246	97.4711	99.405	97.6297	97.8103	97.6058	97.771	97.5583	97.8111	97.4761	97.4619	97.629	97.5013	97.6566	97.5803	97.618	97.6836	97.6111	97.6435	97.6735	97.6309	97.7181	97.7056	97.6582	97.5638	97.5565	97.7058	97.651	97.6852	97.732	97.7566	97.7032
GCF_004797155.2_ASM479715v2_genomic.fna	97.6071	97.7736	97.5642	97.52	97.8872	97.811	97.8301	97.7574	97.7465	97.8034	97.7165	97.8063	97.7224	97.8272	97.7731	97.678	97.6442	97.8136	97.6925	97.6146	97.6992	97.7454	97.5965	97.8176	97.6019	97.8188	97.6037	97.6611	99.9847	97.6008	97.8544	97.6069	97.6616	97.7356	97.6361	97.7178	97.8269	97.755	97.631	97.7802	97.6438	99.9929	97.7374	97.7811	97.7756	97.7798	97.7691	97.7818	97.7541
GCF_005280355.1_ASM528035v1_genomic.fna	97.6862	99.3467	97.698	97.6109	97.6379	99.5708	99.4727	99.596	99.6557	99.5844	97.6472	99.5446	99.3336	97.7814	99.6963	97.6137	97.6836	97.8314	97.5579	97.6025	99.5254	97.7647	97.6619	99.6681	97.6656	99.647	97.6242	97.6651	97.7317	97.648	97.6547	97.7429	97.755	99.6107	97.7542	99.5652	99.6229	99.5647	99.397	99.6465	97.6517	97.7583	97.7626	99.4842	99.3773	99.4244	97.7864	99.6222	99.6524
GCF_005280375.1_ASM528037v1_genomic.fna	97.7253	99.4321	97.7309	97.6409	97.7041	99.6968	99.5633	99.6449	99.691	99.7059	97.7238	99.6058	99.447	97.7703	99.74	97.7072	97.7465	97.8767	97.5587	97.7104	99.5897	97.8505	97.659	99.7254	97.722	99.7169	97.6858	97.602	97.7881	97.7153	97.7406	97.789	97.7771	99.6879	97.7861	99.6565	99.6409	99.5594	99.4016	99.6677	97.7373	97.781	97.8218	99.5581	99.4611	99.485	97.8457	99.6707	99.6704
GCF_005280415.1_ASM528041v1_genomic.fna	97.5912	97.5728	97.5868	97.5576	97.6884	97.5512	97.4774	97.5097	97.6749	97.5644	98.7983	97.6351	97.2854	97.6856	97.5908	97.4327	97.3876	97.49	99.102	97.493	97.4752	97.519	97.6396	97.5305	97.6051	97.5422	97.5059	99.2547	97.607	97.4489	97.6268	97.648	97.5204	97.547	97.5217	97.4823	97.5689	97.657	97.5681	97.5848	98.7916	97.6629	97.5538	97.6011	97.6236	97.5645	97.6324	97.6322	97.5383
GCF_005280435.1_ASM528043v1_genomic.fna	97.5698	97.6424	97.5503	97.4679	97.6498	97.7553	97.685	97.7666	97.7454	97.7564	97.4997	97.6852	97.4297	97.7418	97.6673	97.5318	97.5032	97.6619	97.3698	97.5556	97.6566	99.8396	97.5238	97.7258	97.5386	97.7306	97.3984	97.6141	97.67	97.5269	97.5905	97.5377	97.5534	97.7159	97.5665	97.6725	97.6717	97.7229	97.6819	97.7427	97.4652	97.6841	97.5181	97.8403	97.8343	97.8213	97.7254	97.6111	97.7379
GCF_005280675.1_ASM528067v1_genomic.fna	97.6476	97.7063	97.6596	97.6295	97.7364	97.7401	97.7339	97.7292	97.7829	97.7626	97.7387	97.7807	97.6746	97.8641	97.7138	97.6818	97.6546	97.7522	97.6848	97.7164	97.7383	97.6812	97.669	97.748	97.6674	97.7607	97.6623	97.7424	97.7374	97.6599	97.7684	97.6372	97.6631	97.7303	97.6433	97.7551	97.8022	97.7472	97.7292	97.7178	97.7394	97.7616	97.7331	97.7511	97.7193	97.7504	97.8318	97.7281	97.8034
GCF_005280695.1_ASM528069v1_genomic.fna	97.7324	99.3989	97.688	97.7572	97.6484	99.6165	99.4491	99.5492	99.6496	99.6201	97.8264	99.5292	99.3273	97.7953	99.5396	97.5831	97.6479	97.8254	97.5377	97.716	99.5014	97.781	97.7689	99.5898	97.7215	99.6277	97.6078	97.532	97.7191	97.6259	97.5989	97.7927	97.7228	99.5787	97.7275	99.5438	99.5294	99.5326	99.4036	99.5893	97.7617	97.7199	97.7487	99.4328	99.3394	99.3588	97.792	99.5221	99.5732
GCF_005280715.1_ASM528071v1_genomic.fna	97.8116	99.3869	97.7789	97.7126	97.73	99.5558	99.4913	99.5885	99.6724	99.5905	97.7623	99.5473	99.3267	97.815	99.5848	97.5998	97.6834	97.8454	97.571	97.7106	99.527	97.8596	97.7469	99.644	97.7691	99.6218	97.6845	97.6414	97.7668	97.6644	97.7161	97.7942	97.7314	99.5978	97.7354	99.5671	99.5212	99.579	99.3695	99.6216	97.7731	97.6953	97.765	99.5594	99.4576	99.4853	97.803	99.5508	99.5685
GCF_005518095.1_ASM551809v1_genomic.fna	97.3784	97.5563	97.3832	97.2121	97.5646	97.5267	97.4945	97.5737	97.7266	97.6037	97.3488	97.6324	97.3006	97.6865	97.6735	97.473	97.3663	97.5595	97.2772	97.3328	97.5176	97.5193	97.3545	97.6156	97.2987	97.6161	97.599	97.4077	97.5513	97.4861	97.4987	97.3642	98.1213	97.6501	98.1102	97.5379	97.5797	97.6873	97.8162	97.6633	97.2506	97.5654	97.6043	97.5613	97.5766	97.6	97.6717	97.6159	97.4952
GCF_005519135.1_ASM551913v1_genomic.fna	97.6977	99.9776	97.6834	97.6526	97.7102	99.4762	99.592	99.3997	99.4715	99.3747	97.6834	99.3414	99.4697	97.7808	99.3908	97.6942	97.6985	97.8441	97.5098	97.5868	99.6206	97.7415	97.7104	99.4791	97.7744	99.4342	97.6649	97.6284	97.7478	97.6334	97.7231	97.7091	97.7357	99.4368	97.7426	99.4084	99.4726	99.365	99.1895	99.4461	97.7051	97.7653	97.7898	99.4129	99.3544	99.3873	97.8537	99.5101	99.3925
GCF_005671375.1_ASM567137v1_genomic.fna	97.6887	99.4844	97.7051	97.6216	97.7357	99.6863	99.5657	99.7449	99.7015	99.7875	97.7392	99.694	99.4206	97.7845	99.7605	97.6991	97.7454	97.8957	97.6528	97.7147	99.5637	97.7869	97.6841	99.8242	97.6724	99.7998	97.6235	97.623	97.7386	97.5998	97.7469	97.8125	97.7083	99.722	97.7035	99.6883	99.5997	99.6877	99.3266	99.7334	97.7031	97.747	97.7883	99.566	99.507	99.4854	97.8183	99.6108	99.7662
GCF_006385075.1_ASM638507v1_genomic.fna	99.8029	97.6242	99.7268	99.7642	97.6383	97.6232	97.6298	97.6533	97.7034	97.6454	97.4744	97.7954	97.4848	97.7552	97.7004	97.543	97.4869	97.6142	97.5593	97.534	97.6785	97.5562	99.8732	97.6148	99.7575	97.6069	97.4437	97.4254	97.515	97.4745	97.6476	99.3293	97.5589	97.7041	97.5754	97.6577	97.705	97.686	97.7069	97.6511	97.4299	97.517	97.5744	97.6704	97.5919	97.6323	97.8133	97.7167	97.6886
GCF_007107525.1_ASM710752v1_genomic.fna	97.4911	97.5493	97.5352	97.3817	97.5836	97.6307	97.5921	97.6021	97.6659	97.6899	97.55	97.6202	97.4102	97.6302	97.5989	97.6532	97.4261	97.6055	97.5139	97.4575	97.5856	97.5117	97.5102	97.6376	97.4548	97.6184	97.5733	97.5005	97.6253	97.4865	97.5759	97.4364	97.4568	97.5827	97.4708	97.6009	97.6412	97.5758	97.5081	97.6052	97.4509	97.6502	97.7628	97.594	97.5788	97.5386	97.5889	97.6069	97.6376
GCF_007221455.1_ASM722145v1_genomic.fna	97.7293	99.7591	97.7503	97.7119	97.8355	99.6863	99.7758	99.6032	99.66	99.6362	97.8164	99.5225	99.6784	97.8235	99.5852	97.6911	97.7952	97.8874	97.6063	97.7365	99.7447	97.7777	97.733	99.6087	97.7284	99.6302	97.7417	97.6698	97.8048	97.7183	97.7598	97.7464	97.7841	99.6162	97.7874	99.6089	99.6579	99.5252	99.3718	99.6221	97.7663	97.8063	97.8088	99.5166	99.4022	99.4037	97.8578	99.7451	99.6506
GCF_007647215.1_ASM764721v1_genomic.fna	97.7981	99.4238	97.7287	97.7121	97.7257	99.6982	99.5728	99.7617	99.7283	99.7391	97.7705	99.6527	99.4478	97.853	99.8554	97.7583	97.761	97.9336	97.5976	97.7353	99.6784	97.8152	97.8069	99.8317	97.7401	99.808	97.6552	97.6537	97.8362	97.7353	97.7146	97.7987	97.7342	99.7712	97.769	99.7603	99.6938	99.6991	99.3622	99.7369	97.7736	97.8141	97.8708	99.541	99.4548	99.4887	97.8329	99.7457	99.7491
GCF_008033255.1_ASM803325v1_genomic.fna	97.6891	99.408	97.6506	97.6492	97.6961	99.3738	99.3962	99.4601	99.5051	99.3913	97.6886	99.4125	99.2738	97.8307	99.4523	97.6346	97.7622	97.8466	97.6341	97.7226	99.3044	97.9099	97.7377	99.5013	97.7074	99.4201	97.6276	97.621	97.7218	97.729	97.7251	97.7126	97.715	99.4372	97.6814	99.4504	99.437	99.4736	99.2451	99.5203	97.7111	97.7888	97.8164	99.9258	99.8815	99.8761	97.8301	99.4074	99.4547
GCF_008124045.1_ASM812404v1_genomic.fna	97.6381	97.7235	97.5964	97.6279	97.6925	97.7652	97.6496	97.647	97.7351	97.6583	97.6682	97.719	97.6168	97.7828	97.6413	97.6937	97.6042	97.7402	97.6066	97.6398	97.6613	97.6695	97.662	97.612	97.6396	97.643	97.6495	97.6404	97.6684	97.6161	97.6853	97.6498	97.6892	97.6828	97.6891	97.6932	97.8059	97.7264	97.6298	97.6923	97.5964	97.6489	97.7486	97.6889	97.6846	97.6885	97.8946	97.6868	97.6884
GCF_008244865.1_ASM824486v1_genomic.fna	97.6832	99.4528	97.6449	97.7025	97.7222	99.8017	99.5639	99.8378	99.7773	99.8482	97.8824	99.7082	99.4345	97.814	99.7169	97.7142	97.7226	97.8259	97.6454	97.7352	99.624	97.8281	97.6897	99.9276	97.6969	99.8758	97.6318	97.6516	97.8067	97.7472	97.7222	97.7169	97.8009	99.6947	97.7896	99.7002	99.661	99.7188	99.413	99.7298	97.8471	97.7587	97.7801	99.5385	99.4894	99.4972	97.8414	99.5782	99.7309
GCF_008244885.1_ASM824488v1_genomic.fna	97.6579	99.4635	97.6458	97.7134	97.76	99.8014	99.5777	99.8205	99.7873	99.8589	97.8371	99.6946	99.4305	97.839	99.7041	97.6911	97.7544	97.8565	97.6156	97.7807	99.6141	97.8441	97.6408	99.9325	97.6613	99.8755	97.6742	97.6543	97.7536	97.7532	97.7141	97.7117	97.7622	99.6952	97.7507	99.7012	99.6496	99.723	99.4066	99.7333	97.812	97.7943	97.7883	99.5173	99.4985	99.4816	97.8232	99.5985	99.6979
GCF_008244905.1_ASM824490v1_genomic.fna	97.6513	99.4697	97.6387	97.7337	97.7509	99.8102	99.578	99.8373	99.8054	99.8455	97.8425	99.6919	99.425	97.829	99.7061	97.6977	97.7466	97.8806	97.642	97.7664	99.6123	97.8248	97.6845	99.9259	97.6491	99.8742	97.6357	97.6584	97.7381	97.7267	97.7045	97.6999	97.734	99.7018	97.7284	99.7031	99.6596	99.7105	99.4019	99.7313	97.8115	97.8248	97.7561	99.5405	99.5106	99.4794	97.8551	99.5968	99.723
GCF_008630895.1_ASM863089v1_genomic.fna	97.6557	97.7318	97.6416	97.605	97.9103	97.7039	97.8057	97.7624	97.7095	97.7426	97.7379	97.7404	97.6969	97.85	97.7614	97.7052	97.5925	97.7359	97.7047	97.5947	97.6985	97.7609	97.5601	97.807	97.674	97.7944	97.6107	97.7	99.9966	97.656	97.8679	97.6056	97.7135	97.7329	97.6967	97.7865	97.7325	97.7515	97.6692	97.7977	97.7154	99.9993	97.747	97.7947	97.7495	97.7466	97.7524	97.8132	97.7416
GCF_008632635.1_ASM863263v1_genomic.fna	97.7556	97.7259	97.6803	97.6907	97.722	97.7623	97.6944	97.7557	97.7589	97.7392	97.6348	97.8148	97.5545	97.7812	97.7409	97.6745	97.5611	97.7775	97.4823	97.7864	97.7381	98.89	97.737	97.76	97.6625	97.7998	97.5758	97.4576	97.746	97.5674	97.6948	97.6308	97.5899	97.7677	97.5839	97.7125	97.7322	97.743	97.7604	97.7536	97.5968	97.7173	97.6588	97.779	97.7225	97.7177	97.8844	97.7251	97.7501
GCF_008802935.1_ASM880293v1_genomic.fna	97.6052	97.5429	97.5326	97.5402	97.7733	97.7067	97.6849	97.5252	97.63	97.6655	97.4517	97.5841	97.548	97.7118	97.5994	97.6168	97.4685	97.7309	97.3967	97.4879	97.697	97.6311	97.572	97.6622	97.6301	97.6295	97.6553	97.4618	97.718	97.7744	97.7356	97.4724	97.6972	97.6609	97.6918	97.6487	97.7102	97.6333	97.5823	97.7346	97.5491	97.6877	97.6123	97.7034	97.7795	97.701	97.7714	97.6493	97.6733
GCF_008807055.1_ASM880705v1_genomic.fna	97.7697	99.4346	97.7587	97.694	97.7143	99.6991	99.5642	99.7518	99.7308	99.7386	97.7653	99.6243	99.4221	97.8318	99.8742	97.6952	97.7727	97.8967	97.5779	97.7369	99.6633	97.8405	97.7608	99.8094	97.7344	99.8116	97.6713	97.6314	97.8228	97.7225	97.7247	97.7781	97.7742	99.761	97.7639	99.7148	99.6886	99.6969	99.3679	99.7287	97.7517	97.8623	97.8001	99.5722	99.4372	99.4562	97.8362	99.7345	99.7413
GCF_008931365.1_ASM893136v1_genomic.fna	97.3569	97.616	97.375	97.2977	97.5746	97.5597	97.6385	97.5796	97.5662	97.5886	97.3915	97.6003	97.5157	97.5428	97.5742	97.4648	97.4386	97.5289	97.3981	97.4005	97.5866	97.4735	97.334	97.5985	97.3826	97.5577	97.649	97.4027	97.4604	98.4785	97.5413	97.4179	97.6588	97.5747	97.6297	97.5413	97.6891	97.5569	97.6238	97.6282	97.3912	97.4706	97.5022	97.5982	97.5947	97.5904	97.6069	97.6485	97.5889
GCF_009455505.1_ASM945550v1_genomic.fna	97.6877	99.4051	97.6524	97.6709	97.6537	99.6334	99.4819	99.5154	99.641	99.5744	97.7927	99.5215	99.3401	97.8089	99.5173	97.5748	97.6508	97.7871	97.548	97.6537	99.4823	97.6758	97.6312	99.563	97.6523	99.5921	97.5571	97.6279	97.6995	97.6253	97.6989	97.6661	97.7409	99.5192	97.7536	99.5112	99.5952	99.5024	99.3809	99.5418	97.7512	97.7031	97.7447	99.4128	99.2702	99.3389	97.8099	99.5306	99.5094
GCF_009497995.1_ASM949799v1_genomic.fna	97.6498	97.7769	97.5995	97.5773	97.7842	97.6504	97.8109	97.7337	97.8563	97.7222	97.593	97.7418	97.6465	97.7895	97.8263	97.6313	98.9601	99.2065	97.6263	97.5864	97.7973	97.706	97.6112	97.7784	97.6788	97.7397	97.5757	97.6119	97.781	97.612	97.788	97.6222	97.815	97.7085	97.8175	97.7623	97.7715	97.7365	97.9099	97.8298	97.5954	97.7892	99.8248	97.8951	97.8578	97.9041	97.8526	97.8398	97.8059
GCF_009498335.1_ASM949833v1_genomic.fna	97.7674	99.4271	97.7567	97.6572	97.7083	99.7166	99.5195	99.7178	99.7358	99.7566	97.7591	99.7053	99.3757	97.8414	99.8359	97.7412	97.691	97.9094	97.5932	97.7133	99.6164	97.8047	97.714	99.8006	97.7207	99.7518	97.5879	97.6266	97.8187	97.679	97.6957	97.7048	97.756	99.71	97.7442	99.7177	99.6685	99.6877	99.3592	99.6943	97.7107	97.796	97.7693	99.5187	99.4169	99.4583	97.8057	99.7074	99.7083
GCF_009740145.1_ASM974014v1_genomic.fna	97.7375	97.8337	97.7232	97.6829	97.8107	97.797	97.8644	97.8114	97.8852	97.8913	97.6805	97.8581	97.6798	97.7754	97.7689	97.7188	97.7004	97.7498	97.5578	97.7312	97.8275	97.8869	97.7108	97.7834	97.7269	97.824	97.6728	97.6355	97.7493	97.6637	97.7883	97.7281	97.7224	97.8428	97.7325	97.8022	97.8513	97.7599	97.7736	97.8419	97.6915	97.7298	97.7315	97.8789	97.7771	97.8359	97.8754	97.8811	97.8317
GCF_009759685.1_ASM975968v1_genomic.fna	97.609	97.9426	97.5722	97.6544	97.7821	97.8848	97.8602	97.8715	97.922	97.8842	97.6465	97.7643	97.7779	97.7919	97.8739	97.6966	97.5704	97.7023	97.5414	97.6178	97.806	97.7852	97.6273	97.8787	97.623	97.881	97.5959	97.5159	97.8121	97.4436	97.7301	97.7708	97.601	97.8265	97.6021	97.8123	97.9124	97.8076	97.8602	97.891	97.6465	97.8237	97.6642	97.8895	97.7409	97.8362	97.8387	97.9093	97.9031
GCF_009833005.1_ASM983300v1_genomic.fna	97.6655	97.7041	97.6626	97.7186	97.7916	97.7416	97.7179	97.7343	97.7606	97.7552	97.7035	97.7468	97.6119	97.7881	97.7028	97.6803	97.5701	97.7687	97.703	97.6994	97.6546	97.7684	97.7217	97.7041	97.6904	97.7107	97.6386	97.7047	97.7507	97.611	97.6856	97.6079	97.695	97.6548	97.6841	97.7035	97.7177	97.6929	97.6867	97.7078	97.7225	97.7325	97.6777	97.6788	97.6637	97.6846	97.824	97.7383	97.7137
GCF_011067065.1_ASM1106706v1_genomic.fna	97.6805	99.4088	97.6477	97.6518	97.6536	99.7075	99.5611	99.6284	99.6207	99.7255	97.683	99.6432	99.4768	97.7281	99.6168	97.668	97.6476	97.8105	97.5361	97.6274	99.5589	97.8061	97.6919	99.7253	97.7147	99.734	97.6656	97.5937	97.6985	97.6984	97.6684	97.6559	97.7606	99.6676	97.7681	99.6538	99.6249	99.5588	99.3047	99.734	97.6751	97.7074	97.7003	99.5198	99.4358	99.4646	97.7683	99.5746	99.7408
GCF_900088705.1_26872B01_genomic.fna	97.633	99.4171	97.6334	97.5389	97.7642	99.6963	99.4796	99.6927	99.7695	99.7766	97.7692	99.6988	99.2927	97.8506	99.7561	97.5963	97.695	97.7905	97.5891	97.6948	99.539	97.7593	97.6389	99.7899	97.5397	99.7749	97.6052	97.5406	97.6757	97.5501	97.6981	97.719	97.7478	99.7058	97.7643	99.6778	99.6523	99.6452	99.4341	99.731	97.7036	97.7247	97.7166	99.499	99.4044	99.4191	97.8316	99.6168	99.667
GCF_900478145.1_34555_D01_genomic.fna	99.9279	97.6711	99.9894	99.6985	97.6618	97.6532	97.6544	97.5998	97.6556	97.5953	97.4687	97.7901	97.4517	97.7217	97.717	97.5292	97.4692	97.608	97.5624	97.5401	97.703	97.5982	99.8183	97.6637	99.8199	97.6033	97.4573	97.5067	97.589	97.4527	97.6194	99.3971	97.5689	97.6901	97.5815	97.6808	97.6107	97.6189	97.6848	97.7073	97.4115	97.5411	97.5606	97.7146	97.6369	97.6998	97.7527	97.732	97.6871
[truncated: 123 more columns]

## Sheet: Fig.1b
531
KP6870155
GCF_000009885	0.955719
GCF_000016305	1.02143	1.06552
GCF_000220485	1.10089	0.929634	0.994148
GCF_000240185	1.06267	0.980133	0.929016	1.09429
GCF_000281435	1.24376	1.06082	0.95491	1.18433	0.418488
GCF_000281535	1.20511	1.05772	0.949028	1.18144	0.418198	0.001175
GCF_000294365	0.89785	0.099266	0.942291	0.986565	0.933037	1.00102	1.01067
GCF_000364385	1.23338	1.07086	1.00514	1.18149	0.371964	0.487701	0.486298	1.02797
GCF_000406765	1.13758	0.988266	0.91333	1.12547	0.36586	0.101013	0.110092	0.966293	0.487411
GCF_000417085	1.13701	1.05168	0.885933	1.15746	0.385597	0.103027	0.092453	1.01194	0.485062	0.017883
GCF_000417225	1.1367	1.02127	0.968422	1.09901	0.441315	0.082306	0.080383	0.998497	0.493454	0.147881	0.147797
GCF_000417265	1.17262	1.00203	0.911743	1.07519	0.386269	0.104881	0.10804	1.00676	0.474304	0.047607	0.011719	0.206612
GCF_000445405	1.07567	1.02063	0.993668	1.10815	0.310699	0.364685	0.361816	0.921463	0.332504	0.368896	0.33374	0.338448	0.414886
GCF_000465975	1.00806	0.96315	0.890099	0.991035	0.997894	1.02992	1.00371	0.943466	1.08708	1.01208	1.0137	0.981033	0.998192	0.944366
GCF_000474015	0.877205	0.918808	0.84993	0.861176	0.833374	0.896515	0.886719	0.873734	0.92836	0.85759	0.880196	0.865944	0.866211	0.848114	0.830215
GCF_000512165	1.09332	0.993057	0.943405	1.0678	0.957207	0.797874	0.789688	0.949509	1.11981	0.796371	0.860298	0.806763	0.803879	1.04201	0.926743	0.855164
GCF_000597905	1.08168	0.993134	1.08324	1.0563	0.486969	0.22744	0.230217	0.959396	0.505829	0.22493	0.282524	0.150139	0.243553	0.48735	1.09238	0.869492	0.738876
GCF_000598005	1.16438	1.02653	0.978821	1.15962	0.440468	0.127594	0.123985	0.976196	0.516251	0.149712	0.186584	0.115585	0.1782	0.399597	1.0019	0.852188	0.751587	0.166542
GCF_000695935	1.10323	1.09834	1.05801	1.09563	0.982399	1.12097	1.1162	0.931358	1.10985	1.05975	1.05627	1.08275	1.04652	1.0388	0.995117	0.868958	1.03704	1.12429	1.11035
GCF_000714675	1.22922	1.04022	0.969154	1.1399	0.389183	0.100525	0.106453	1.01138	0.462463	0.092888	0.056793	0.111801	0.109772	0.329201	0.984055	0.900421	0.883736	0.269257	0.174004	1.14645
GCF_000717515	1.19009	0.973114	0.906128	1.0836	0.377182	0.082336	0.090515	0.989899	0.449226	0.100143	0.046997	0.21328	0.051788	0.412987	1.02793	0.862633	0.75235	0.25882	0.173889	1.03589	0.109116
GCF_000733255	1.09786	1.01086	1.06804	1.0804	1.11682	1.13882	1.13988	0.871933	1.12008	1.13808	1.10007	1.07861	1.12938	1.11561	0.997818	0.859634	1.08109	1.13608	1.15416	1.10526	1.1863	1.15246
GCF_000739495	1.06526	0.944565	0.987152	1.02057	0.573074	0.577148	0.598602	0.883194	0.505127	0.622177	0.607643	0.651337	0.604553	0.513931	0.973663	0.843475	0.945587	0.709732	0.663391	0.994492	0.646332	0.600342	0.972839
GCF_000742755	0.948944	0.911591	0.957138	0.952972	0.960083	1.02903	1.01957	0.895966	1.07048	0.988007	1.01105	0.975311	0.985962	1.00343	0.91951	0.901733	0.978714	0.996338	0.999756	1.04744	1.03634	0.975983	0.851471	0.910324
GCF_000764615	0.968231	1.03209	0.969711	1.09702	1.0723	0.979736	0.991837	0.886917	1.07959	0.98204	0.986969	0.960709	1.04959	0.968597	0.910515	0.875267	1.01554	1.1004	0.989922	1.09437	0.961174	1.03319	0.464249	0.970978	0.861122
GCF_000775375	1.17058	1.04771	1.04108	1.17481	0.410645	0.132446	0.135635	0.971893	0.491341	0.158707	0.206039	0.143166	0.17804	0.400711	1.03552	0.866913	0.77124	0.095306	0.054596	1.06302	0.162788	0.139145	1.17906	0.605545	1.03099	1.06422
GCF_000775395	1.15634	1.09056	0.941742	1.17639	0.440125	0.057495	0.055511	0.979401	0.478287	0.121605	0.128387	0.091789	0.174225	0.375275	0.997757	0.882156	0.834808	0.183594	0.065948	1.05975	0.115608	0.173233	1.09988	0.638779	1.03174	1.00193	0.073799
GCF_000775955	0.895416	0.88797	0.8414	0.8498	0.805817	0.874825	0.86869	0.884979	0.920021	0.857086	0.850159	0.889725	0.859009	0.831184	0.752319	0.815483	0.902115	0.841949	0.885239	0.851929	0.875778	0.861618	0.955696	0.837677	0.918289	0.911789	0.882492	0.861877
GCF_000784945	1.01789	0.985413	0.995422	1.03309	0.983002	1.10103	1.093	0.984909	1.12608	1.00342	1.05899	1.06433	1.05424	1.04057	0.979492	0.896767	1.04285	0.994461	1.10455	1.08456	1.10486	1.04746	1.06575	1.00418	1.03303	1.01968	1.08234	1.09292	0.90226
GCF_000784985	1.18849	0.963852	0.919006	1.08563	0.396675	0.084389	0.095032	0.990494	0.461014	0.09697	0.051453	0.218414	0.058075	0.425674	1.01788	0.836906	0.786507	0.273041	0.181641	1.05394	0.107315	0.010078	1.12885	0.608337	0.968193	1.0295	0.129272	0.176674	0.850708	1.03325
GCF_000785005	1.05227	1.00038	0.939438	1.0802	1.03429	1.09791	1.0993	0.960564	1.1208	1.08092	1.07431	1.03968	1.10254	1.02354	0.964012	0.826538	0.959518	1.08114	1.0796	1.0559	1.08073	1.07636	1.03571	0.996445	0.982162	0.999802	1.02736	1.08921	0.871674	0.98584	1.07107
GCF_000807395	1.1507	1.0431	0.906265	1.11317	0.376266	0.105934	0.102356	0.997765	0.478516	0.056053	0.026138	0.12323	0.081116	0.307594	0.976219	0.85318	0.805107	0.218124	0.171036	1.06895	0.054108	0.135155	1.10577	0.610977	0.987953	0.945419	0.189606	0.124634	0.843674	1.08447	0.137917	1.06596
GCF_000813205	0.956757	0.943542	0.886765	0.922569	0.909988	0.948685	0.956055	0.923553	0.999474	0.945404	0.942673	0.93927	0.954224	0.919434	0.878693	0.056625	0.917465	0.92247	0.938629	0.896194	0.984955	0.940163	0.904114	0.896042	0.9216	0.910278	0.97805	0.97023	0.832169	0.94548	0.913528	0.87307	0.922623
GCF_000814305	1.13864	1.01816	0.98777	1.09103	0.441994	0.139069	0.146393	0.99157	0.472443	0.131393	0.105728	0.170517	0.171402	0.323257	0.952988	0.875275	0.870155	0.295647	0.241089	1.07228	0.094894	0.205261	1.13619	0.605064	0.994667	0.962654	0.226624	0.166252	0.893814	1.08791	0.213478	1.0618	0.106728	0.957993
GCF_000814805	0.904961	0.997963	0.927391	0.356094	0.894257	0.966866	0.954285	0.929329	1.00864	0.947006	0.947845	0.940178	0.931473	0.948631	0.913956	0.90522	0.999802	0.928421	0.977524	0.974319	0.938736	0.912994	0.947968	0.93338	1.00762	0.981613	0.943237	0.961029	0.893639	0.954117	0.912659	0.998962	0.933167	0.899017	0.937866
GCF_000968155	1.17362	1.06806	1.02978	1.05987	1.06176	1.17253	1.17619	0.972588	1.19143	1.12445	1.12665	1.07826	1.10802	1.06662	1.03148	0.867058	1.14804	1.10011	1.14204	1.09711	1.16379	1.11539	1.15431	1.05246	1.01909	1.0769	1.1049	1.11332	0.872894	1.08311	1.11236	1.15129	1.11949	0.940948	1.10321	0.871002
GCF_000981845	1.11112	0.99321	1.04383	1.11801	1.03781	1.14242	1.12972	0.907593	1.19984	1.11771	1.08794	1.10944	1.08533	1.13016	0.984543	0.899559	1.08858	1.05312	1.1245	1.03985	1.17082	1.07285	1.0383	1.00083	0.90789	0.881615	1.13374	1.14847	0.891365	1.07676	1.07507	1.10515	1.09833	0.921021	1.0965	1.02537	1.15491
GCF_001022035	1.04388	0.981041	0.936279	1.08644	0.34021	0.382385	0.373512	0.941238	0.259293	0.346687	0.352913	0.334641	0.397057	0.110382	0.922897	0.84668	0.968498	0.456467	0.391861	0.994743	0.296677	0.397797	1.1065	0.583	0.999695	0.938263	0.342163	0.378082	0.864655	0.976204	0.410095	1.03155	0.319565	0.920059	0.309662	0.924316	1.08725	1.11179
GCF_001022175	1.14066	1.03639	1.09183	1.11837	0.890366	1.00142	1.00105	0.96907	0.954147	0.954651	0.977592	0.926682	0.962311	0.868179	1.04582	0.905296	1.02969	0.906174	1.00813	1.0553	0.980438	0.92527	1.12315	0.946808	1.02603	1.09354	0.966553	1.00538	0.893135	1.09886	0.924744	1.092	0.940979	0.988541	0.972054	0.993317	1.16724	1.10185	0.817375
GCF_001022235	1.12406	0.993568	1.00059	1.12426	0.39859	0.132965	0.127296	1.02614	0.446365	0.129921	0.161934	0.090912	0.134529	0.35083	0.979622	0.864128	0.7239	0.054909	0.103638	1.0135	0.105537	0.137093	1.12846	0.605827	1.00925	1.02521	0.115639	0.152328	0.851181	1.09161	0.145729	1.09369	0.107414	0.923523	0.177368	0.956131	1.0818	1.11992	0.373581	0.887192
GCF_001307175	1.0771	0.990967	1.09656	1.05424	1.10769	1.1564	1.15384	0.879875	1.18743	1.10689	1.1364	1.09801	1.10613	1.12268	0.977142	0.83403	1.06471	1.01842	1.11166	1.1073	1.1795	1.10046	0.009926	0.985214	0.862778	0.436584	1.1736	1.14873	0.950546	1.04462	1.07745	1.07526	1.1177	0.898361	1.15772	0.966919	1.13481	1.03297	1.12972	1.10959	1.12907
GCF_001316565	1.14295	1.05371	1.02469	1.13817	1.03485	1.11151	1.10469	0.991745	1.14787	1.09367	1.10503	1.00224	1.15417	1.02562	0.985313	0.965439	1.10159	1.15775	1.08881	1.11041	1.13362	1.13924	1.13116	1.02258	0.959274	0.954147	1.17083	1.09002	0.91835	1.1697	1.14175	1.11895	1.09532	0.982018	1.09552	1.01539	1.31308	1.0418	0.976334	1.25035	1.07584	1.17353
GCF_001455995	1.15901	1.07191	1.13007	1.09145	1.06355	1.18269	1.17571	1.00086	1.13676	1.10091	1.0993	1.1735	1.11505	1.09381	1.01269	0.898277	1.06352	1.09306	1.15509	1.12001	1.15262	1.05969	1.16356	1.0658	1.00629	1.15961	1.05959	1.14241	0.903687	1.12229	1.07095	0.297508	1.10849	0.905304	1.12717	1.01543	1.18213	1.08979	1.06963	1.116	1.08118	1.12083	1.22273
GCF_001456055	1.05502	0.986206	1.03023	1.04774	1.05979	1.13954	1.15098	0.946968	1.13071	1.06099	1.07313	1.06855	1.05187	1.09107	1.02546	0.89212	1.00429	1.10757	1.0826	1.12477	1.14293	1.03925	1.15205	1.0039	0.979355	1.06247	1.06992	1.11177	0.880157	1.0061	1.05883	1.01901	1.10191	0.898087	1.1497	0.960922	1.12157	1.12921	1.0206	1.14098	1.03838	1.18854	1.23405	1.0392
GCF_001456095	1.08026	0.99305	1.03725	1.01363	1.06192	1.14973	1.1369	0.963158	1.1252	1.08131	1.08083	1.07695	1.06174	1.06923	1.01953	0.874374	0.995499	1.11002	1.12297	1.1034	1.15174	1.08537	1.12628	1.03769	0.977707	1.0416	1.07166	1.10955	0.878883	1.00882	1.07263	1.01527	1.1119	0.930206	1.14175	0.956757	1.13129	1.15941	1.02829	1.16884	1.05708	1.12711	1.21532	1.05302	0.004242
GCF_001456135	1.1485	1.0502	1.03868	1.13594	0.880371	1.01783	1.03342	0.948639	0.909943	0.942764	0.980736	0.967705	0.981743	0.872055	1.02293	0.88176	1.01955	0.926025	1.02634	1.01935	0.981125	0.922569	1.11348	0.926414	1.01266	1.07701	0.968628	1.0096	0.860764	1.06927	0.933395	1.12827	0.958755	0.985001	0.983627	0.967384	1.14006	1.11702	0.806091	0.004974	0.900467	1.10591	1.24023	1.15736	1.14268	1.15927
GCF_001482345	1.02409	0.937531	1.00349	0.959152	0.96524	1.06088	1.06531	0.919365	1.03606	0.966156	1.04784	1.04031	1.00845	1.01701	0.91497	0.840698	0.995911	1.01559	1.0358	1.05573	1.0705	0.98243	1.01929	0.929192	0.964249	1.00812	1.02113	1.00751	0.836517	1.02625	0.964211	0.969833	1.02897	0.886513	1.03941	0.911354	0.996033	1.00896	0.957649	1.0439	0.976364	0.998947	1.05734	1.08358	1.0683	1.1019	1.04198
GCF_001521895	1.03671	0.94632	1.03098	1.02597	1.06554	1.16453	1.13517	0.906929	1.1582	1.12126	1.1235	1.13636	1.14603	1.13461	0.973808	0.875732	1.02354	1.14371	1.12629	1.06525	1.16206	1.13269	0.2201	1.03256	0.909019	0.425369	1.17617	1.13608	0.913788	0.974319	1.0956	1.06255	1.10796	0.891953	1.04668	0.945328	1.12054	0.897659	1.10687	1.0514	1.07123	0.175194	0.967438	1.12624	1.03207	1.02727	1.01754	1.00893
GCF_001529935	1.0708	0.069962	1.06789	0.951721	1.01062	1.18006	1.15813	0.046135	1.12499	1.05295	1.1397	1.09705	1.05987	1.06711	1.01524	0.906952	1.05501	1.02908	1.09767	1.14755	1.1525	1.05624	1.03932	0.999817	0.948547	1.02876	1.07352	1.14169	0.897751	1.04693	1.04921	1.04727	1.09985	0.954422	1.12889	0.962875	1.10559	0.99559	1.045	1.07834	1.05362	1.04616	1.11945	1.14132	1.06908	1.07857	1.09386	0.963837	0.973251
GCF_001530015	1.0427	0.845596	1.02868	0.928055	1.02183	1.07371	1.04552	0.899185	1.1079	1.01472	1.0431	1.05954	1.02121	1.03008	1.00307	0.842232	1.04541	0.979218	1.06354	1.13104	1.07529	0.983841	0.941086	0.974533	0.888596	1.03536	1.12086	1.04286	0.889069	1.01158	0.953438	1.00694	1.01944	0.847488	1.03011	1.00407	1.0881	0.99836	1.02765	1.05927	1.02246	0.908707	1.07629	1.15364	1.03287	1.01366	1.02827	0.957001	0.887085
GCF_001548315	5.77417	5.75243	5.74581	5.75241	5.75064	5.811	5.78824	5.73491	5.81461	5.76127	5.76343	5.73489	5.75823	5.74123	5.75737	5.69714	5.76666	5.77288	5.80274	5.76717	5.78934	5.76465	5.74304	5.75185	5.7755	5.7327	5.79004	5.77352	5.71323	5.78961	5.73644	5.72104	5.76079	5.7661	5.80661	5.74194	5.74731	5.81494	5.78209	5.80273	5.73677	5.76766	5.78275	5.69692	5.79423	5.8058	5.79392	5.73999	5.75198
GCF_001611055	1.12529	0.944641	1.05653	1.07594	1.12607	1.17016	1.16986	0.966782	1.26844	1.12793	1.13614	1.1317	1.16612	1.12756	0.998215	0.916176	1.05823	1.09351	1.19032	1.02347	1.16179	1.1189	0.981064	1.04935	0.920792	0.899796	1.20297	1.23162	0.923599	1.07196	1.11799	1.07393	1.09658	1.03172	1.0721	0.974777	1.13047	0.814377	1.08691	1.1698	1.14768	0.995865	0.940292	1.03499	1.08257	1.08446	1.11798	0.994576	1.00861
GCF_001611095	1.13097	0.955597	1.07797	1.0699	1.10036	1.20527	1.20717	0.965988	1.27234	1.18097	1.14255	1.13588	1.14991	1.12312	1.01134	0.955223	1.05054	1.13611	1.23171	1.02834	1.18985	1.15936	0.98484	1.08772	0.940323	0.874001	1.23917	1.18713	0.927872	1.07037	1.13638	1.07982	1.10004	1.02515	1.08228	0.964645	1.15636	0.823776	1.11578	1.18079	1.15521	1.00127	0.934029	1.06471	1.10408	1.11363	1.16115	1.00027	0.996201
GCF_001644765	1.14969	1.09335	1.11915	1.07848	1.06799	1.16278	1.14697	0.97554	1.17386	1.08665	1.09032	1.1595	1.10404	1.07864	1.01575	0.881981	1.06035	1.06012	1.09695	1.12991	1.13522	1.06677	1.14619	1.06374	1.02865	1.13763	1.05801	1.13515	0.899033	1.0984	1.05906	0.288696	1.10986	0.926544	1.09557	1.02417	1.16443	1.05498	1.04547	1.10617	1.0879	1.09692	1.2253	0.009216	1.00284	1.00823	1.12668	1.05576	1.12152
GCF_001646625	1.07109	0.925079	1.11333	1.00002	1.09085	1.13594	1.13487	0.904404	1.12696	1.08154	1.04424	1.16571	1.08294	1.0891	0.976128	0.932129	1.00707	1.07579	1.11861	1.12181	1.15144	1.07711	0.956947	0.99588	0.998444	0.965912	1.1074	1.08479	0.92514	1.02711	1.05139	1.06982	1.09473	0.947662	1.127	0.949524	1.15605	0.963135	1.04378	1.08396	1.04208	0.933823	1.05785	1.14893	1.10437	1.1232	1.07724	0.99173	0.987282
GCF_001648215	1.06177	1.04627	0.993668	1.03945	1.019	1.0135	1.00687	0.977753	1.00494	0.961914	0.971664	0.991867	0.96373	0.956566	0.95829	0.853836	0.916191	1.00491	1.02679	0.978828	1.01704	0.935806	1.01929	0.966995	1.00112	1.04663	1.01708	1.0594	0.884056	1.00792	0.942169	0.226593	0.970764	0.89019	1.00377	0.986862	1.08299	0.943214	0.97757	0.999474	0.984795	1.03816	1.05708	0.124794	0.976807	0.981934	0.994286	0.972649	1.07342
GCF_001663195	0.977325	0.959122	1.04317	1.00053	1.02402	1.07147	1.07957	0.890854	1.07923	1.00388	0.997925	0.995087	0.999603	0.964432	0.92907	0.886032	1.01266	0.997452	1.03974	1.02381	0.996719	1.01514	0.488144	0.958794	0.910995	0.116035	1.04101	1.04829	0.927887	1.02192	1.01987	0.979347	0.964127	0.93222	0.960014	0.992889	1.0523	0.897919	0.964401	1.03459	0.991272	0.475616	0.933952	1.07565	1.02029	1.03323	0.998215	0.97142	0.423203
GCF_001663295	1.12868	1.01556	1.05785	1.04956	0.935463	1.00886	1.01327	0.977875	1.00011	0.940887	0.958984	0.994049	0.928848	0.968109	1.11224	0.863174	1.0494	1.0388	1.00218	1.15131	1.04394	0.926147	1.23959	0.954353	1.06355	1.12819	0.945145	1.01537	0.901993	1.09563	0.926453	1.01494	0.998894	0.947128	1.05122	0.999916	1.10672	1.12322	0.920883	1.07683	0.949501	1.20544	1.22583	1.15958	0.993912	0.974167	1.10021	1.03288	1.07523
GCF_001663435	1.18915	1.09083	1.09935	1.12872	1.03464	1.20525	1.21077	1.02286	0.892899	1.07465	1.12149	1.17963	1.09029	1.1096	1.06642	0.954498	1.0796	1.1086	1.15269	1.22357	1.17112	1.06294	1.17773	1.07159	1.06386	1.16684	1.12106	1.17601	0.942375	1.08185	1.08448	0.290825	1.1541	0.972916	1.08913	1.06709	1.19615	1.18053	1.0463	1.09131	1.12159	1.18841	1.23448	0.373489	1.07953	1.08589	1.08987	1.11548	1.10983
GCF_001663455	1.17081	1.09863	1.09404	1.11634	1.11485	1.07155	1.06787	1.0001	1.20664	1.09433	1.0818	1.14158	1.09701	1.0331	0.945724	0.895874	1.03734	1.19492	1.13213	1.11171	1.07002	1.08565	1.12951	1.09966	0.972633	0.99511	1.19682	1.07616	0.900208	1.14233	1.09463	1.04367	1.0381	0.949768	1.05202	1.08987	1.12354	1.04445	1.0769	1.18909	1.11327	1.10397	1.09193	1.13237	1.17557	1.20176	1.18086	1.11083	1.08983
GCF_001675125	1.17941	1.05194	0.954155	1.12714	0.386528	0.009293	0.010574	0.991745	0.471283	0.134094	0.09227	0.102203	0.09803	0.400909	1.0361	0.898849	0.809059	0.224937	0.129898	1.11908	0.129059	0.069733	1.15045	0.601929	1.04759	1.01099	0.104713	0.100479	0.891006	1.09303	0.082474	1.07497	0.124176	0.964813	0.168564	0.953415	1.18761	1.12851	0.403351	1.00404	0.141632	1.1443	1.1097	1.13493	1.10935	1.11064	1.00592	1.04915	1.15498
GCF_001676825	1.04335	0.9198	1.1442	0.964249	1.09377	1.13036	1.13086	0.912369	1.13959	1.05949	1.08298	1.16091	1.05266	1.0757	1.01759	0.944466	1.01759	1.07941	1.09482	1.09994	1.1363	1.06803	0.975555	1.00461	0.979446	0.967178	1.11899	1.10825	0.918777	1.07077	1.04854	1.09825	1.0818	0.930115	1.13068	0.943008	1.1709	0.983597	1.06908	1.11285	1.02822	0.942009	1.02598	1.1152	1.12286	1.10598	1.08551	0.995163	0.983337
GCF_001701425	1.04075	1.07707	0.953491	1.09154	1.05263	1.06769	1.07736	0.961746	1.10091	0.993027	0.973145	1.00275	1.03734	0.950424	0.953102	0.824875	1.00418	1.11105	1.01529	1.00884	1.01396	1.03848	1.04912	1.03835	0.961029	1.03745	1.04658	1.02234	0.86174	1.01065	1.05424	0.291504	0.978561	0.874756	0.99585	1.00604	1.06651	1.03966	0.908165	1.06709	1.01559	1.03099	1.05035	0.263153	1.01263	1.01474	1.05757	1.05865	1.04379
GCF_001701835	1.10896	0.950104	0.8703	1.06172	0.315437	0.327972	0.326118	0.951103	0.316162	0.356163	0.309708	0.342926	0.407097	0.241531	0.957565	0.825661	0.983986	0.453247	0.346924	0.997574	0.313278	0.377609	1.10101	0.497147	0.966461	0.9254	0.401245	0.339645	0.85112	1.01596	0.383675	1.02374	0.322998	0.886322	0.301651	0.935356	1.06547	1.08453	0.221481	0.925827	0.356834	1.10054	0.972321	1.05895	1.04895	1.04222	0.889801	0.968063	1.07819
GCF_001701845	1.19646	1.03707	0.995499	1.0842	0.427795	0.155014	0.138519	1.00291	0.495956	0.122574	0.115196	0.12056	0.128784	0.372467	1.02805	0.874878	0.876503	0.241745	0.211243	1.12405	0.083176	0.130447	1.1085	0.619583	1.02446	0.999969	0.161957	0.174026	0.858765	1.07488	0.158066	1.01054	0.138809	0.997406	0.155556	0.914505	1.07319	1.12084	0.326813	0.947876	0.228241	1.12727	1.09792	1.13831	1.11654	1.07852	0.947113	1.01551	1.12292
GCF_001702045	1.21027	1.07037	1.00409	1.20678	0.435417	0.110214	0.10984	1.0106	0.563461	0.087753	0.072945	0.178749	0.063492	0.385422	1.0489	0.898788	0.903763	0.284187	0.211105	1.10659	0.089867	0.05249	1.18547	0.619553	1.05769	0.999855	0.195389	0.185562	0.87175	1.10912	0.061447	1.03911	0.112808	0.978256	0.153854	0.973557	1.16193	1.19752	0.342545	0.996964	0.186478	1.17247	1.17595	1.16238	1.1424	1.11574	1.00468	1.08059	1.12418
GCF_001704235	1.99442	1.9729	1.87904	1.94196	1.92484	1.94411	1.93748	1.9214	1.92642	1.96805	1.98634	1.94395	1.99905	1.94257	1.91553	1.84975	2.06541	2.0703	1.99516	1.54436	1.96836	1.9716	1.94044	1.88707	1.9026	1.95412	2.01851	1.9567	1.80383	1.88602	1.96756	1.87303	1.94702	1.87753	1.99251	1.85543	2.0168	2.04384	1.89727	2.04875	1.9721	2.00302	2.0258	2.1051	2.06307	2.08603	2.01692	1.94368	1.99911
GCF_001705385	1.19173	1.05611	0.982529	1.15663	0.415611	0.020096	0.020081	1.00877	0.48938	0.090591	0.079971	0.082474	0.119614	0.35833	0.986893	0.905602	0.820625	0.245773	0.131775	1.11507	0.081841	0.098389	1.16202	0.620941	1.03514	0.98378	0.147079	0.054779	0.877411	1.1219	0.093658	1.07883	0.090775	0.973694	0.125458	0.947212	1.15778	1.11562	0.33551	1.01018	0.12085	1.15595	1.13158	1.16861	1.12822	1.13017	1.02431	1.04045	1.13998
GCF_001708225	1.01798	0.052444	1.01607	1.00581	1.04968	1.13965	1.14386	0.108749	1.16264	1.04985	1.10103	1.0694	1.08709	1.1007	0.999001	0.867493	1.06213	1.03516	1.11079	1.09342	1.13898	1.06718	1.10301	0.999588	0.91246	1.0703	1.14847	1.18864	0.888031	1.01138	1.04921	1.11781	1.06879	0.945679	1.08786	0.997795	1.17142	1.08676	1.01495	1.10167	1.07475	1.07735	1.13544	1.14138	1.06017	1.07649	1.11869	0.943596	0.950424
GCF_001708245	0.898369	0.08728	0.919571	0.980713	0.907097	1.00659	1.00777	0.026489	1.01137	0.965958	1.00603	0.977264	0.975212	0.912735	0.912033	0.883163	0.977798	0.940079	0.966019	0.963898	1.00137	0.965576	0.881058	0.865906	0.916321	0.88887	0.959045	0.988525	0.873344	0.963783	0.970596	0.942062	0.971558	0.930283	0.951172	0.922226	0.973305	0.896423	0.898697	0.970795	1.00398	0.887711	0.967308	0.957642	0.910179	0.936928	0.956604	0.924438	0.892532
GCF_001709275	1.12209	1.01578	1.0363	1.10504	1.10655	1.14318	1.13913	0.884399	1.12498	1.14484	1.13562	1.04356	1.15129	1.13821	0.964859	0.866646	1.04401	1.13751	1.13518	1.11462	1.19902	1.15717	0.00312	0.978935	0.845261	0.452667	1.21756	1.11515	0.9039	1.06166	1.13104	1.06314	1.11401	0.947937	1.16155	0.969986	1.16274	1.03033	1.08324	1.10232	1.11354	0.01622	1.10042	1.18123	1.13668	1.14299	1.10932	1.00652	0.208603
GCF_001709295	0.985031	0.915176	1.00853	0.970764	1.01114	1.04179	1.0289	0.849426	1.08852	1.04188	1.05321	1.08072	1.05248	1.03497	0.966431	0.862305	0.961571	1.00177	1.01587	1.02711	1.08872	1.03191	0.138519	0.97506	0.847427	0.459274	1.0363	1.04565	0.899292	0.948105	0.992554	0.957123	1.05466	0.836624	1.03529	0.957565	1.04282	0.876099	0.999969	1.02576	1.03667	0.121254	0.962112	1.06998	0.951996	0.951126	1.00979	0.935936	0.171791
GCF_001721725	1.05303	0.924355	0.848328	0.935593	0.926933	1.02796	1.00987	0.887009	1.04607	0.985611	0.960854	0.979187	0.978851	0.89325	0.848114	0.854019	0.930237	0.971954	0.973083	0.904846	1.01839	0.9767	0.974495	0.841988	0.935806	0.886932	1.02444	0.99823	0.354889	1.00163	0.967537	0.934601	0.991058	0.910583	1.02019	0.904297	0.986649	0.998192	0.88887	1.00053	0.967674	1.04274	1.04422	0.939316	1.03363	1.03327	0.992096	0.874367	0.949677
GCF_001741545	1.12079	1.02553	0.939896	1.01009	1.02179	1.09511	1.08858	0.911713	1.15418	1.07827	1.09392	1.04503	1.10554	0.997826	0.914581	0.869064	1.03226	1.12306	1.112	1.05937	1.13248	1.08306	1.0296	0.952103	0.973824	1.03703	1.11083	1.09889	0.360428	1.13573	1.0556	1.01347	1.07046	0.908318	1.08298	0.911591	1.09032	1.07397	0.97879	1.11905	1.04245	1.09758	1.09637	1.02336	1.14201	1.12802	1.08479	0.910172	1.00549
GCF_001741665	1.15659	1.01982	0.959854	1.03787	1.05644	1.08038	1.07558	0.926514	1.16754	1.0824	1.0984	1.02129	1.09038	0.994453	0.933731	0.877502	1.076	1.12399	1.10529	1.09324	1.10658	1.10297	1.07907	0.973846	0.988297	1.03662	1.12523	1.07923	0.354027	1.09351	1.08635	1.02602	1.06673	0.937012	1.07767	0.946281	1.10872	1.07816	0.992569	1.18449	1.05276	1.13921	1.10503	1.02682	1.20126	1.15176	1.14785	0.946136	1.0373
GCF_001746535	1.11945	1.00137	1.05051	1.05251	0.992523	1.08502	1.07649	0.970963	1.07182	1.02957	1.04655	1.02409	1.04388	0.980148	0.977402	0.849525	0.915939	0.993439	1.0226	1.00193	1.05168	1.01692	1.08919	0.976471	1.00017	0.996689	1.03754	1.0696	0.889702	1.03787	1.02406	0.240311	1.00967	0.907898	1.04461	0.949966	1.10261	1.07279	0.985916	1.05916	1.04011	1.12702	1.14233	0.074371	0.993164	0.98243	1.04144	1.00416	1.00578
GCF_001750805	1.03531	0.938622	1.04505	1.08562	1.08046	1.0895	1.08594	0.890533	1.20351	1.10151	1.05742	1.11343	1.10625	1.07688	0.987732	0.868294	1.02214	1.16339	1.12245	1.00886	1.12611	1.09399	0.558014	1.06232	0.899704	0.276459	1.1296	1.17622	0.894852	1.02643	1.07942	1.06686	1.08461	0.887688	1.07898	1.00417	1.13287	0.898262	1.11787	1.09592	1.05841	0.51973	0.946671	1.05891	1.07443	1.09063	1.08238	0.967194	0.48378
GCF_001855315	1.07166	1.04898	1.07184	1.06966	1.02664	1.07524	1.07362	1.00583	1.05839	1.00632	1.01437	1.03432	1.02161	0.969215	0.97612	0.889069	0.983749	1.00326	0.982773	1.04113	1.02583	1.0081	1.07178	1.01201	1.02344	1.02113	1.0092	1.0658	0.898979	1.04528	1.03268	0.251495	0.993362	0.933716	1.03525	0.996025	1.09895	1.04878	0.975143	1.06001	1.01661	1.10729	1.13605	0.145554	0.958542	0.974823	1.08404	1.04982	1.09518
GCF_001870165	0.976974	1.00235	0.928078	0.975662	0.972595	1.05926	1.03326	0.927444	1.02991	0.965836	0.988312	0.991516	0.983047	0.94957	0.944565	0.868225	0.980667	0.99382	1.00599	0.994263	1.02495	0.968895	0.986519	0.927368	0.998451	1.01446	1.02268	1.00534	0.92424	0.986374	0.972115	0.935188	0.974319	0.886063	0.98896	0.945015	1.03661	0.976494	0.925926	0.962135	0.984978	1.05646	1.16887	1.05984	0.92247	0.979485	0.947311	0.930923	1.04546
GCF_001885255	1.0835	1.0618	1.03833	1.04173	0.999725	1.06726	1.05923	1.0233	1.04524	1.01402	1.01671	1.04267	1.01952	1.02303	0.985489	0.878464	1.0295	0.989227	1.02243	1.05681	1.03368	0.99659	1.08986	0.997299	1.00212	1.04236	1.00373	1.08104	0.894966	1.09305	1.00627	0.242371	1.01076	0.930122	1.01258	0.982407	1.12468	1.07466	1.00166	1.02727	1.03018	1.10938	1.15999	0.223335	0.995972	0.971466	1.04122	1.0331	1.05594
GCF_001887995	1.12927	0.999199	0.93187	1.04541	1.00082	1.08308	1.08931	0.938354	1.10977	1.02831	1.05122	1.08164	1.04813	1.02211	0.921127	0.868362	1.04993	1.09926	1.10605	0.949219	1.04936	1.03683	1.05463	0.973915	0.962997	0.977348	1.12143	1.04668	0.817352	1.03863	1.04905	1.00977	0.993088	0.887375	0.963753	0.9104	1.02737	1.04334	0.990326	1.09251	0.996292	1.02563	1.0582	1.07213	1.03772	1.06243	1.04724	0.971436	1.03117
GCF_001902195	1.19836	1.06357	1.00092	1.16522	0.423004	0.0495	0.048874	0.970505	0.475647	0.111015	0.091202	0.073647	0.155746	0.303375	0.988876	0.88475	0.82827	0.157196	0.107056	1.08041	0.090271	0.17363	1.12514	0.64563	1.01688	0.924759	0.117004	0.041245	0.894852	1.09892	0.187843	1.05028	0.093918	0.970734	0.131165	0.944626	1.14075	1.15176	0.294632	1.00432	0.127022	1.15138	1.09578	1.16528	1.14977	1.15371	1.01027	1.0783	1.0735
GCF_001902215	1.1806	1.06494	0.989044	1.15616	0.410172	0.056793	0.05764	0.97934	0.491791	0.098419	0.087875	0.060799	0.160889	0.325241	1.01854	0.893753	0.839363	0.160439	0.106216	1.11034	0.071358	0.17038	1.16145	0.671837	1.04277	0.93399	0.113213	0.039871	0.870728	1.10892	0.202187	1.07944	0.077744	0.998062	0.123428	0.956482	1.14102	1.12006	0.316299	1.00487	0.125061	1.15607	1.07812	1.17264	1.16298	1.16277	1.00504	1.07193	1.09436
GCF_001902235	1.19427	1.06902	0.995682	1.15436	0.428467	0.054932	0.060501	0.988312	0.505859	0.096466	0.095772	0.063812	0.151962	0.32576	1.01733	0.894142	0.838745	0.15667	0.101799	1.11222	0.07666	0.175964	1.17642	0.646217	1.04808	0.933487	0.101303	0.034195	0.883644	1.13083	0.200287	1.0695	0.088455	0.990471	0.132469	0.948006	1.14775	1.13	0.319794	1.01654	0.117432	1.18869	1.0963	1.18474	1.15373	1.15442	1.02232	1.07709	1.1078
GCF_001902255	1.14604	1.0714	0.904869	1.0762	0.407509	0.14016	0.124451	0.994736	0.489044	0.090553	0.069809	0.091789	0.150558	0.310745	0.968437	0.856697	0.821732	0.247467	0.184265	1.05279	0.064651	0.143585	1.07344	0.608086	0.990837	0.954971	0.201881	0.123596	0.863419	1.09593	0.153564	1.01128	0.068748	0.932281	0.13205	0.941193	1.07484	1.12976	0.330887	0.912529	0.114471	1.11212	1.07379	1.10362	1.09322	1.08395	0.921227	1.02216	1.13138
GCF_001902335	1.03981	0.921471	1.06209	0.914658	0.855804	0.916237	0.917908	0.926308	0.959045	0.887497	0.901062	0.918022	0.920395	0.9049	1.02161	0.849075	1.02537	0.945251	0.975655	1.1049	0.899666	0.87468	1.18008	0.84819	1.02013	1.15309	0.923744	0.952805	0.836746	1.05723	0.859375	1.01154	0.873871	0.865288	0.921677	0.972107	1.1376	1.02046	0.871956	1.1077	0.875595	1.13975	1.07047	1.14122	1.01533	1.02982	1.10512	0.964111	1.04602
GCF_001902355	1.17058	1.01303	0.973434	1.10226	0.592659	0.629532	0.619522	0.878403	0.554825	0.603683	0.596794	0.566063	0.648514	0.477966	0.960281	0.871643	0.960022	0.739685	0.640793	1.08376	0.579819	0.695221	1.01914	0.224411	0.988754	0.972923	0.700577	0.603378	0.84906	1.10126	0.683151	1.01956	0.534729	0.951782	0.568314	0.909012	1.12355	1.08435	0.485687	1.07471	0.597466	1.08186	1.08334	1.19591	1.12215	1.14569	1.02242	1.00076	1.08171
GCF_001902395	1.06378	0.960297	1.02203	1.07306	1.1133	1.09925	1.05854	0.865921	1.1127	1.07954	1.08412	1.0269	1.13583	1.02452	0.957474	0.911118	1.06963	1.17746	1.07417	1.07588	1.06977	1.1184	0.438721	1.0453	0.934052	0.116142	1.15865	1.03622	0.943748	1.05447	1.12032	1.02951	1.02745	0.901093	1.00124	0.983971	1.1749	0.950256	1.02071	1.10564	1.07648	0.436752	0.924652	1.14952	1.10963	1.15435	1.08143	1.04342	0.529282
GCF_001902415	1.04437	0.976768	0.88327	1.05636	0.285675	0.290909	0.286392	0.942848	0.267632	0.280899	0.28566	0.293228	0.366913	0.19455	0.96965	0.840073	1.02556	0.400101	0.314941	1.0357	0.27494	0.350616	1.0961	0.459251	0.991936	0.912521	0.34874	0.299423	0.854385	1.01874	0.357788	1.00555	0.296661	0.910255	0.29438	0.926453	1.06085	1.08204	0.183716	0.894775	0.315369	1.09357	1.01062	1.07097	1.0312	1.06692	0.885971	1.00886	1.04061
GCF_001902435	1.16638	1.02142	1.01798	1.12016	1.02715	1.20367	1.20815	0.953751	1.18376	1.15266	1.12717	1.10921	1.17577	1.11704	1.02144	0.923706	1.08535	1.07032	1.15399	1.10125	1.18343	1.11633	1.05896	1.00842	0.928802	0.973953	1.16951	1.16876	0.899506	1.11743	1.14219	1.05403	1.12325	0.97049	1.15105	1.01489	1.16763	0.96756	1.07298	1.17178	1.12865	1.0663	0.169449	1.07517	1.22577	1.20596	1.12868	1.02548	1.03345
GCF_001902475	1.06975	0.997421	0.962006	1.07306	0.31871	0.437485	0.455742	0.956909	0.306625	0.436981	0.443214	0.422348	0.456802	0.253464	1.03863	0.836655	0.993309	0.424225	0.483368	1.05699	0.41951	0.449005	1.07134	0.51535	0.977615	1.03161	0.42701	0.477478	0.827759	1.01308	0.428665	1.03944	0.459015	0.909126	0.444122	0.90834	1.14128	1.10069	0.276184	0.907181	0.38443	1.05161	1.07352	1.07507	1.07098	1.07082	0.916695	0.967125	1.12707
GCF_001902515	1.18149	0.999718	1.02309	1.11375	1.04283	1.20348	1.21062	0.94223	1.17156	1.13138	1.12366	1.08845	1.16365	1.08588	1.01382	0.913559	1.09628	1.05862	1.14684	1.11323	1.16834	1.08817	1.06306	0.985733	0.931091	0.974503	1.17291	1.15732	0.919327	1.14538	1.11337	1.05672	1.09586	0.988029	1.10794	0.994675	1.15597	0.969742	1.04819	1.21256	1.11829	1.07642	0.177414	1.07424	1.20987	1.24866	1.18111	1.01521	1.01955
GCF_001902535	1.14926	1.02309	1.03743	1.09905	0.309677	0.317642	0.323235	0.940392	0.316132	0.308037	0.310471	0.296333	0.356468	0.251053	0.969048	0.847366	0.940323	0.381744	0.342194	1.08604	0.299911	0.358902	1.11478	0.570686	0.965836	0.981873	0.36969	0.285919	0.899475	1.07362	0.354797	0.966827	0.250778	0.908691	0.309334	0.916672	1.08059	1.12875	0.228455	0.943382	0.285164	1.1194	1.00212	1.13593	1.13977	1.13786	0.921341	1.04282	1.09206
GCF_001908515	1.05896	1.05475	1.0711	1.02313	1.05447	1.12402	1.10637	0.942619	1.13091	1.09841	1.07838	1.11049	1.08868	1.15376	1.07321	0.92984	1.02123	1.13733	1.11786	1.15567	1.13827	1.0649	1.10249	1.07756	1.003	1.14052	1.07493	1.12392	0.887573	1.07488	1.08838	1.07117	1.10359	0.958611	1.13216	0.9655	1.07625	1.05665	1.07648	1.1189	1.04312	1.09436	1.18611	1.18405	1.15496	1.16269	1.12125	1.04463	1.09134
GCF_001908595	1.08696	1.05151	1.01824	1.01956	0.996185	1.08927	1.08109	0.982529	1.04614	0.988602	1.0173	1.04889	1.04288	1.04793	0.98719	0.891479	1.01043	0.996063	1.04073	1.03351	1.03024	0.991035	1.08235	0.974365	1.01114	1.05426	1.00107	1.06004	0.898094	1.05804	1.0024	0.236946	0.994362	0.927139	1.032	0.974724	1.15083	1.0807	1.00722	1.01158	1.03695	1.11853	1.14836	0.235519	0.998772	0.972687	1.01211	1.05855	1.05949
GCF_001908625	1.09557	1.06301	1.05129	1.07124	1.00121	1.08727	1.09003	1.01001	1.05025	0.986435	1.04408	1.05809	1.03934	1.02855	1.00124	0.897125	1.008	0.976128	1.03677	1.01114	1.03839	0.994598	1.07967	0.979813	1.00324	1.0434	1.00757	1.09032	0.902557	1.04849	0.994461	0.248337	1.02369	0.93248	1.03394	0.981339	1.12556	1.04248	1.01571	1.04207	1.04787	1.06651	1.15192	0.239677	1.00294	1.00078	1.06316	1.05911	1.05373
GCF_001908655	1.05376	1.03787	1.01543	1.0308	0.976822	1.08276	1.07469	0.985504	1.03361	0.999825	1.01417	1.039	1.02661	1.03808	0.991333	0.891541	1.01331	0.996307	1.02832	1.01453	1.02774	0.998642	1.07818	0.967102	1.01116	1.04463	0.997337	1.05798	0.898071	1.06662	0.996613	0.236374	0.979507	0.9272	1.02093	0.976234	1.14069	1.07468	1.02145	1.00305	1.03621	1.11508	1.14825	0.230835	1.00336	0.964035	1.01254	1.0534	1.06424
GCF_001908675	1.06896	1.05682	1.02574	1.03566	0.977661	1.09256	1.08448	0.980423	1.02841	0.982788	1.0368	1.04629	1.03392	1.04298	0.988243	0.891602	1.00246	0.9991	1.05116	1.03435	1.05776	0.988602	1.08693	0.965668	1.01131	1.03619	1.00142	1.06967	0.898148	1.07636	1.0087	0.246597	1.00967	0.927223	1.04868	0.977104	1.12807	1.09464	1.01073	0.994308	1.03062	1.12057	1.13915	0.229965	1.01252	0.973724	1.02104	1.05869	1.06692
GCF_001908695	1.07368	1.05306	1.028	1.0292	0.981873	1.08861	1.0806	0.986557	1.03316	0.983475	1.03198	1.03175	1.03242	1.03982	0.99469	0.891693	0.992233	0.986946	1.04318	1.03641	1.03513	0.99559	1.07425	0.969337	1.01115	1.03538	1.00744	1.05276	0.898033	1.07202	1.01244	0.24691	1.0014	0.927345	1.02641	0.982414	1.13556	1.09132	1.01083	1.01125	1.041	1.10918	1.14422	0.224487	1.00552	0.970123	1.02515	1.05545	1.06236
GCF_001908715	1.11476	1.01318	0.977562	1.04482	0.284485	0.285965	0.283775	0.931778	0.326057	0.285454	0.279503	0.268784	0.339851	0.243462	0.966896	0.826721	0.901627	0.359985	0.273087	1.03492	0.308159	0.355423	1.06438	0.568024	0.96302	0.952049	0.30275	0.264366	0.86644	1.02716	0.349335	0.999367	0.273911	0.887962	0.317688	0.925507	1.09494	1.06506	0.236603	0.9039	0.274734	1.07196	0.965256	1.07824	1.05078	1.05955	0.867142	1.02156	1.08172
GCF_001908875	1.07634	1.05623	1.03616	1.04172	0.99147	1.09948	1.09147	0.983025	1.04892	0.99559	1.04276	1.05441	1.05174	1.04504	1.00895	0.892975	0.998398	0.999275	1.05395	1.03134	1.03757	1.00021	1.07944	0.974472	1.01115	1.02645	1.00758	1.06274	0.897972	1.07326	1.01515	0.251671	0.993286	0.928543	1.03212	0.982971	1.15184	1.07101	1.01139	1.01923	1.04158	1.11786	1.1526	0.242737	1.01752	0.973244	1.03204	1.06153	1.07529
GCF_001908895	1.03798	0.955292	0.861115	1.02087	0.25843	0.279099	0.271545	0.957932	0.227417	0.309036	0.298538	0.32785	0.336319	0.178757	0.954758	0.827591	0.963715	0.385262	0.305779	1.00682	0.273758	0.354652	1.04529	0.450439	0.95639	0.896988	0.332008	0.29541	0.847725	1.01737	0.34639	1.00116	0.277611	0.881317	0.289261	0.931	1.05254	1.07368	0.189133	0.879791	0.307831	1.06058	0.980072	1.03149	1.03528	1.03321	0.880539	0.993095	1.02007
GCF_001913175	1.14305	0.978851	0.99128	1.08652	1.03139	1.19349	1.21777	0.956406	1.16162	1.19964	1.16411	1.12974	1.19636	1.11781	0.988647	0.913261	1.03542	1.07616	1.17641	1.0191	1.1584	1.13644	1.0195	0.998505	0.924683	0.958153	1.18276	1.15774	0.932205	1.10159	1.14743	1.07043	1.16808	0.950607	1.11458	0.994804	1.18099	0.939377	1.07602	1.16309	1.12115	1.0583	0.154221	1.07195	1.16699	1.19765	1.17189	0.998199	1.01796
GCF_001922465	1.23842	1.07552	1.00261	1.19769	0.379402	0.503609	0.496155	1.02021	0.004585	0.478775	0.459953	0.493011	0.488113	0.319122	1.09009	0.921722	1.11239	0.513672	0.501816	1.09732	0.449837	0.452286	1.14037	0.508942	1.08649	1.06253	0.482605	0.480392	0.924164	1.12222	0.476532	1.10488	0.464859	1.01155	0.457481	1.01193	1.18051	1.15656	0.283348	0.965317	0.450684	1.16924	1.16928	1.15751	1.13005	1.12691	0.935532	1.03944	1.12781
GCF_001936035	0.978104	0.95697	0.949097	1.09052	1.00943	1.06121	1.06763	0.904457	1.11426	1.03732	1.04456	1.10164	1.08528	1.00191	0.897247	0.842972	0.954674	1.09566	1.10048	1.01338	1.09694	1.06715	1.03015	0.995499	0.876434	0.936249	1.13716	1.07755	0.826523	1.04637	1.08641	1.08	1.0695	0.92131	1.12042	0.944916	1.08952	0.985329	0.9814	1.08507	1.05066	1.00652	1.03857	1.01932	1.04397	1.05307	1.10038	1.00979	0.996574
GCF_001939885	1.01201	0.939072	0.907959	0.939285	0.920029	1.07817	1.08485	0.953323	1.07239	0.983154	1.00301	0.992744	0.989578	0.993713	0.985657	0.856697	0.993515	0.929321	1.04748	1.04862	1.06984	0.968445	1.12431	0.888626	1.00153	1.07349	1.05725	1.07509	0.867783	1.01608	0.969528	0.978943	1.02135	0.923111	1.07046	0.921326	1.11918	1.09514	0.948318	1.03928	0.966019	1.07327	1.17572	1.01953	0.970276	0.989899	1.04365	0.93808	1.0678
GCF_001952835	1.01679	0.903122	1.00517	0.940262	0.968948	0.984207	0.988724	0.878693	1.04144	0.976166	0.97403	1.00807	1.00642	0.980354	0.894943	0.846535	1.03263	0.982254	0.968369	0.992767	0.982895	0.992706	0.978409	0.937256	0.939285	0.91127	1.03076	1.01562	0.907684	1.02519	0.987183	0.921402	0.948395	0.913513	0.984123	0.95459	1.00581	0.912727	0.985031	1.05113	1.00406	1.00447	1.03133	1.04703	1.00019	0.977737	1.026	0.962433	0.971771
GCF_001952875	1.08121	1.00178	0.973938	1.02958	1.05172	1.06796	1.06426	0.927643	1.11095	1.06438	1.07577	1.01002	1.09364	1.00539	0.960358	0.825111	0.938675	1.06424	1.04231	1.04718	1.07376	1.07988	1.01857	0.986954	0.933441	1.00459	1.01041	1.08023	0.840927	0.989685	1.07431	0.019379	1.06821	0.859085	1.0517	0.954582	1.12219	1.09927	0.987793	1.10235	1.04729	1.03134	1.07234	0.320351	1.02219	0.996506	1.11337	0.978134	0.969902
GCF_001952895	1.1062	1.04976	0.971199	1.08936	0.304756	0.351639	0.35527	0.956161	0.359604	0.366074	0.335709	0.328751	0.401947	0.251434	0.967377	0.839844	1.03828	0.454613	0.342903	1.09892	0.362015	0.378983	1.0601	0.551651	0.986816	1.00436	0.334419	0.322731	0.838776	1.054	0.390854	0.998985	0.320602	0.910515	0.376816	0.928375	1.0732	1.075	0.240959	0.951065	0.34063	1.05315	1.03458	1.06587	1.06705	1.02455	0.951401	1.06226	1.05576
GCF_001952915	1.12744	1.08617	0.937477	1.17651	0.455276	0.066391	0.068848	0.954628	0.577148	0.143768	0.147667	0.107903	0.140671	0.39901	0.950958	0.886414	0.813126	0.216042	0.120941	1.05289	0.18428	0.123322	1.10775	0.660538	1.04208	0.958977	0.143158	0.097664	0.858139	1.08369	0.160156	1.04577	0.159225	0.905197	0.232773	0.983521	1.06969	1.09802	0.397003	0.959846	0.183159	1.07996	1.06696	1.14851	1.10883	1.10266	0.984451	1.02673	1.13205
GCF_001956965	1.06987	1.04062	1.02202	1.03226	0.975418	1.08268	1.0747	0.982948	1.04025	0.986252	1.00512	1.04007	1.0171	1.03191	0.992485	0.891563	1.00268	0.998085	1.0381	1.01307	1.04524	0.990555	1.077	0.969788	1.01117	1.04015	0.999817	1.05229	0.890564	1.08626	0.995148	0.245934	0.979706	0.927208	1.03722	0.980789	1.13969	1.07338	1.01238	1.00716	1.04099	1.12283	1.14261	0.221863	1.00246	0.970062	1.02573	1.06967	1.06136
GCF_002009075	1.1302	0.991486	1.13969	1.05583	0.358978	0.524445	0.535614	0.968796	0.385803	0.452354	0.472397	0.473877	0.415939	0.271866	1.06801	0.867783	1.02029	0.486938	0.557037	1.0905	0.40638	0.447739	1.17852	0.624603	1.0014	1.14379	0.402634	0.540016	0.857025	1.05376	0.456848	1.06207	0.433136	0.969131	0.42215	0.944771	1.09009	1.16478	0.247665	0.973862	0.411171	1.11422	1.151	1.12479	1.11783	1.0958	0.97683	1.04251	1.11958
GCF_002055765	1.00624	1.01386	1.06191	1.05696	1.1469	1.10901	1.12102	0.894577	1.06998	1.02222	1.09711	1.05692	1.08188	1.0142	0.975388	0.860275	1.03224	0.954132	1.01271	1.0838	1.09961	1.07768	1.07433	1.01053	0.932632	1.0338	1.02658	0.994431	0.878204	0.989822	1.04207	1.04076	1.05389	0.915588	1.07269	0.933449	1.06285	1.05261	1.0062	1.10884	1.01986	1.01099	1.16061	1.19666	1.1293	1.09418	1.08586	0.947662	1.07465
GCF_002055855	1.17635	1.04308	1.0378	1.14899	1.11352	1.09065	1.09271	0.911423	1.1539	1.1058	1.06674	1.04639	1.12827	1.08418	0.981995	0.840637	1.07416	1.16388	1.09255	1.1992	1.09813	1.14123	0.029541	0.975937	0.863678	0.445885	1.20598	1.0889	0.925262	1.09941	1.12435	1.07507	1.0678	0.878906	1.10883	0.967255	1.18884	1.03233	1.08899	1.15037	1.10939	0.048767	1.07302	1.22304	1.17821	1.18184	1.15301	1.04578	0.226746
GCF_002056385	1.17221	1.047	1.02385	1.13423	0.410614	0.06514	0.063721	0.995041	0.459129	0.087906	0.069481	0.085075	0.130783	0.316338	0.986061	0.87468	0.806198	0.204163	0.10704	1.07435	0.069534	0.152901	1.19239	0.624123	1.03108	0.949806	0.112335	0.064178	0.874374	1.10411	0.159317	1.0753	0.072571	0.939423	0.110901	0.970505	1.16516	1.15921	0.303009	0.963791	0.065269	1.18108	1.09264	1.14316	1.1228	1.13085	0.957565	1.09728	1.10384
GCF_002056475	1.24582	1.02019	0.978775	1.15536	0.384193	0.124939	0.119789	0.990852	0.464951	0.073349	0.078873	0.126205	0.103256	0.323044	0.990311	0.882721	0.860474	0.276566	0.173943	1.11548	0.022507	0.123764	1.13271	0.637665	1.02827	0.962532	0.180595	0.12748	0.879898	1.10435	0.120262	1.05573	0.065857	0.959579	0.10144	0.953018	1.16361	1.14957	0.297089	1.00659	0.13092	1.16663	1.15025	1.15045	1.18266	1.19029	0.982025	1.06064	1.12064
GCF_002113865	1.16436	1.09065	0.946869	1.20319	0.344299	0.368279	0.358727	0.94223	0.308914	0.357262	0.382324	0.405106	0.379715	0.224686	0.95369	0.85405	1.02048	0.523651	0.41774	1.10709	0.398659	0.383614	0.981232	0.527107	0.952484	0.840439	0.414581	0.38623	0.85051	1.10075	0.39122	1.0363	0.352715	0.904602	0.369637	0.890762	1.12021	1.08504	0.209862	0.913773	0.410164	1.00966	1.05972	1.13476	1.08568	1.10783	0.931496	1.03162	1.01945
GCF_002116885	0.949783	0.915359	0.855347	0.886047	0.92366	0.975754	0.973938	0.888512	1.01474	0.948395	0.946167	0.918091	0.950638	0.911407	0.853775	0.031799	0.882294	0.915741	0.931946	0.934982	0.99646	0.940994	0.912766	0.888184	0.902451	0.877052	1.00737	0.969421	0.816299	0.947067	0.928238	0.909393	0.908386	0.089966	0.988251	0.898163	0.914001	0.935974	0.918282	0.979454	0.93737	0.891037	1.02922	0.934196	0.939659	0.938042	0.958221	0.877609	0.873367
GCF_002156725	1.1689	1.09604	0.991867	1.16962	0.431152	0.041992	0.042839	0.979156	0.463699	0.094757	0.066071	0.062279	0.130905	0.30555	1.00703	0.900719	0.826111	0.130447	0.095207	1.06708	0.064705	0.157547	1.12197	0.611984	1.01225	0.944824	0.118225	0.041672	0.884697	1.12747	0.15313	1.093	0.085175	0.976646	0.117966	0.928299	1.12672	1.15639	0.303871	0.970474	0.117516	1.16806	1.11126	1.08737	1.14072	1.14957	0.977524	1.04059	1.10644
GCF_002156745	1.17053	1.04877	0.950211	1.06805	0.902214	0.97081	0.973816	0.971115	0.946777	0.914146	0.961662	0.844734	0.973457	0.854126	0.98822	0.908188	1.02502	0.988693	0.930527	1.13564	0.948288	0.93396	1.16119	0.914886	1.04017	0.991814	0.943604	0.911438	0.917091	1.08305	0.94162	1.00595	0.924377	0.961235	0.918655	1.00737	1.16415	1.13098	0.838654	1.1494	0.916428	1.17203	1.13265	1.16874	1.02095	1.01625	1.1573	1.02344	1.1021
GCF_002156785	1.09789	1.06927	1.0502	1.13524	1.12772	1.14951	1.13322	0.855133	1.1286	1.12184	1.09625	1.03939	1.13541	1.12342	0.964561	0.854012	1.04961	1.15239	1.0672	1.1505	1.14923	1.16061	0.017891	1.00056	0.862511	0.471107	1.17334	1.0853	0.954475	1.09053	1.15759	1.06963	1.09296	0.921783	1.11385	0.968246	1.18077	1.04969	1.07665	1.14966	1.14515	0.024734	1.07993	1.18663	1.192	1.21225	1.15474	0.992371	0.229347
GCF_002163895	1.01569	0.031799	1.03982	0.982361	1.09839	1.15178	1.16436	0.109024	1.16833	1.02382	1.12983	1.05911	1.0533	1.08993	0.998093	0.872269	1.30145	0.989441	1.10367	1.10329	1.15443	1.04453	1.34569	0.959213	0.881195	1.33081	1.13799	1.18764	0.882248	1.01688	1.03351	1.13637	1.10992	0.97496	1.11387	1.01094	1.20238	1.28604	1.01402	1.13191	1.06844	1.33701	1.17511	1.38118	1.11413	1.1286	1.10631	0.955597	0.943542
GCF_002164855	1.08519	0.974327	1.02045	1.06548	0.321754	0.472542	0.481857	0.980171	0.291122	0.4319	0.445892	0.418625	0.486053	0.28376	1.0199	0.871338	1.0274	0.416046	0.498611	1.05022	0.400131	0.447006	1.07642	0.510429	0.977997	1.07282	0.405197	0.47464	0.866211	1.02536	0.455109	1.04494	0.385994	0.911659	0.408035	0.920166	1.12819	1.06808	0.259262	0.898033	0.41848	1.08713	1.17802	1.04475	1.1087	1.10594	0.939621	0.956337	1.1508
GCF_002180075	1.21742	1.01996	1.0405	1.1615	0.425575	0.113289	0.112595	1.01044	0.465927	0.100494	0.139366	0.115082	0.151413	0.347595	0.996979	0.895065	0.794586	0.210709	0.114746	1.10868	0.103973	0.157249	1.19904	0.586639	1.03108	0.992966	0.125504	0.087799	0.87851	1.08855	0.157204	1.06502	0.106445	0.975021	0.152328	0.975533	1.17725	1.14864	0.328964	0.987213	0.110977	1.19164	1.10873	1.18681	1.10477	1.11928	1.00093	1.05474	1.12776
GCF_002180155	1.19063	1.03929	1.06243	1.17563	0.442932	0.132339	0.130676	1.00271	0.465515	0.107666	0.154877	0.05629	0.195236	0.304642	0.977203	0.867935	0.781456	0.050186	0.097076	1.11622	0.080185	0.196693	1.18838	0.652504	1.00381	0.961998	0.099991	0.081863	0.863708	1.14525	0.195389	1.09419	0.069725	0.943878	0.139832	0.949951	1.12888	1.14366	0.295815	0.996048	0.048759	1.16412	1.13971	1.24612	1.16492	1.19378	0.994751	1.06381	1.13832
GCF_002180175	1.13166	1.03947	0.92392	1.14836	0.327202	0.435822	0.425011	0.937195	0.24678	0.402557	0.429634	0.450806	0.419479	0.294441	0.972809	0.838211	1.00948	0.469681	0.401489	1.07936	0.429924	0.395874	1.00645	0.530869	0.981468	0.919983	0.378159	0.419006	0.838989	1.08792	0.442085	1.05275	0.408569	0.926498	0.435333	0.899086	1.11576	1.12313	0.252945	0.906349	0.40831	1.02333	1.02043	0.991196	1.05328	1.07303	0.884743	1.0128	1.00795
GCF_002180255	1.12665	1.09654	1.17539	1.06126	1.04101	1.13831	1.10393	0.956085	1.15443	1.06261	1.05539	1.10448	1.06319	1.05875	1.0533	0.939789	1.07358	1.02362	1.11177	1.09364	1.10526	1.03893	1.17328	1.10159	1.03153	1.1311	1.09988	1.14992	0.9021	1.14261	1.03835	1.08635	1.06017	0.974197	1.08269	1.01388	1.06582	1.12077	1.05986	1.18895	1.06887	1.1758	1.12423	1.13872	1.16722	1.15137	1.20194	1.01466	1.09884
GCF_002180295	1.13271	1.05838	0.93119	1.13942	0.4617	0.046753	0.051453	1.00008	0.463348	0.102676	0.102356	0.093422	0.161865	0.337105	0.965515	0.873955	0.819336	0.156372	0.101051	1.05714	0.095779	0.174927	1.11272	0.645042	0.988495	0.972015	0.140625	0.030823	0.865219	1.05218	0.183876	1.1003	0.087769	0.909302	0.134323	0.993919	1.15544	1.12729	0.348816	0.977287	0.099838	1.12997	1.06613	1.12949	1.10873	1.10912	0.977623	1.02896	1.1338
GCF_002180315	1.20346	1.01277	1.03419	1.1368	1.1644	1.19371	1.18225	0.913521	1.15256	1.19313	1.13275	1.08089	1.14912	1.11588	0.957184	0.873863	1.08797	1.22169	1.14835	1.14919	1.18132	1.21883	0.047791	1.05266	0.898643	0.521103	1.20761	1.14006	0.937119	1.09232	1.18646	1.06975	1.14015	0.937912	1.09259	0.949974	1.21018	1.03433	1.12077	1.12988	1.15858	0.123482	1.11403	1.15439	1.21587	1.2204	1.13264	1.02278	0.258469
GCF_002192315	0.985611	1.02042	0.926178	0.972328	0.953339	1.04733	1.04643	0.933273	1.02476	0.97187	1.00115	0.984283	1.03502	0.986237	0.927567	0.844772	0.957474	1.00907	1.01273	1.02651	1.02365	0.969246	0.970856	0.941406	1.01775	0.993393	1.04907	0.993767	0.88932	0.981964	0.961525	0.933945	0.986969	0.870773	0.980804	0.958008	1.00713	0.975845	0.900513	0.941856	0.998276	1.01424	1.1608	1.07803	0.93261	0.936424	0.939713	0.961838	1.02092
GCF_002192335	1.17429	1.05084	1.03777	1.14716	0.410057	0.125366	0.121231	0.985687	0.45871	0.108528	0.151604	0.063461	0.17009	0.307892	0.96463	0.874115	0.763351	0.05751	0.096619	1.11775	0.074455	0.170227	1.20006	0.667702	1.02377	0.962463	0.098755	0.068443	0.875168	1.11758	0.19323	1.07761	0.068878	0.948807	0.131416	0.962021	1.1557	1.14105	0.299316	0.997444	0.046425	1.17931	1.09251	1.19965	1.15222	1.17677	0.998009	1.05867	1.1064
GCF_002192375	1.12505	1.02835	1.04571	1.0307	1.01994	1.08414	1.09068	0.997284	1.11281	1.01815	1.0424	1.10117	1.04253	0.977196	1.00476	0.881897	1.03896	1.01685	1.03821	1.06282	1.07336	1.04254	1.05306	1.00896	1.02513	1.0425	1.02211	1.05087	0.90831	1.03412	1.04817	0.275612	1.02814	0.932739	1.03343	1.00143	1.11693	1.0851	0.997032	1.05496	1.06618	1.09627	1.18172	0.081543	0.971443	0.974243	1.08052	1.06386	1.0434
GCF_002197225	1.12991	1.06351	0.987106	1.15237	0.458923	0.054932	0.05835	0.969849	0.499329	0.098969	0.108063	0.076355	0.131111	0.361618	0.996605	0.858536	0.815056	0.146942	0.1091	1.03001	0.099976	0.157654	1.1273	0.659676	1.02003	0.947296	0.14167	0.04232	0.887894	1.10772	0.16803	1.13174	0.09787	0.938614	0.14801	0.945648	1.13339	1.11005	0.423553	1.04083	0.114731	1.13229	1.10687	1.17255	1.12408	1.17982	1.03762	1.04309	1.13186
GCF_002197505	1.11687	1.08597	1.05356	1.1364	0.507759	0.206627	0.203102	0.965408	0.503891	0.233826	0.285278	0.130997	0.27227	0.459427	1.07323	0.86618	0.766441	0.024315	0.187042	1.15729	0.19603	0.275414	1.15367	0.726364	1.00407	1.12236	0.130844	0.201256	0.850052	1.05041	0.294289	1.0934	0.195282	0.944	0.272476	0.969437	1.13264	1.12047	0.46962	0.975784	0.05777	1.07093	1.15944	1.19101	1.19713	1.17694	0.991631	1.01528	1.19321
GCF_002202195	1.09312	1.08858	1.00065	1.09491	0.917686	1.04954	1.04197	0.977638	1.01846	0.964111	0.988159	0.95723	0.929825	0.99073	1.06661	0.945786	1.0219	1.00974	0.952621	1.16669	1.04806	0.973846	1.20592	0.911522	1.05826	1.12483	0.958267	1.03964	0.926407	1.13405	0.965134	1.0477	1.00389	0.994202	1.03062	1.01193	1.22467	1.14948	0.952576	1.12969	0.943314	1.16341	1.23688	1.11729	0.94236	0.959991	1.14463	0.980927	1.0338
GCF_002202215	1.08325	1.04463	1.0019	1.05988	1.06083	1.0859	1.06968	1.01006	1.07683	1.01779	1.01356	1.03991	1.0197	1.0058	0.981369	0.881134	0.993294	0.992035	1.0522	1.02232	1.06958	1.00352	1.12247	0.985031	0.991188	1.08031	1.05328	1.1113	0.879074	1.07408	0.992554	0.340271	1.01446	0.911224	1.06158	0.981888	1.20848	1.06038	0.99929	1.07205	1.0305	1.08734	1.1364	0.182152	1.04585	1.02797	1.06007	1.03015	1.06435
GCF_002202235	1.12097	1.04643	1.04913	1.08382	1.11282	1.10713	1.11534	1.00847	1.08928	1.04913	1.0833	1.07642	1.05403	1.0912	1.05112	0.849525	1.00703	1.10559	1.08624	1.05533	1.13539	1.05038	1.18067	1.0182	0.992844	1.09601	1.0546	1.15163	0.870361	1.04743	1.05929	0.366989	1.1058	0.902771	1.08714	0.979874	1.22028	1.0507	1.03621	1.08836	1.02838	1.13019	1.17429	0.219345	1.05971	1.07367	1.09427	1.01775	1.05547
GCF_002202255	1.16315	1.00665	0.940269	1.14598	0.343414	0.451904	0.442978	0.995316	0.292313	0.444458	0.459274	0.455811	0.428459	0.279617	1.00465	0.834084	1.00395	0.511497	0.422974	1.07733	0.450371	0.42041	0.964691	0.502968	0.94899	0.919128	0.401352	0.427399	0.839859	1.07059	0.421753	1.03056	0.429077	0.887314	0.452713	0.877693	1.14474	1.08706	0.224907	0.867844	0.39946	1.00659	1.05248	1.04681	1.06827	1.07397	0.84993	0.986832	1.02679
GCF_002202275	1.12206	0.973457	0.97493	1.02212	1.03143	1.12637	1.13332	0.959312	1.1942	1.10019	1.08556	1.15115	1.0957	1.05556	0.395554	0.85128	0.976669	1.0439	1.13166	1.01265	1.13641	1.11272	1.02808	0.926018	0.910927	0.996216	1.11085	1.12353	0.828247	0.995926	1.06609	1.00974	1.07756	0.926323	1.06621	0.899048	1.08343	1.01955	1.05286	1.08005	1.06496	1.03739	1.0648	1.00491	1.01111	1.03202	1.06304	0.907845	1.06203
GCF_002209405	1.01722	0.903641	0.965851	0.975403	1.01105	1.09562	1.0815	0.867149	1.08682	1.0222	1.03218	1.04063	1.07616	1.04448	0.977844	0.897301	0.975479	1.04966	1.07141	1.00185	1.06017	1.03609	0.495628	0.952332	0.917686	0.089539	1.11052	1.07089	0.923492	1.04269	1.01712	1.00324	0.969315	0.94574	1.06723	0.941154	1.02454	0.891052	1.0423	1.0628	1.05008	0.473373	0.95755	1.04291	1.05632	1.02626	1.03425	1.03146	0.421753
GCF_002211905	1.02062	1.00539	0.972466	1.10278	1.16544	1.1519	1.13656	0.88678	1.02509	1.13838	1.12786	1.07866	1.11496	1.08274	0.992874	0.876465	1.05601	1.17019	1.06043	1.09598	1.15408	1.11706	0.472534	0.989853	0.900269	0.109406	1.1152	1.09503	0.908188	1.06163	1.09737	1.03567	1.08032	0.953476	1.08932	0.936691	1.09893	0.9226	1.04382	1.08726	1.10315	0.457191	1.03982	1.17818	1.10536	1.12822	1.09047	1.02048	0.479263
GCF_002243445	1.2121	1.00463	0.975754	1.09331	0.370743	0.116608	0.10144	0.995255	0.453545	0.067673	0.056625	0.11142	0.083481	0.342667	1.00361	0.871902	0.854309	0.227585	0.145584	1.11061	0.056122	0.097595	1.14915	0.590515	1.00307	0.971634	0.131073	0.129105	0.879318	1.07401	0.093369	1.03819	0.085777	0.934753	0.128052	0.942047	1.12323	1.16478	0.303177	0.953934	0.126358	1.14632	1.10309	1.10262	1.12186	1.12019	0.977379	0.997711	1.09586
GCF_002248115	1.08919	1.07242	0.920914	1.02145	1.09347	1.01657	1.02203	0.948395	1.08835	0.999756	0.990494	0.964417	1.0464	0.939255	0.945633	0.861679	1.07909	1.0882	1.06999	1.04501	1.02428	1.05939	1.08609	0.996124	0.978149	0.973648	1.09113	1.01784	0.825706	1.066	1.06664	1.02815	0.955994	0.936295	1.00754	0.954964	1.04343	1.09857	0.921326	1.14014	1.03433	1.09535	1.05675	1.12312	1.18442	1.1362	1.13582	1.00548	1.08595
GCF_002249975	1.19201	1.06538	0.943558	1.15845	0.424728	0.078804	0.069199	1.00542	0.477386	0.076431	0.052475	0.119087	0.062836	0.361206	0.98967	0.883202	0.899277	0.293205	0.207855	1.14833	0.063812	0.043045	1.18504	0.577652	1.0489	0.988037	0.195259	0.133163	0.881027	1.10871	0.048462	1.07658	0.087044	0.980034	0.124847	0.944237	1.17091	1.16206	0.297028	0.990517	0.18544	1.17481	1.12793	1.146	1.14004	1.12575	1.02683	1.05876	1.10088
GCF_002251875	1.00994	0.979675	0.978119	1.16582	0.99765	1.1372	1.14143	0.845924	1.09725	1.1212	1.10346	1.08719	1.09374	1.06064	1.05403	0.900261	1.04569	1.11458	1.15398	1.1154	1.1263	1.11565	1.02461	1.02873	0.904678	0.988403	1.0929	1.12463	0.892326	1.12068	1.11858	1.17931	1.10419	0.971008	1.12803	0.961876	1.11967	0.985565	1.05702	1.15401	1.02062	0.967636	1.10532	1.22966	1.16351	1.17935	1.14972	1.03576	0.924858
GCF_002257765	1.06972	0.967049	0.981873	1.09277	0.318764	0.448448	0.464302	0.982025	0.328102	0.424789	0.411484	0.443848	0.413651	0.337639	1.01965	0.846634	1.00398	0.405167	0.492737	1.01263	0.415733	0.417099	1.0979	0.470451	0.984703	1.04707	0.438644	0.44902	0.827248	1.00562	0.425079	1.02145	0.435623	0.919273	0.459183	0.929344	1.09015	1.08902	0.265808	0.890091	0.392639	1.08427	1.06815	1.08224	1.04857	1.05006	0.889816	0.99292	1.11038
GCF_002269295	1.03942	0.94342	0.881577	1.03598	0.245178	0.335411	0.332687	0.955856	0.264702	0.34729	0.323265	0.353012	0.339798	0.187363	0.952011	0.863487	0.967712	0.31456	0.377434	0.946777	0.321915	0.349373	1.01308	0.424072	0.980453	0.9487	0.342384	0.365219	0.833603	0.956009	0.335403	0.97744	0.358078	0.921432	0.339569	0.917221	1.04181	1.06619	0.198608	0.788666	0.331009	1.01589	1.02168	0.976395	0.958679	0.976089	0.77684	0.946823	1.07834
GCF_002278055	1.05243	0.927505	0.904358	1.04601	0.259171	0.35067	0.353195	0.948395	0.263748	0.343384	0.359604	0.363205	0.366318	0.209358	0.991638	0.820251	0.976379	0.300629	0.388405	0.96376	0.345612	0.339775	1.03965	0.447739	0.966568	0.966766	0.361328	0.391533	0.807365	0.973709	0.343788	0.963974	0.339905	0.911423	0.386093	0.919601	1.05356	1.01764	0.181213	0.803825	0.351242	1.06427	1.00285	1.01636	0.993111	0.975266	0.783646	0.948456	1.07498
GCF_002300675	1.13401	1.03421	1.01289	1.12861	1.11174	1.12857	1.11133	1.03011	1.20972	1.13722	1.09046	1.20767	1.11328	1.19653	1.01788	0.926132	1.1395	1.18437	1.15379	1.12578	1.19786	1.10828	0.992523	1.03151	0.915634	0.953644	1.13669	1.18217	0.902634	1.06776	1.09154	1.12697	1.15933	0.994148	1.15626	1.01024	1.20891	0.861855	1.09949	1.24815	1.13261	0.949814	1.01251	1.1956	1.09866	1.10112	1.21393	1.05093	0.9543
GCF_002587165	1.12643	1.03146	0.93924	1.12967	0.332581	0.409744	0.411057	0.95726	0.335213	0.367203	0.425446	0.375977	0.433434	0.244057	0.964081	0.841484	1.03154	0.487526	0.451492	1.09905	0.340286	0.429245	1.08312	0.490433	0.987411	0.990692	0.449265	0.42067	0.853043	1.09245	0.449364	1.07059	0.33783	0.924011	0.375671	0.935928	1.11369	1.09655	0.203491	0.949722	0.412445	1.11983	1.12895	1.10934	1.15924	1.15173	0.92733	1.00143	1.14523
GCF_002587885	1.07951	0.977959	1.00235	1.02763	0.35273	0.360207	0.367813	0.933762	0.308807	0.389603	0.413048	0.40551	0.384918	0.276642	0.968597	0.826294	0.986588	0.449783	0.414291	1.05313	0.428238	0.403793	1.02711	0.564148	0.967659	1.05225	0.386848	0.420563	0.836243	1.03049	0.383514	0.918327	0.439346	0.880669	0.393204	0.947174	1.05871	1.08258	0.31813	0.928986	0.370377	1.01153	1.06338	1.06944	1.04033	1.04613	0.922485	0.966934	1.08588
GCF_002591075	1.19488	1.05371	1.04651	1.12335	1.00058	1.16769	1.16849	0.936554	1.14613	1.09647	1.1086	1.13152	1.0714	1.07559	1.01085	0.834656	1.00848	1.10722	1.1538	1.15832	1.19254	1.0441	1.18932	1.01263	0.983109	1.11379	1.0746	1.17223	0.868607	1.06221	1.04787	0.317368	1.17389	0.907883	1.16074	0.981827	1.2627	1.19173	1.06334	1.16911	1.13116	1.11459	1.23516	0.311188	1.07397	1.09898	1.16755	1.013	1.03862
GCF_002740955	1.18239	1.06175	1.0945	1.14973	1.11656	1.20856	1.22972	0.985336	1.20602	1.17638	1.18355	1.0585	1.21861	1.06392	1.00883	0.944107	1.16064	1.18834	1.17671	1.12791	1.16884	1.21433	1.10677	1.03932	0.957924	0.949944	1.22444	1.13524	0.924545	1.14789	1.21146	1.15208	1.13535	0.971581	1.12431	1.05477	1.25436	1.0189	1.03487	1.27991	1.14748	1.118	0.204819	1.20008	1.29755	1.28922	1.26331	1.0253	1.09651
GCF_002741685	1.07556	1.03533	0.921494	1.06174	0.324524	0.361099	0.35099	0.930161	0.303658	0.356537	0.360336	0.345749	0.413727	0.259903	0.974808	0.844711	0.967667	0.427124	0.389473	1.0423	0.357643	0.423424	1.03456	0.528954	0.986542	0.953102	0.421204	0.357384	0.854584	1.06021	0.44136	0.964722	0.345047	0.926636	0.359055	0.935852	1.05016	1.07695	0.190842	0.902802	0.416351	1.05505	1.02732	1.0826	1.03232	1.04149	0.905807	0.977303	1.1048
GCF_002752775	1.04826	1.04364	1.04105	0.997208	1.0016	1.04974	1.03566	0.911438	1.04727	1.06177	1.05214	1.08711	1.05508	1.05103	0.329453	0.877403	1.00804	1.1552	1.06021	1.12343	1.09799	1.06922	1.0539	0.923813	0.966843	1.0076	1.03483	1.0426	0.798309	1.05301	1.05129	0.955399	1.0565	0.864349	1.07166	0.94812	1.06105	1.04188	1.00496	1.05966	1.02498	1.05005	1.04497	1.14506	1.02104	1.02487	1.02113	0.99678	1.03619
GCF_002752815	1.02869	1.04367	1.03876	0.994263	0.985596	1.07252	1.05436	0.909805	1.0538	1.06368	1.06416	1.06751	1.06039	1.04736	0.346756	0.867989	0.970627	1.133	1.05139	1.10685	1.09409	1.04096	1.0386	0.938034	0.96566	1.00774	1.05225	1.05635	0.790863	1.02546	1.02863	0.925911	1.05337	0.861252	1.08174	0.948792	1.09062	1.03696	0.996727	1.06496	1.01483	1.05032	1.03846	1.15211	1.00551	1.01022	1.03546	0.978882	1.01208
GCF_002752905	0.933777	0.894745	0.914566	0.986504	0.860764	0.979752	0.993469	0.881973	1.00227	0.935532	0.911087	1.00148	0.927322	0.916832	0.887512	0.894852	1.19716	0.92569	0.967804	0.972	0.97744	0.924217	1.2066	0.869934	0.956589	1.09812	1.00554	0.959793	0.845421	1.01711	0.911934	0.882034	0.925674	0.920227	0.941704	0.940735	1.01642	1.14778	0.916214	0.962234	0.975311	1.20853	1.03122	1.17333	0.996887	1.0111	0.934181	0.994308	0.941895
GCF_002752955	0.915771	0.997253	0.868454	1.00897	0.9702	0.957474	0.957291	0.90477	0.97728	0.948303	0.983055	0.96254	0.962112	0.882988	0.900238	0.808617	0.944252	0.993164	0.95932	1.0433	0.968552	0.933777	0.992493	0.889275	0.961685	1.03404	0.950562	0.966476	0.842743	0.951279	0.935455	0.9664	0.927513	0.842346	0.950287	0.959793	1.01899	0.934662	0.886444	0.964516	0.944405	1.06823	0.977104	1.00653	0.925362	0.934212	1.00198	0.925468	1.01166
GCF_002752975	1.10986	1.00473	0.901344	1.05705	0.320633	0.351105	0.373055	0.945068	0.295975	0.358154	0.345535	0.351868	0.383911	0.263336	0.974602	0.852875	0.948059	0.4245	0.387085	1.06209	0.341705	0.409073	0.99649	0.548569	0.995537	0.953415	0.408371	0.365646	0.847382	1.0592	0.438156	0.9869	0.331284	0.928932	0.343292	0.925323	1.03354	1.03951	0.1912	0.918785	0.39399	1.02757	0.997093	1.10571	1.02858	1.05027	0.939445	0.996277	1.11597
GCF_002752995	1.04256	1.0019	1.0018	1.03937	0.924416	1.04109	1.06009	0.964615	0.982056	0.97995	1.01096	0.949814	0.995468	0.939026	0.987839	0.87571	0.94136	0.917931	0.959534	1.05751	1.03337	0.989014	1.12883	0.899628	1.01953	1.05901	0.967102	0.969513	0.920074	0.987007	0.983612	1.07335	0.976677	0.93261	1.01916	0.980194	1.15298	1.05251	0.909218	1.15231	0.939056	1.08606	1.21257	1.07718	0.96051	0.980339	1.13266	0.948151	1.11002
GCF_002753015	1.06355	0.995972	1.0553	1.10448	0.969574	1.07805	1.10311	0.904617	1.04024	1.03227	1.0937	1.09963	1.08042	1.01562	0.946068	0.900146	1.08585	1.05221	1.05825	1.16576	1.09708	1.03442	1.14372	0.981598	0.982697	1.03159	1.01189	1.0296	0.862457	1.09139	1.02336	0.92897	1.02187	0.939209	1.06094	0.956497	1.1593	1.08351	0.995575	1.15129	0.998352	1.08617	1.1199	1.17448	1.07873	1.05659	1.14634	1.06209	1.03396
GCF_002753035	1.01743	0.964394	0.991371	1.05618	0.955727	1.0484	1.06363	0.909271	1.03718	1.02292	1.01104	1.0636	1.03015	0.977234	0.928909	0.903336	1.23477	1.06496	1.04406	1.1198	1.05224	1.04944	1.27911	0.932999	0.975479	1.17041	1.02852	0.998039	0.861847	1.09932	1.02354	0.918159	1.02119	0.926804	1.04314	0.959427	1.15414	1.18985	0.976486	1.03709	0.986679	1.26181	1.07098	1.25754	1.05131	1.05137	1.03276	1.04437	1.00813
GCF_002753055	1.10326	0.999893	0.895096	1.0408	0.308838	0.364983	0.371246	0.951874	0.291428	0.360641	0.341858	0.354309	0.384048	0.253738	0.945366	0.825775	0.968811	0.419861	0.402237	1.06955	0.349205	0.414612	1.00738	0.534691	0.95771	0.965294	0.437408	0.376999	0.84198	1.07288	0.424194	0.984283	0.331253	0.903427	0.347412	0.930832	1.04422	1.07417	0.190407	0.931587	0.402527	1.04896	0.985481	1.08424	1.03423	1.04088	0.934929	0.99678	1.08063
GCF_002753075	1.09702	1.03215	0.91713	1.07516	0.312454	0.355682	0.342926	0.943565	0.297363	0.359581	0.355812	0.346146	0.397781	0.261322	0.967796	0.841858	0.957451	0.426437	0.385162	1.04176	0.359749	0.421425	1.01801	0.51683	0.984695	0.968361	0.420692	0.355301	0.862473	1.06242	0.439575	0.968979	0.3311	0.929733	0.355309	0.947212	1.05105	1.07657	0.189911	0.903923	0.40654	1.05028	1.03133	1.06117	1.04829	1.03999	0.895996	0.976486	1.11137
GCF_002753165	1.10927	0.996155	0.887177	1.02916	0.311844	0.35144	0.368423	0.958618	0.285522	0.347847	0.353668	0.361656	0.376045	0.250671	0.97094	0.842545	0.978455	0.42749	0.412323	1.05408	0.340073	0.407066	1.0081	0.509644	0.987473	0.97506	0.427063	0.391312	0.853226	1.0343	0.420387	0.965012	0.331253	0.927597	0.364258	0.952911	1.0715	1.06895	0.195129	0.910835	0.393661	1.05354	1.0068	1.10247	1.04294	1.03526	0.929535	0.985947	1.1136
GCF_002753355	1.0432	1.00127	1.00145	1.0396	0.924599	1.04088	1.05988	0.964951	0.98262	0.980133	1.0112	0.950134	0.995682	0.938766	0.987595	0.875671	0.941544	0.91806	0.959381	1.05743	1.03316	0.989014	1.12881	0.899582	1.01954	1.05891	0.9673	0.969635	0.920151	0.987442	0.983765	1.0732	0.976654	0.932709	1.0193	0.980286	1.15311	1.05243	0.909256	1.15243	0.939606	1.08603	1.2128	1.07725	0.9608	0.980301	1.13275	0.948288	1.11002
GCF_002753375	0.919754	0.917435	0.858459	0.938934	0.764084	0.859108	0.849297	0.967682	0.874062	0.82135	0.835251	0.844604	0.839279	0.759903	0.923492	0.856354	0.891823	0.820129	0.833359	0.940094	0.824356	0.82515	0.925812	0.742111	1.00467	0.915863	0.834404	0.792336	0.904488	0.952209	0.816109	0.890747	0.800369	0.895813	0.814697	0.944748	0.992279	0.939178	0.765518	0.92189	0.82457	0.94323	0.989868	0.903564	0.80291	0.816795	0.911362	0.947418	1.00094
GCF_002753405	1.08805	1.00317	0.874115	1.02811	0.316963	0.368538	0.373901	0.941811	0.276115	0.365005	0.345444	0.366516	0.37944	0.254166	0.954498	0.847786	0.969833	0.440086	0.402496	1.0536	0.349243	0.414757	1.0154	0.537766	0.956619	0.951141	0.417793	0.378525	0.844574	1.06656	0.43808	0.997932	0.326904	0.909424	0.36795	0.925842	1.04688	1.06927	0.193542	0.915054	0.398239	1.04497	0.991013	1.09515	1.03589	1.03201	0.936485	0.986618	1.09032
GCF_002753555	1.10568	0.986885	0.910889	1.04825	0.307816	0.358871	0.369507	0.945648	0.279129	0.364426	0.354218	0.373604	0.390518	0.254059	0.952209	0.844078	0.98761	0.434296	0.405945	1.05705	0.341797	0.424141	1.01129	0.537132	0.958588	0.966278	0.420807	0.378799	0.848618	1.06722	0.442062	1.00044	0.335754	0.914886	0.371368	0.926765	1.05051	1.08382	0.199104	0.898148	0.389923	1.05125	0.994568	1.10592	1.06314	1.04961	0.932541	1.00566	1.09264
GCF_002753605	1.11475	1.00631	0.892014	1.06652	0.317047	0.344749	0.366745	0.945053	0.298958	0.356842	0.343033	0.351669	0.382423	0.265289	0.98423	0.852875	0.948845	0.421127	0.387009	1.05208	0.336273	0.4011	0.985565	0.549492	0.995369	0.960693	0.409286	0.374847	0.847351	1.04721	0.418045	0.978569	0.333755	0.928909	0.346558	0.925308	1.03119	1.03406	0.195129	0.9188	0.394989	1.02797	0.992157	1.10502	1.04108	1.0591	0.929596	0.996269	1.11625
GCF_002754835	1.02962	0.992462	1.00746	1.09117	0.955208	1.07954	1.08527	0.925499	1.04291	1.04457	1.02521	1.07163	1.01541	1.01344	0.936356	0.901901	1.25797	1.1162	1.05659	1.12511	1.06812	1.03169	1.30891	0.961639	0.995956	1.16421	1.01756	1.02889	0.875687	1.08107	0.99527	0.902679	1.02234	0.925125	1.03306	0.980652	1.15048	1.23463	0.969742	1.11121	1.02829	1.27879	1.10121	1.26964	1.07361	1.09852	1.05702	1.03749	1.02997
GCF_002761315	0.928589	0.060692	1.04449	0.951218	0.983612	1.09444	1.0878	0.031281	1.10062	1.01038	1.07748	1.0613	1.03633	1.0448	1.00005	0.893784	1.0062	1.00117	1.06221	1.09828	1.07528	1.00131	0.999535	0.974655	0.916023	1.04004	1.05103	1.07208	0.901031	1.04219	1.0012	1.03424	1.04929	0.936981	1.0829	0.974167	1.04472	0.994133	1.00769	1.06194	1.05539	0.968742	1.0703	1.11197	1.0124	1.00765	1.05444	0.955582	0.933289
GCF_002761515	0.993401	0.920204	0.878433	0.928833	0.912254	0.929504	0.919411	0.922188	0.999512	0.930191	0.89296	0.903305	0.916443	0.954453	0.864128	0.858047	0.819382	0.859848	0.871193	0.97049	0.980743	0.90239	0.958992	0.878387	0.911163	0.900238	0.948669	0.890594	0.828468	0.981888	0.9048	0.884148	0.892517	0.860275	0.952988	0.911774	0.947601	1.00203	0.954544	0.953796	0.877335	1.0105	0.971725	1.01529	0.907928	0.913803	0.957016	0.932449	0.940903
GCF_002786755	1.10721	1.04459	1.10699	1.00879	1.03801	1.13128	1.12373	0.98317	1.14897	1.0834	1.08322	1.10796	1.07555	1.03365	1.0359	0.913361	0.987885	1.05605	1.06987	1.09045	1.09438	1.05322	1.08118	1.04367	1.02011	1.08084	1.03214	1.11998	0.885117	1.05257	1.05914	0.313171	1.07252	0.918793	1.05324	1.02531	1.15755	1.03078	1.03548	1.09103	1.08827	1.08224	1.22882	0.045609	0.986465	0.98658	1.12018	1.01337	1.11529
GCF_002787755	1.1315	1.03267	1.12231	1.00523	1.07983	1.17414	1.1688	0.984741	1.13016	1.1107	1.11101	1.11751	1.10482	1.07008	1.01788	0.909378	1.01801	1.07179	1.11428	1.1095	1.11307	1.05278	1.07858	1.04863	1.03976	1.10553	1.04643	1.13382	0.893646	1.07059	1.06617	0.339233	1.08441	0.914749	1.1023	1.01456	1.14156	1.04486	1.06372	1.10661	1.08327	1.10332	1.21849	0.040955	1.00888	0.992554	1.12248	1.02382	1.11255
GCF_002811305	1.08283	0.97834	1.00732	1.09228	0.3461	0.464638	0.468124	0.977966	0.315414	0.424408	0.430801	0.467102	0.446243	0.314232	1.01485	0.844803	0.998886	0.441956	0.509987	1.04341	0.427628	0.425369	1.11662	0.531647	0.995789	1.10373	0.420425	0.493156	0.834763	1.03213	0.426392	1.05064	0.429138	0.920029	0.458542	0.91893	1.15736	1.06854	0.276672	0.95163	0.405464	1.11044	1.15945	1.06545	1.09969	1.08254	0.926041	1.0163	1.15192
GCF_002811335	1.1272	1.11104	1.07595	1.12469	1.0132	1.19402	1.1786	0.968506	1.05848	1.08318	1.11464	1.04811	1.09219	1.05139	1.01529	0.849274	1.33188	1.05331	1.11369	1.17055	1.15526	1.07266	1.53653	1.01498	0.95546	1.4724	1.09026	1.13455	0.885872	1.08475	1.07661	0.304947	1.15077	0.903549	1.13101	0.969368	1.22479	1.47659	1.0012	1.10945	1.07988	1.50533	1.18253	0.695778	1.12074	1.12865	1.09058	1.0488	0.957047
GCF_002812365	1.19641	1.0231	0.954224	1.07396	0.40155	0.108002	0.095718	1.00874	0.446663	0.091217	0.065842	0.11898	0.115952	0.349968	1.01231	0.869278	0.829239	0.228355	0.155716	1.09	0.071213	0.129555	1.14438	0.603088	1.01407	0.977554	0.142563	0.126343	0.885757	1.06987	0.12661	1.02711	0.085571	0.984894	0.149155	0.930557	1.13388	1.15048	0.294617	0.970444	0.146194	1.14724	1.11121	1.09966	1.09824	1.10692	0.981995	1.07372	1.08196
GCF_002812385	1.22014	1.03703	0.962296	1.13693	0.401154	0.084343	0.079697	1.00971	0.455505	0.085632	0.05835	0.138451	0.067062	0.371529	1.00884	0.886894	0.827957	0.264542	0.179939	1.13551	0.07103	0.037537	1.18484	0.593353	1.05737	1.04042	0.160446	0.148621	0.898956	1.09345	0.035782	1.07297	0.090836	0.99868	0.14061	0.935982	1.19641	1.14912	0.335403	0.952347	0.157547	1.18526	1.15327	1.18669	1.14929	1.12518	0.977295	1.01906	1.13753
GCF_002812665	1.15952	1.11059	0.989998	1.19482	0.46666	0.132507	0.133942	0.989983	0.505783	0.170395	0.211411	0.110397	0.196487	0.360565	1.01313	0.866104	0.832886	0.04274	0.049011	1.13869	0.162613	0.201736	1.14212	0.662964	1.04224	1.01813	0.054108	0.064934	0.878769	1.13913	0.219475	1.12604	0.17099	0.97271	0.201355	0.963966	1.13745	1.11687	0.378029	1.01607	0.135498	1.10862	1.14504	1.21159	1.09987	1.09813	1.04336	1.05566	1.11693
GCF_002813595	0.993713	0.058472	1.0415	0.967484	1.01766	1.11597	1.11114	0.035599	1.11827	1.01937	1.08487	1.09616	1.00817	1.12818	0.986832	0.88018	1.07855	0.986595	1.08371	1.07179	1.10702	0.989861	1.04914	0.947395	0.910553	1.0152	1.05347	1.08971	0.876297	1.05746	0.997833	1.09477	1.06711	0.969238	1.07832	0.970963	1.08804	1.02431	1.05	1.13757	1.04079	1.03234	1.11234	1.12381	1.05339	1.03905	1.12254	0.968048	0.937668
GCF_002814015	1.09732	0.981476	0.965179	1.04388	0.934921	0.948196	0.949493	1.01022	0.958466	0.908752	0.950798	0.911911	0.961655	0.890228	1.01025	0.935394	0.943848	0.891769	0.955795	0.970505	0.942482	0.972549	1.08475	0.895248	1.06828	1.00798	0.95047	0.913513	0.961136	1.0176	0.930725	0.941483	0.934708	0.982651	0.951401	1.00777	1.11291	0.985283	0.923874	1.05514	0.931854	1.17009	1.15241	0.982346	0.929916	0.938477	1.05245	0.965286	1.03862
GCF_002833425	1.09946	0.956223	1.03892	1.0863	0.994003	1.02922	1.04138	0.900772	1.04051	0.987617	1.02695	0.950829	0.998474	1.01399	0.965225	0.835106	0.972885	1.0098	1.03151	1.02138	1.04578	0.981628	1.0894	0.913132	0.942474	1.00554	1.05146	1.0049	0.863831	0.992348	0.998123	1.00796	1.00454	0.922363	1.05367	0.895355	1.1127	1.12122	1.0308	1.12966	0.973099	1.07249	1.11375	1.09847	1.11209	1.11655	1.12889	0.961952	1.04511
GCF_002833445	1.06851	0.99527	1.02106	1.07118	0.999329	1.026	1.03157	0.913879	1.05233	0.995453	1.02905	0.939125	0.991272	0.976395	0.977905	0.834579	0.978065	1.0015	1.02655	1.04552	1.05269	1.01688	1.07262	0.933441	0.969612	0.983719	1.07681	1.02718	0.863022	1.0285	1.01771	1.00251	0.993866	0.908539	1.05376	0.914307	1.11279	1.12959	1.00658	1.14804	1.00568	1.07724	1.10006	1.11417	1.09445	1.15706	1.1378	0.977592	1.04098
GCF_002833465	1.08176	1.01511	1.04033	1.0444	1.01561	1.03128	1.04056	0.905907	1.05109	1.0087	1.0034	0.959908	1.00038	0.982162	0.947372	0.839233	0.960266	1.03546	1.03503	1.01321	1.06051	0.998444	1.03961	0.920761	0.96785	1.00803	1.06477	1.02507	0.85527	0.997101	0.995018	1.00972	0.996895	0.914856	1.06534	0.906174	1.08566	1.09899	0.994431	1.12889	0.994934	1.06694	1.0829	1.09749	1.08714	1.14111	1.10156	0.93924	1.05405
GCF_002848545	1.18475	1.03906	0.999313	1.10649	0.279404	0.481262	0.47023	0.983269	0.413208	0.454102	0.423927	0.485886	0.459991	0.32692	1.04425	0.885315	1.08337	0.508377	0.532974	1.09567	0.461502	0.438416	1.17791	0.505859	1.01643	1.08466	0.497055	0.509499	0.854309	1.10287	0.460953	1.05887	0.439316	0.973511	0.478546	0.942291	1.16428	1.18382	0.274429	1.00475	0.386505	1.13791	1.10664	1.16099	1.13413	1.14764	0.986885	1.06804	1.17165
GCF_002848565	1.10985	1.01643	0.935989	1.13603	0.04422	0.405655	0.398132	0.931244	0.34903	0.37294	0.357697	0.434082	0.352524	0.294281	0.99968	0.830414	1.18967	0.490601	0.453606	1.01483	0.410172	0.370392	1.34004	0.540558	0.926987	1.2862	0.410744	0.442932	0.834671	1.07524	0.396469	1.02695	0.357254	0.8983	0.412354	0.897888	1.08256	1.26864	0.31691	0.891235	0.388878	1.31886	1.04958	1.30229	1.07245	1.07655	0.890633	1.05571	1.04359
GCF_002848585	1.10302	0.982727	0.958282	1.10895	0.265793	0.458733	0.467072	0.994659	0.34996	0.424667	0.441666	0.427322	0.431244	0.335869	1.07951	0.849319	1.02631	0.422455	0.496994	1.07605	0.431862	0.396263	1.07194	0.485085	0.969109	1.06377	0.458557	0.477997	0.831802	1.11156	0.418549	1.08588	0.419907	0.937332	0.450333	0.9505	1.17013	1.1349	0.313751	0.99189	0.358994	1.07474	1.11218	1.13216	1.07683	1.04218	0.963547	1.03796	1.12587
GCF_002848605	1.11174	1.08807	0.988037	1.10869	1.03625	1.11961	1.12874	0.980545	1.0922	1.04962	1.06355	1.082	1.0737	1.03263	1.03066	0.858658	0.991447	1.12904	1.11523	1.14513	1.12576	1.07008	1.14045	0.984879	1.04907	1.06702	1.10402	1.10954	0.896141	1.14366	1.08744	0.345375	1.064	0.955261	1.03664	0.977341	1.20195	1.08559	0.9618	1.09724	1.0927	1.15545	1.21858	0.31076	1.07901	1.06554	1.09988	1.04465	1.12408
GCF_002850275	1.05962	0.896561	0.946236	0.981094	1.01109	1.07973	1.08685	0.894592	1.0503	1.07376	1.05724	1.03813	1.05193	0.958984	0.849396	0.835693	1.00021	1.02081	1.06149	0.885361	1.09103	1.07814	1.06857	0.926758	0.973724	0.93013	1.09741	1.08515	0.822388	0.947655	1.0459	1.01318	1.06557	0.904449	0.999741	0.899765	1.03604	1.00059	0.983887	1.0022	1.09186	1.075	1.05043	0.944763	0.98642	0.972702	0.982376	0.181587	0.976318
GCF_002852365	1.12563	0.985123	0.987061	1.09289	0.293686	0.478966	0.475677	0.952545	0.330864	0.450485	0.430969	0.419296	0.445595	0.290863	1.03093	0.855164	1.03906	0.516838	0.465454	1.09406	0.406815	0.460175	1.08029	0.55687	0.993591	1.05232	0.431198	0.452957	0.847931	1.05754	0.444092	1.06464	0.435776	0.943329	0.420624	0.929565	1.14845	1.10931	0.279816	0.905128	0.432961	1.10775	1.14889	1.14943	1.14372	1.1284	0.937515	1.03268	1.13917
GCF_002852995	1.10262	1.01043	0.946838	0.998955	1.0334	1.00685	1.01619	0.945801	1.03964	1.00697	0.969124	1.0062	1.03033	0.933037	0.941727	0.854095	1.08437	1.08046	1.00512	1.02679	0.96254	1.058	1.05193	0.939545	0.957588	0.917007	1.07889	0.9533	0.841751	1.10191	1.07387	1.03597	0.939995	0.935616	0.942459	0.938019	1.01826	1.09605	0.922813	1.06138	0.989304	1.06974	0.975929	1.15296	1.0635	1.08524	1.03207	0.993347	1.02899
GCF_002853475	1.08606	1.00137	0.948715	1.02048	1.02838	1.00891	1.02161	0.936707	1.06665	0.978188	0.998566	1.01015	1.05861	0.95372	0.931412	0.869125	1.07092	1.11453	1.02507	1.02496	0.954323	1.00984	1.05497	0.966141	0.987747	0.942238	1.0953	0.9879	0.822891	1.10954	1.05137	1.01935	0.933784	0.939911	0.927261	0.945679	1.03468	1.11863	0.957764	1.12657	0.97522	1.10292	1.05476	1.16423	1.10713	1.10037	1.08546	1.02925	0.97229
GCF_002893825	1.08101	0.985245	0.982101	1.0852	0.304932	0.471924	0.477814	0.971985	0.306297	0.489822	0.460922	0.422012	0.46196	0.289352	1.06299	0.853149	1.01979	0.445541	0.47197	1.03156	0.43251	0.453377	1.0937	0.514679	0.996414	1.10334	0.403046	0.472832	0.848526	0.988327	0.451294	1.01521	0.467331	0.913727	0.42276	0.932114	1.13605	1.08606	0.289642	0.954582	0.397125	1.07391	1.09016	1.07546	1.07577	1.0593	0.962425	1.00133	1.12939
GCF_002903005	1.28325	1.06532	1.18549	1.19357	1.0507	1.18243	1.17473	0.975075	1.20836	1.12291	1.16477	1.15547	1.11043	1.10936	1.05289	0.925285	1.09809	1.14524	1.17851	1.1327	1.23482	1.08923	1.1275	1.01569	0.986679	1.06699	1.14945	1.14795	0.931282	1.19577	1.08178	1.1442	1.17034	1.00264	1.19235	1.0199	1.22981	1.16697	1.09351	1.12248	1.10935	1.11447	1.23758	1.26337	1.19726	1.185	1.10718	1.04057	1.12141
GCF_002903025	1.329	1.10603	1.2123	1.21992	1.20679	1.3499	1.37584	0.944534	1.30184	1.2732	1.31757	1.27042	1.32381	1.21392	1.19467	0.989807	1.28233	1.23518	1.28757	1.21215	1.42381	1.28433	1.21869	1.10509	1.02924	1.12276	1.21692	1.32302	0.988861	1.23949	1.29297	1.29542	1.3336	1.05381	1.36054	0.999191	1.22952	1.29363	1.15341	1.26277	1.15588	1.18492	1.2858	1.33359	1.33366	1.34847	1.25105	1.14954	1.08052
GCF_002909775	1.15898	1.09383	1.07622	1.15054	1.12877	1.15248	1.12901	0.990463	1.25362	1.12001	1.08913	1.22194	1.10411	1.18837	1.11536	0.946198	1.16574	1.19133	1.18882	1.21153	1.24767	1.11932	1.07027	1.05746	0.947098	1.00667	1.18352	1.16756	0.909554	1.1134	1.08489	1.13971	1.19115	1.04755	1.1856	0.985733	1.23131	0.923531	1.16191	1.29011	1.18514	1.03146	1.01022	1.19227	1.12427	1.14511	1.2925	1.12418	0.968536
GCF_002918585	1.13134	1.01186	1.01389	1.05512	0.278206	0.416367	0.428413	0.942169	0.392639	0.399399	0.36937	0.385788	0.4189	0.276245	0.978455	0.863869	0.983856	0.364349	0.444397	1.02611	0.407364	0.383934	1.10878	0.513458	0.988289	1.00313	0.44104	0.415421	0.839432	1.09839	0.398865	0.983368	0.369301	0.92572	0.424339	0.937805	1.10693	1.08757	0.290665	0.930603	0.35144	1.10281	1.14188	1.05109	1.03079	1.04338	0.944168	1.05537	1.06937
GCF_002935085	1.29056	1.0686	1.14365	1.12813	1.04717	1.18382	1.17223	0.996941	1.22489	1.11623	1.15701	1.09917	1.14841	1.14647	1.08694	0.917923	1.10049	1.16223	1.16653	1.11665	1.23369	1.12166	1.16	1.03601	1.01534	1.08449	1.16838	1.14958	0.936043	1.21204	1.12355	1.19351	1.16962	0.99099	1.19874	0.991753	1.2185	1.15855	1.06204	1.16367	1.11289	1.16924	1.20625	1.27486	1.18556	1.19858	1.17865	1.06787	1.09731
GCF_002944845	1.06868	0.877182	1.06135	0.908524	0.996841	1.1481	1.1553	0.936584	1.13438	1.0409	1.09256	1.01801	1.08955	1.09747	0.96611	0.057281	1.00609	1.05586	1.06081	1.17155	1.17384	1.02653	1.14317	0.941879	0.960632	1.16165	1.08106	1.13365	0.82132	1.01585	1.03122	1.06824	1.10658	0.072876	1.1385	0.939468	1.11384	1.1104	1.05475	1.16208	1.00775	1.1093	1.19361	1.18114	1.12176	1.11722	1.15575	0.963745	0.912064
GCF_002948565	1.21435	1.03378	1.03932	1.14439	1.13782	1.17903	1.16635	0.916824	1.18451	1.15778	1.13234	1.07365	1.16014	1.10184	0.990356	0.839752	1.11612	1.20679	1.14293	1.14801	1.14494	1.20401	0.024658	1.037	0.911057	0.482819	1.22755	1.15583	0.966537	1.06966	1.16562	1.10589	1.11932	0.928535	1.11456	0.978592	1.23387	1.05235	1.10835	1.1667	1.15999	0.082596	1.07725	1.21214	1.22492	1.23996	1.15057	1.04188	0.226959
GCF_002951555	1.07397	0.945129	1.02219	1.0576	0.361313	0.368317	0.364914	0.926376	0.427254	0.321388	0.376747	0.382271	0.330276	0.297333	1.0011	0.893021	0.949837	0.321777	0.424026	1.02689	0.352638	0.314209	1.13171	0.567116	0.977432	1.00713	0.337509	0.410721	0.892029	1.01244	0.333054	0.974518	0.390137	0.96312	0.344879	0.90329	1.0444	1.0394	0.31868	0.912796	0.354332	1.06963	1.07723	1.03503	1.07931	1.03056	0.901627	0.99295	1.02864
GCF_002951595	1.12003	0.979553	0.966705	1.08542	0.446228	0.367767	0.354462	0.911652	0.462044	0.341721	0.347061	0.357346	0.405243	0.287308	0.966797	0.884506	1.05455	0.434395	0.431198	1.09902	0.334366	0.443939	1.08805	0.576996	0.991638	0.958115	0.392258	0.37278	0.887642	1.04491	0.444412	1.01828	0.358414	0.991356	0.325661	0.910736	1.09117	1.15203	0.272934	0.964005	0.383812	1.09517	1.06347	1.16266	1.15387	1.13165	0.98349	1.01242	1.07864
GCF_002951635	0.930038	0.996887	0.948334	1.03873	1.02673	1.00935	1.00548	0.901825	1.06378	0.976753	0.971939	0.961983	1.0118	0.913818	0.906677	0.889008	0.99295	1.11536	0.966446	1.08374	0.955582	1.03667	0.888428	0.971542	0.913284	0.867737	1.07423	1.0051	0.875641	1.06007	1.03253	1.05415	0.965019	0.928986	0.958725	1.00182	1.03332	0.925385	0.905563	1.07917	1.02865	0.872375	0.972725	1.095	1.09763	1.12106	1.06488	0.961853	0.907112
GCF_002966875	1.18298	1.00469	1.05852	1.05406	1.08638	1.16573	1.16808	0.9505	1.17382	1.11559	1.1127	1.10556	1.14855	1.04129	1.03828	0.917534	1.1431	1.09676	1.1613	0.601364	1.1254	1.16345	1.09232	1.02838	1.02461	1.05358	1.18431	1.13739	0.890884	1.12306	1.14168	1.09799	1.08061	1.0227	1.0957	0.952927	1.17996	1.14123	0.977676	1.23047	1.12875	1.12795	1.19823	1.13072	1.19098	1.1629	1.15721	1.0148	1.06249
GCF_002967795	1.11632	1.0491	1.00768	1.10747	0.377914	0.419205	0.416153	0.939301	0.313583	0.406776	0.409073	0.368462	0.444168	0.291382	0.975159	0.868103	1.08811	0.450447	0.415482	1.07489	0.448776	0.443718	1.02939	0.535919	0.963852	0.934372	0.466217	0.361664	0.867607	1.04724	0.443359	1.0761	0.386162	0.949432	0.420502	0.932495	1.10731	1.10651	0.278656	0.926727	0.371178	1.07685	1.10181	1.11662	1.06544	1.06391	0.926216	1.02689	1.12509
GCF_002968475	1.09497	1.02446	0.977623	1.06866	0.502899	0.161072	0.171394	0.993973	0.459328	0.185852	0.143723	0.154121	0.210594	0.310051	0.96814	0.866325	0.854858	0.310837	0.257263	1.09038	0.109131	0.225746	1.14264	0.585876	0.98642	1.04024	0.238136	0.1996	0.905548	1.13704	0.225815	1.01588	0.133499	0.950867	0.024353	0.935944	1.06541	1.12695	0.305634	0.919632	0.228302	1.12154	1.07823	1.12799	1.1539	1.15819	0.943733	1.06399	1.06636
GCF_002968495	1.0379	1.04399	0.87941	1.0603	0.349609	0.077499	0.067642	0.971336	0.479027	0.028412	0.014496	0.103981	0.033051	0.291267	0.895958	0.84288	0.770515	0.257858	0.147461	1.03569	0.023407	0.03344	1.05759	0.607407	0.980255	0.971375	0.181396	0.102959	0.815857	1.00558	0.041122	0.992523	0.021858	0.882751	0.120483	0.942665	1.02017	1.04558	0.292633	0.885002	0.114098	1.02882	1.0423	1.08961	1.03767	1.01228	0.862579	0.988075	1.09886
GCF_002970375	1.18174	1.03577	1.06737	1.07046	0.557785	0.682205	0.689522	0.940048	0.568489	0.638031	0.676804	0.659241	0.635063	0.537537	0.965561	0.843918	1.03083	0.642395	0.664078	1.01457	0.680206	0.651611	1.07913	0.243805	0.959213	1.00501	0.701591	0.693909	0.880356	1.08167	0.644531	1.01994	0.603775	0.93277	0.664505	0.927414	1.08881	1.11323	0.567749	0.932343	0.632446	1.0796	1.17189	1.16957	1.0578	1.08723	0.926628	0.998421	1.06161
GCF_002970895	0.962044	0.085312	0.949692	0.999138	0.94857	1.01815	1.02795	0.03627	1.04606	0.98658	1.00763	0.999008	0.985741	0.905182	0.942261	0.888474	1.02432	0.973801	0.992332	0.989952	0.992767	0.994095	0.899521	0.916992	0.913452	0.861542	0.982635	0.9879	0.860641	0.985893	0.992889	0.951981	0.981201	0.965179	0.961555	0.946449	0.97699	0.903625	0.928146	1.01679	0.99852	0.908295	1.03311	0.986641	0.98494	0.978867	0.999557	0.948654	0.902969
GCF_003006175	1.11839	1.02744	1.13356	1.0535	1.08427	1.1633	1.16884	1.0093	1.10165	1.12761	1.10074	1.14168	1.11565	1.05662	1.04538	0.895309	0.997208	1.09641	1.1038	1.10089	1.10236	1.08579	1.08159	1.06004	1.02434	1.11256	1.06647	1.1281	0.920105	1.06126	1.10297	0.327011	1.06464	0.923035	1.07668	1.01399	1.14053	1.05993	1.02109	1.12949	1.0607	1.07303	1.21666	0.055199	1.05984	1.03018	1.12021	1.03023	1.08514
GCF_003010735	1.02043	1.04407	0.964882	1.08427	0.974739	1.02844	1.02171	0.959641	1.04709	0.950485	0.971664	1.02798	0.947403	0.965744	1.04179	0.906204	0.972313	1.03266	0.924538	1.22282	1.0172	0.995476	1.05145	0.909439	1.0202	1.12184	0.920135	0.889221	0.950546	1.10724	0.993805	1.01817	0.947403	0.90332	0.989967	0.974503	1.12894	1.0817	0.922768	1.09137	0.938522	1.06057	1.17284	1.17172	0.997559	1.04071	1.12555	1.07024	1.02004
GCF_003030045	1.19111	1.06143	1.01905	1.12279	0.42514	0.048096	0.047554	0.997955	0.463188	0.105698	0.091751	0.073639	0.131218	0.347336	0.997086	0.901192	0.831268	0.185303	0.122559	1.1091	0.092239	0.154449	1.15778	0.609505	1.01623	0.965317	0.12529	0.055458	0.867188	1.09377	0.149887	1.09524	0.112694	0.967178	0.134781	0.953903	1.15904	1.14298	0.341278	0.984833	0.108727	1.15772	1.1201	1.12003	1.14666	1.1112	0.992599	1.06306	1.13335
GCF_003030145	0.990257	0.922905	1.00903	0.97905	1.06255	1.05222	1.04925	0.868973	1.11093	1.03597	0.994064	1.09511	1.01275	1.07994	0.97509	0.874245	0.983994	1.15209	1.09743	1.08902	1.12425	1.0249	0.567772	0.927254	0.873299	0.168076	1.07384	1.10967	0.9133	0.968124	1.0087	1.04253	1.06609	0.90332	1.0983	0.953033	1.07433	0.892868	1.07001	1.09491	1.06097	0.565598	0.965996	1.16074	1.01932	1.01573	1.08591	1.03842	0.457489
GCF_003031325	1.12041	0.967072	1.15549	1.093	1.13417	1.21715	1.21544	0.864563	1.20453	1.11575	1.13237	1.14237	1.14491	1.15048	1.10205	0.91861	1.12123	1.16932	1.21015	1.19424	1.21454	1.15155	0.657471	1.01746	0.942688	0.373062	1.17555	1.18132	0.932083	1.1281	1.15194	1.1077	1.17321	0.943665	1.18734	0.973022	1.22754	0.995468	1.13956	1.17676	1.08926	0.649979	1.11453	1.23591	1.18391	1.17295	1.15094	1.03557	0.494179
GCF_003031345	1.10089	1.04085	0.973541	1.08243	1.02533	1.08097	1.07818	0.965744	1.1181	1.04553	1.09048	1.06015	1.10011	1.03581	0.992538	0.867661	0.973145	1.06361	1.10741	1.09154	1.15169	1.06252	1.12709	0.984161	1.0439	1.02772	1.05251	1.10996	0.886345	1.06449	1.0636	0.307465	1.04344	0.939545	1.09508	0.983963	1.13466	1.03879	1.00462	1.05972	1.08153	1.12144	1.13413	0.256439	1.05528	1.04864	1.06892	1.01444	1.00301
GCF_003031505	1.08398	1.03713	0.91095	1.1617	0.402115	0.073364	0.073074	0.996094	0.438217	0.065285	0.028946	0.086403	0.092583	0.324661	0.929184	0.86734	0.773743	0.230713	0.154915	1.05649	0.019897	0.105515	1.10643	0.640015	0.997681	0.953163	0.174889	0.089523	0.85247	1.01839	0.116455	1.06584	0.015381	0.892822	0.098251	0.938484	1.11868	1.1223	0.303558	0.894272	0.090652	1.14474	1.0717	1.0957	1.09999	1.11047	0.927185	0.987221	1.11588
GCF_003037005	1.12543	1.00051	1.02576	1.09657	0.319092	0.505196	0.501038	0.934845	0.37532	0.434097	0.492104	0.475853	0.451385	0.328796	1.02913	0.864197	1.04154	0.499298	0.505127	1.14558	0.498535	0.421158	1.14621	0.503601	0.989502	1.073	0.433716	0.501129	0.83551	1.07138	0.42131	1.02582	0.467201	0.95578	0.495544	0.938675	1.14128	1.1232	0.276657	1.00433	0.394356	1.10202	1.11449	1.14555	1.15193	1.09952	0.976852	1.03471	1.15036
GCF_003037615	1.06793	1.02706	0.990189	1.03589	1.01704	1.02519	0.998413	0.940338	1.06917	0.96402	0.951279	0.970566	0.96656	0.986008	0.879852	0.799767	0.984421	1.09789	1.03035	1.0478	0.94677	1.01842	1.04681	0.993317	0.926666	0.989227	1.04668	0.982971	0.786407	0.997391	1.02177	1.00833	0.943878	0.83194	0.901314	0.919876	0.997307	1.00106	1.03267	1.06557	1.03051	1.06222	1.03584	1.11032	1.05458	1.08836	1.07072	0.937881	1.00037
GCF_003054385	1.019	0.912292	1.13467	1.00162	1.06409	1.07787	1.08467	0.884407	1.13578	1.04806	1.03757	1.07547	1.08648	1.02493	0.96312	0.86351	1.03097	1.13371	1.05417	1.01513	1.10627	1.10113	0.587158	0.986847	0.936111	0.208916	1.08681	1.11909	0.905304	1.00903	1.08592	1.05739	1.05064	0.906616	1.01832	0.960983	1.11552	0.872452	1.03358	1.05467	1.05901	0.568588	1.00263	1.10781	1.05919	1.06665	1.03682	1.02612	0.458786
GCF_003069525	1.10686	1.02467	1.07309	1.14049	1.1095	1.15819	1.16121	0.862015	1.13377	1.13152	1.13861	1.07095	1.15008	1.14063	0.995522	0.859154	1.05963	1.13652	1.14036	1.1181	1.17291	1.17755	0.000465	0.978683	0.868446	0.459488	1.19722	1.16274	0.906113	1.06907	1.13654	1.08394	1.11465	0.927261	1.14228	0.988632	1.15074	1.02283	1.0974	1.13721	1.11877	0.019516	1.08856	1.15022	1.144	1.09929	1.14496	0.979553	0.201324
GCF_003071305	1.98381	1.99963	1.87997	1.96481	1.92711	1.94942	1.96712	1.93172	1.96248	1.98323	1.97392	1.94995	1.97442	1.96053	1.92404	1.86465	1.9984	2.10112	1.99669	1.5067	1.9601	1.96564	1.96172	1.909	1.92281	1.95181	1.97827	1.9563	1.82791	1.93532	1.96659	1.91051	1.9769	1.88376	1.98276	1.89067	2.0404	2.01549	1.88435	2.05247	1.9534	2.02718	2.06158	2.0652	2.09219	2.09761	1.99845	1.93679	2.01376
GCF_003073235	1.1436	1.00979	1.01237	0.993584	1.01549	1.03734	1.04766	0.904877	1.14526	1.02457	0.99826	1.09766	1.00448	1.0506	0.897476	0.834663	1.03857	1.10762	1.10937	1.06516	1.12611	0.954071	1.13232	0.950348	0.980148	1.07397	1.0901	1.12423	0.353958	1.07843	0.959991	1.06596	1.07102	0.861488	1.10753	0.896454	1.11559	1.03267	1.06284	1.13416	1.03621	1.12743	1.1809	1.06996	1.172	1.1573	1.1411	0.932114	1.01224
GCF_003073315	1.96087	1.98779	1.93037	1.97456	1.93276	2.00504	2.02177	1.97618	2.0052	1.96139	1.96506	1.98792	1.99532	1.98855	1.94232	1.87565	2.04804	2.00699	2.00857	1.43076	2.02771	1.96268	1.95921	1.92449	1.95851	2.00552	1.98784	2.00395	1.80442	1.89127	1.95496	1.9641	2.0004	1.92488	2.02209	1.88762	2.05917	2.01957	1.91703	1.9983	1.94945	2.01865	2.07666	2.03301	2.06421	2.05334	2.00129	1.92949	1.98172
GCF_003073335	1.14166	1.00734	0.904755	1.11266	0.346085	0.374832	0.375938	0.984009	0.372391	0.371918	0.378738	0.423599	0.37529	0.231194	0.972473	0.803833	0.984535	0.539886	0.442596	1.00446	0.426735	0.338959	1.12459	0.567215	0.931763	0.996338	0.444893	0.442802	0.85421	1.0929	0.372818	1.03749	0.400528	0.869797	0.410721	0.899918	1.12698	1.09308	0.283401	0.978699	0.407982	1.09125	1.14359	0.988251	1.06782	1.07301	0.970398	1.01433	1.04584
GCF_003073675	1.20312	1.06406	0.979111	1.15478	0.425186	0.027863	0.026352	1.02135	0.465378	0.096519	0.078621	0.068726	0.089874	0.356712	0.9767	0.876205	0.806931	0.263443	0.132057	1.12088	0.088608	0.079147	1.19325	0.593536	1.01815	0.98893	0.144791	0.066818	0.898178	1.1	0.08963	1.08672	0.094193	0.928764	0.130646	0.967178	1.16917	1.17457	0.343887	0.971725	0.135803	1.17656	1.09297	1.15646	1.12877	1.13942	0.98053	1.06128	1.13113
GCF_003074015	1.08549	0.974617	1.03536	1.10662	1.09871	1.05963	1.05727	0.879974	1.10969	1.05482	1.00182	1.00816	1.0735	0.983109	0.917908	0.883743	1.01102	1.13741	1.03683	1.12797	1.03165	1.13767	0.498718	1.02797	0.892914	0.091667	1.12939	1.01401	0.924255	1.00864	1.12279	1.02786	0.979126	0.891205	0.960022	1.01315	1.14578	0.924217	0.985626	1.12444	1.0696	0.545303	0.928391	1.18849	1.13512	1.14109	1.0845	1.05236	0.489105
GCF_003076555	0.889656	0.882256	0.890282	0.903854	0.846375	0.915466	0.916595	0.868027	0.939697	0.853378	0.893295	0.880325	0.865173	0.906647	0.872993	0.790543	0.89534	0.816727	0.89122	0.893509	0.907349	0.875313	0.948868	0.795975	0.905533	0.966576	0.856384	0.89045	0.803673	0.870193	0.871773	0.863419	0.908127	0.836739	0.900154	0.904671	0.910538	0.985405	0.848343	0.886765	0.888039	0.965408	0.967743	0.898216	0.869461	0.871651	0.883118	0.859482	0.961967
GCF_003181055	1.11262	1.08205	1.06876	1.04323	1.03774	1.08441	1.093	0.9935	1.07201	1.03635	1.02974	1.1061	1.03197	1.0441	1.05545	0.891769	0.948013	1.12637	1.08	1.10615	1.10364	1.01018	1.15044	1.03374	1.03326	1.05934	1.02479	1.07056	0.912178	1.0217	1.01245	0.310928	1.04156	0.923744	1.06052	0.974014	1.14455	1.02264	1.04905	1.12568	1.04392	1.07229	1.17708	0.198792	1.02431	1.023	1.12876	0.995537	1.0628
GCF_003181095	1.10648	0.97979	0.981628	0.993446	0.976067	1.04431	1.03465	0.88443	1.10132	1.0377	0.99884	0.974274	1.04531	0.948204	0.8685	0.799332	0.994064	1.0945	1.05441	0.979904	1.06923	1.06506	1.11443	0.9487	0.967422	0.945068	1.09726	0.998505	0.351151	1.08611	1.05553	0.9841	0.98761	0.878532	1.03731	0.907715	1.08704	1.07749	0.992683	1.12047	1.05762	1.16786	1.11328	1.07964	1.13706	1.12643	1.06493	0.917656	0.982239
GCF_003181135	1.14461	0.964455	0.995552	1.00845	0.983849	1.03703	1.03407	0.896484	1.09712	1.05014	1.0287	0.983253	1.08657	0.965286	0.88089	0.833694	1.03946	1.08282	1.05946	0.984573	1.0519	1.07082	1.12297	0.946625	0.964493	0.960312	1.13387	1.00569	0.352348	1.11798	1.05257	1.02356	0.98896	0.893768	1.0378	0.914291	1.08019	1.08579	0.995117	1.10445	1.04302	1.15448	1.09261	1.08324	1.14341	1.1558	1.06316	0.935226	1.01375
GCF_003186535	0.97438	0.961945	0.989433	0.968658	0.913055	1.02687	1.03195	0.880005	0.979111	0.98645	0.991074	1.0124	0.989853	0.949272	0.914734	0.855347	0.972519	1.04036	0.989075	0.979691	1.03658	0.991913	1.02342	0.882172	0.963242	0.983177	0.977997	0.984009	0.6726	0.973343	0.982635	0.945404	0.996765	0.889236	1.03438	0.883949	0.94725	0.959488	0.948471	1.05537	0.971649	1.03134	1.0143	1.02646	1.03627	1.05278	1.06778	0.90136	0.989876
GCF_003194285	1.08221	1.03297	0.979324	1.08109	0.958527	1.09403	1.09955	0.960098	1.02843	1.0381	1.06094	1.01392	1.06516	0.971619	0.980423	0.866653	0.957535	0.936493	1.02975	1.01025	1.05237	1.0151	1.05429	0.92041	0.995354	1.04704	0.994583	1.03556	0.850647	0.996872	1.01848	0.243164	1.02551	0.916527	1.07178	0.974838	1.10478	1.09343	0.936905	1.0169	1.02495	1.11085	1.11621	0.248871	0.980392	0.982666	0.990173	1.02225	0.970795
GCF_003203435	1.11784	0.973701	0.997581	1.07578	0.306091	0.480911	0.475166	1.00547	0.382759	0.473846	0.483734	0.454361	0.467255	0.33609	1.10417	0.854889	1.03191	0.376968	0.536499	1.10264	0.481735	0.438835	1.14819	0.501785	0.981781	1.16379	0.461594	0.551941	0.829788	1.06911	0.441925	1.05386	0.486176	0.93515	0.473572	0.982483	1.19514	1.16066	0.289734	0.945793	0.365814	1.09403	1.09658	1.12999	1.07105	1.01786	0.940331	1.05072	1.13152
GCF_003204175	1.11661	0.990891	0.976746	1.04083	1.05279	1.0919	1.08819	0.912613	1.10819	1.08272	1.07255	1.09979	1.03153	1.0852	0.947296	0.855133	1.01204	1.11243	1.11551	1.04062	1.15811	0.999054	1.14081	0.983856	0.97142	1.10921	1.11494	1.09044	0.417442	1.04071	1.01306	1.02428	1.1225	0.909973	1.15448	0.911674	1.16991	1.12215	1.04453	1.13385	1.04487	1.15167	1.20435	1.09026	1.15001	1.13364	1.10867	0.920914	1.00478
GCF_003204465	2.04329	1.98507	1.88948	1.98915	1.95609	2.0064	1.99731	1.95557	1.93626	2.00273	2.01312	1.90591	2.00857	1.95773	1.95187	1.84267	2.08237	2.07497	1.99293	1.52166	2.00108	1.99318	1.98921	1.90762	1.96054	2.01984	2.00549	1.98613	1.83489	1.95567	1.99342	1.91602	1.97987	1.91431	2.00375	1.90793	2.08064	2.07039	1.8868	2.09084	1.99432	2.04564	2.07173	2.10349	2.10782	2.09642	2.04884	1.94751	1.99667
GCF_003261955	1.06582	0.969818	0.99115	1.07565	0.337769	0.47657	0.490273	0.987419	0.341682	0.440475	0.456276	0.442245	0.432343	0.339752	1.04295	0.863937	1.00334	0.411407	0.498917	1.04445	0.443283	0.432739	1.09441	0.507294	0.993713	1.03814	0.431824	0.472702	0.853882	1.01901	0.432053	1.02198	0.469833	0.934319	0.44751	0.915344	1.11491	1.07203	0.27607	0.894073	0.400352	1.10663	1.08018	1.1212	1.07674	1.07693	0.907791	1.02664	1.11716
GCF_003267985	1.10814	1.06113	1.06101	1.14004	1.07427	1.15194	1.16051	0.891762	1.15828	1.14127	1.13443	1.07687	1.16341	1.12669	1.04984	0.837769	1.04375	1.14527	1.16815	1.13495	1.15357	1.15742	0.030869	0.994637	0.870316	0.465607	1.22571	1.14081	0.972885	1.10577	1.13251	1.0918	1.14183	0.887115	1.16388	0.956879	1.17723	1.04698	1.08124	1.1465	1.12556	0.052567	1.1348	1.2356	1.21926	1.21645	1.15677	1.04466	0.207939
GCF_003285145	1.10774	0.990898	1.07204	1.03533	1.08456	1.11026	1.10783	1.04084	1.00442	1.03951	1.05279	1.09805	1.04985	1.06664	1.01721	0.961899	1.03928	1.02133	1.10652	1.03775	1.15053	1.02978	1.11662	0.998894	1.04747	1.11687	1.13415	1.0871	0.928253	1.08408	1.04222	1.16905	1.04099	1.03471	1.12936	1.01117	1.10365	1.17987	1.10021	1.12369	1.05968	1.14367	1.25902	1.1791	1.1425	1.16969	1.13308	1.04501	1.09963
GCF_003286975	0.920959	0.915237	0.869408	0.932152	0.900291	0.979034	0.95433	0.935852	1.02744	0.954514	0.921677	0.925667	0.926971	0.917374	0.147385	0.797852	0.910858	0.930916	0.952789	0.864281	0.947807	0.951096	0.946259	0.806618	0.905487	0.890732	0.921494	0.948441	0.773193	0.86937	0.936295	0.965378	0.922287	0.833305	0.947128	0.91806	0.981827	0.908081	0.882263	0.985626	0.973618	0.939087	0.952423	0.890015	0.939476	0.941833	0.971382	0.83429	0.905701
GCF_003286995	0.990509	0.097076	1.08761	0.983322	1.08691	1.13199	1.11618	0.065285	1.12352	1.02679	1.0984	1.08668	1.04863	1.08943	1.004	0.900803	1.11403	1.01968	1.08107	1.13669	1.11495	1.03294	1.0425	0.981354	0.944389	1.09492	1.10159	1.087	0.86882	1.04081	1.02254	1.07702	1.099	0.957352	1.07788	0.962814	1.06532	1.05214	1.05084	1.08586	1.08771	1.01533	1.14766	1.17333	1.04037	1.02515	1.05943	0.946121	0.953232
GCF_003288375	1.16048	1.06329	0.886192	1.13728	0.396416	0.014755	0.013298	0.976486	0.496704	0.07373	0.076447	0.066551	0.081818	0.330597	0.968849	0.857132	0.761047	0.22892	0.105545	1.07675	0.085579	0.055481	1.11946	0.596954	0.992447	0.955399	0.143837	0.061592	0.843796	1.06761	0.077744	1.08292	0.067078	0.923965	0.124802	0.945419	1.14665	1.12696	0.359428	0.98967	0.113785	1.12534	1.09581	1.11728	1.09038	1.09666	0.988586	1.0128	1.14087
GCF_003330945	1.08452	0.942986	1.04723	0.096725	1.05772	1.22463	1.21732	0.999603	1.19751	1.0986	1.16678	1.13524	1.11668	1.14847	1.04394	0.889801	1.06107	1.0518	1.17147	1.09227	1.18185	1.05965	1.1369	1.06744	0.971382	1.09053	1.2016	1.19115	0.848129	1.09576	1.0623	1.12577	1.1096	0.962997	1.11671	0.345551	1.08589	1.12422	1.10544	1.11835	1.09412	1.08943	1.21211	1.17809	1.09073	1.0983	1.13099	0.959274	1.03665
GCF_003363735	1.15166	1.07559	1.04654	1.13215	1.10638	1.12274	1.13264	1.04431	1.21874	1.1045	1.12573	1.04816	1.19395	1.06654	1.01091	0.970985	1.19504	1.16106	1.11798	1.14722	1.12803	1.20473	1.15024	1.07776	0.949646	0.977821	1.24353	1.12885	0.933807	1.18643	1.22945	1.12294	1.12949	1.00918	1.11748	1.02579	1.25296	0.971878	1.03997	1.26382	1.16538	1.15621	0.254196	1.25616	1.29036	1.31828	1.24733	1.0825	0.975906
GCF_003367555	1.06029	0.984146	1.02062	1.09189	0.315262	0.455078	0.472	0.976501	0.306908	0.43634	0.447983	0.427322	0.458603	0.255447	1.04954	0.844414	1.0147	0.418716	0.52182	1.03177	0.426224	0.454819	1.10599	0.506958	1.00264	1.05199	0.430435	0.487991	0.848953	1.05078	0.434174	1.06094	0.446846	0.928909	0.460938	0.916855	1.14922	1.0907	0.281464	0.894295	0.388649	1.0614	1.12411	1.09724	1.11006	1.05943	0.884789	1.0011	1.15817
GCF_003408615	1.08319	1.0311	0.908165	1.08937	1.07089	1.02465	1.04401	0.919464	1.07236	0.992065	1.01196	0.950714	1.04305	0.94857	0.811508	0.863632	1.08207	1.08209	1.02551	1.05417	0.994781	1.07729	1.07733	0.973801	0.947113	1.04829	1.10953	0.959015	0.311287	1.11488	1.08241	1.04301	0.969009	0.881516	0.963898	0.970703	1.10683	1.08487	0.931068	1.10239	1.01727	1.08484	1.06613	1.09044	1.11159	1.11896	1.0849	0.932663	1.0368
GCF_003428845	1.12712	1.02759	1.03514	1.12384	1.11382	1.07336	1.08646	0.882523	1.12041	1.04473	1.06091	1.01974	1.10474	1.05547	0.942764	0.86232	1.0934	1.11856	1.08841	1.10834	1.11961	1.11442	0.107918	0.989258	0.903908	0.441734	1.14362	1.07201	0.953087	1.0609	1.11949	1.05731	1.03151	0.958206	1.08049	0.97084	1.2132	1.05167	1.0538	1.10942	1.13086	0.101753	1.04631	1.0923	1.17055	1.16264	1.09428	1.01495	0.263
GCF_003429065	1.00293	1.04964	1.06834	0.952057	0.978577	1.07808	1.07896	0.946571	1.04666	0.989067	1.00124	1.02644	0.984329	0.990211	0.940384	0.866196	1.07224	1.01442	1.07712	1.0665	1.04005	1.00285	1.09771	0.965393	0.975166	1.10688	1.04616	1.00789	0.876732	1.07304	1.00215	1.02194	1.0118	0.905197	1.05075	0.940979	1.00838	1.10586	0.98468	1.06194	0.938004	1.05913	1.16135	1.126	1.00446	1.04273	1.04596	0.950012	1.09346
GCF_003429545	1.10348	0.985382	0.95858	1.09396	0.265274	0.433701	0.438782	0.978561	0.363312	0.422424	0.41571	0.450684	0.429626	0.278915	1.01375	0.85038	0.993469	0.397339	0.486603	1.04196	0.420639	0.439316	1.08263	0.453583	0.974991	1.02	0.442352	0.453323	0.818283	1.03055	0.44696	1.03825	0.441658	0.901093	0.412903	0.929962	1.08174	1.08519	0.242615	0.863853	0.404808	1.05576	1.05292	1.156	1.08783	1.04396	0.873337	0.980057	1.12534
GCF_003432145	0.960159	0.948418	0.956879	0.955887	0.920341	0.935532	0.945969	0.915237	1.00047	0.864456	0.884293	0.920181	0.87632	0.907166	0.918747	0.828255	0.984726	0.872543	0.926971	1.00093	0.963379	0.871689	1.05609	0.889046	0.925102	1.02961	0.954147	0.941429	0.816971	0.947159	0.881165	0.873459	0.886993	0.877586	0.944534	0.90712	1.0498	0.982208	0.90271	0.928345	0.919678	1.05658	1.02431	0.96283	0.879166	0.87262	0.907143	0.944122	0.979675
GCF_003432165	1.14824	1.09164	1.16913	1.212	1.24576	1.26095	1.24782	0.968079	1.27908	1.25024	1.22731	1.2164	1.27353	1.2339	1.04669	0.938004	1.13292	1.24345	1.24594	1.1769	1.34203	1.2579	1.06519	1.0977	0.938263	1.01404	1.23717	1.2648	0.919899	1.11884	1.2466	1.24133	1.26701	0.991943	1.21246	0.974319	1.34286	0.883102	1.25177	1.33136	1.19467	1.05796	1.14565	1.26335	1.24593	1.26063	1.34247	1.05778	1.09444
GCF_003432185	1.13274	0.979935	0.938751	1.05402	1.05826	1.1348	1.1329	0.932159	1.16753	1.08487	1.105	1.06341	1.05559	1.0221	0.488426	0.829102	0.986557	1.03923	1.08836	1.05977	1.14893	1.06467	1.07463	0.987289	0.927841	1.00772	1.08475	1.0829	0.845993	1.0341	1.05402	1.02576	1.08086	0.913651	1.03705	0.94191	1.15245	1.05229	1.06436	1.10022	1.05087	1.10146	1.08168	1.10853	1.05321	1.04363	1.09354	1.01189	1.06245
GCF_003432205	1.09051	1.05344	0.949585	1.11627	0.954285	1.0639	1.06889	0.976952	1.04376	0.983078	1.00071	1.06467	1.00159	1.02843	1.01074	0.900848	1.0079	1.01436	1.06671	1.04888	1.08183	0.99128	1.06078	0.994904	1.00179	1.06061	1.03119	1.00701	0.916801	1.01117	1.00886	0.941864	1.01273	0.929848	1.01994	1.03429	1.14523	1.0023	1.04836	1.11464	1.03709	1.08356	1.08116	0.995842	0.912277	0.930115	1.10243	1.02585	1.07568
GCF_003432225	1.05942	1.0157	1.00514	0.602341	1.04393	1.05342	1.04045	0.949661	1.09569	1.04794	1.02885	1.04185	1.08441	0.986855	0.954956	0.826569	0.990112	1.09937	1.04367	1.04482	1.03221	1.07122	1.00641	1.00395	1.00034	0.976196	1.07534	1.01446	0.842537	1.00848	1.05974	1.00581	1.03471	0.841492	0.975861	0.649834	0.974358	0.998306	1.00929	1.02856	1.03622	0.99971	1.0229	1.11942	1.03608	1.01546	1.0285	0.949112	1.08068
GCF_003432245	0.949661	0.967804	0.923218	0.948608	0.902069	0.97435	0.95929	0.953491	0.993103	0.95031	0.956573	0.947731	0.959763	0.942123	0.904083	0.819572	0.941895	0.996483	0.944504	0.956345	0.961548	0.934052	1.00223	0.891167	0.917252	1.02694	0.936882	1.00243	0.842072	0.97541	0.953217	0.969116	0.942154	0.818924	0.982292	0.946564	1.01227	0.95031	0.921455	0.947205	0.900299	0.980362	1.00671	1.01222	0.984314	0.998672	0.92543	0.947952	1.01471
GCF_003432265	1.0002	0.966171	1.07396	1.06319	1.00181	1.10437	1.09041	0.914444	1.08783	1.01202	1.01646	1.03029	1.01304	1.03793	0.967514	0.917145	1.02893	1.02145	1.05222	1.05701	1.07526	1.00322	1.00043	0.925255	0.915329	0.935532	1.06316	1.04772	0.918411	1.08649	1.00743	1.0242	1.02769	0.969948	1.0612	1.02354	1.07883	0.918518	1.02687	1.07249	1.04747	1.00353	0.53186	1.02522	1.09064	1.08398	1.0773	1.00239	0.953217
GCF_003432285	0.953163	0.981857	0.911362	0.959137	0.899414	0.992859	0.986084	0.928894	1.0303	0.918076	0.968201	0.950478	0.921783	0.909019	0.914673	0.836761	1.02601	0.932449	0.940163	1.00482	1.00428	0.892136	1.04036	0.865547	0.980331	1.03419	0.943604	0.991058	0.865311	1.01785	0.903542	0.898369	0.937286	0.844559	0.984222	0.93277	0.987785	1.03066	0.890701	0.935211	0.92807	1.03209	1.04634	1.02306	0.866661	0.863419	0.962883	0.984406	0.962006
GCF_003432405	1.07252	0.943451	0.981186	1.01036	0.993454	0.99855	1.00842	0.909363	1.05971	1.09132	1.06218	1.08241	1.08846	0.993774	0.913986	0.822922	1.03113	1.10408	1.05296	0.973175	1.09094	1.06136	1.03208	1.03343	0.932312	0.959595	1.03511	1.03787	0.803436	1.02515	1.05399	0.982635	1.04607	0.855789	0.973267	0.90213	1.02856	1.05707	1.04054	1.0416	1.03725	1.00053	1.0197	1.05391	1.05315	1.04639	1.01269	0.907265	1.07312
GCF_003443755	1.12712	1.04617	1.21576	1.06734	1.21006	1.3438	1.33149	0.937424	1.24172	1.22977	1.31134	1.24996	1.26834	1.27052	1.20409	0.904495	1.09036	1.15385	1.25145	1.25578	1.34239	1.26199	1.30035	1.18425	1.00795	1.29234	1.18915	1.28786	0.895996	1.10127	1.2522	1.13388	1.30339	0.978531	1.31943	0.98201	1.27447	1.17181	1.19488	1.248	1.1292	1.13887	1.37779	1.10451	1.22598	1.23654	1.22453	1.04289	1.17012
GCF_003571525	1.07235	1.05711	1.02006	1.03429	1.02853	1.08055	1.08232	0.94368	1.08255	1.01845	1.05826	1.02945	1.08106	1.04131	0.997726	0.857483	0.996811	1.03815	1.10183	1.06927	1.07404	1.06889	1.16727	0.993401	1.01222	1.07217	1.07387	1.06844	0.863914	1.09608	1.09422	1.03567	1.04585	0.96611	1.07111	0.96553	1.05257	1.06384	1.03632	1.03859	1.03325	1.12868	1.11231	1.06978	1.08819	1.05594	1.03091	1.00544	0.996964
GCF_003571545	1.12602	1.0052	0.998642	1.1426	1.06397	1.18028	1.18199	0.989326	1.17158	1.14897	1.13617	1.10595	1.1539	1.12533	1.01835	0.943405	1.07941	1.08852	1.13802	1.0002	1.15846	1.14336	1.03021	0.991257	0.930878	0.985992	1.16363	1.14427	0.922012	1.11099	1.15521	1.03541	1.11942	0.978615	1.11638	1.00279	1.13664	0.948997	1.0518	1.17752	1.09676	1.03976	0.141327	1.08618	1.18759	1.16547	1.14739	1.00018	1.01936
GCF_003571585	0.969566	1.02239	0.948662	0.988708	0.869331	0.95932	0.95047	0.975632	1.05648	0.921295	0.907166	0.916344	0.910278	0.897415	0.925613	0.833397	0.972336	0.859779	0.929443	0.991165	0.955963	0.872955	1.06337	0.915329	0.995193	1.05383	0.938736	0.952881	0.840439	1.04686	0.873779	0.896744	0.940018	0.881088	0.941757	0.976433	0.967407	1.02271	0.880714	0.947754	0.914818	1.07979	1.13821	0.925453	0.869659	0.900467	0.943466	0.999344	1.05084
GCF_003571605	1.14445	1.0192	0.941269	1.03757	1.02068	1.09299	1.08817	0.936111	1.138	1.06848	1.07082	1.05776	1.07834	0.999084	0.905495	0.846573	1.07489	1.17438	1.08629	1.03273	1.07884	1.10057	1.11104	0.98465	1.00236	1.04394	1.11279	1.08514	0.33725	1.10191	1.0816	1.01431	1.05149	0.919266	1.08842	0.937927	1.09341	1.10886	0.956711	1.12283	1.05074	1.12076	1.13211	1.06309	1.12182	1.13088	1.12119	0.946014	1.05896
GCF_003571645	1.00021	1.01411	0.960068	1.05965	0.938583	0.991364	0.996956	0.939163	0.966385	0.923904	0.946594	0.94841	0.939056	0.92746	1.01691	0.903778	0.98513	1.01025	0.890533	1.13152	0.969742	0.950798	1.05342	0.90036	1.05324	1.07561	0.906876	0.901619	0.91626	1.07796	0.945053	1.01976	0.927193	0.920746	0.933426	0.982849	1.08759	1.05993	0.877365	1.09563	0.911438	1.06741	1.13713	1.11457	0.963562	0.976097	1.10756	1.00806	1.04137
GCF_003571705	1.09888	1.05948	0.875916	1.08243	0.306725	0.35054	0.357208	0.966919	0.295532	0.357513	0.367523	0.343842	0.388077	0.24678	0.998802	0.866539	1.03065	0.413048	0.368706	1.08484	0.338928	0.389809	1.06639	0.534958	0.962982	0.974548	0.368996	0.36676	0.874695	1.10815	0.409081	0.992996	0.338402	0.92955	0.354401	0.949707	1.04219	1.12896	0.183762	0.882629	0.362625	1.08113	1.00529	1.06831	1.08331	1.07015	0.912407	1.00049	1.11096
GCF_003571745	1.07129	1.07217	1.04091	1.04294	1.02468	1.1408	1.14139	0.947586	1.06909	1.07965	1.07995	1.05693	1.0849	1.0323	0.996429	0.847168	0.994865	1.06232	1.10197	1.01722	1.08632	1.04781	1.08749	1.03398	0.98172	1.18242	1.04269	1.12304	0.86837	1.0168	1.063	0.301186	1.06024	0.901337	1.08051	0.973358	1.11046	1.05218	1.05131	1.0988	0.995895	1.05145	1.17328	0.195801	1.00861	1.01092	1.08689	1.02006	1.09671
GCF_003574235	1.11269	1.02133	1.10821	1.12453	1.09236	1.15201	1.16969	0.892212	1.15112	1.13356	1.11894	1.08127	1.14647	1.13769	1.01615	0.848869	1.06593	1.12315	1.13315	1.13962	1.20541	1.14418	0.041016	1.02588	0.848587	0.465279	1.20226	1.14946	0.955345	1.10759	1.12978	1.0857	1.11067	0.865677	1.16367	0.966522	1.2079	1.04286	1.09956	1.12309	1.13211	0.057281	1.10098	1.20611	1.16234	1.18797	1.12746	1.0381	0.211288
GCF_003574255	1.1026	1.02499	1.05124	1.11495	1.07771	1.14787	1.14654	0.912979	1.11648	1.12523	1.10671	1.08516	1.14836	1.12978	1.01276	0.861343	1.06539	1.14628	1.14681	1.10506	1.14864	1.11795	0.027122	0.998772	0.880577	0.49054	1.17076	1.11566	0.915588	1.06473	1.09793	1.09041	1.11095	0.90657	1.13893	0.965569	1.14763	1.04266	1.08691	1.11323	1.11488	0.070152	1.12764	1.16241	1.14776	1.1588	1.09752	1.01022	0.215332
GCF_003574275	1.10701	1.02095	1.05053	1.11501	1.0705	1.14631	1.14497	0.91304	1.11526	1.12418	1.10657	1.08371	1.14304	1.12404	1.00723	0.860405	1.06563	1.15296	1.1455	1.105	1.14742	1.12093	0.026138	0.998764	0.880386	0.489563	1.1711	1.11459	0.91954	1.06471	1.09773	1.09094	1.11113	0.906616	1.13774	0.9655	1.14804	1.04436	1.08564	1.12054	1.11807	0.070068	1.12652	1.15843	1.14338	1.15735	1.0986	1.00784	0.215179
GCF_003584585	1.07748	0.995972	0.997337	1.10162	0.262749	0.489281	0.476456	0.977722	0.411827	0.519783	0.540146	0.45768	0.526489	0.316299	1.03899	0.842224	1.01689	0.510033	0.481689	1.03975	0.579086	0.521088	1.11092	0.497032	0.979034	1.07391	0.42189	0.493782	0.860168	1.06296	0.526871	1.0453	0.540024	0.897644	0.485748	0.927467	1.12466	1.09328	0.306213	0.939087	0.383377	1.07317	1.09047	1.14947	1.01715	1.01421	0.914368	0.992256	1.09665
GCF_003590665	1.04117	1.08198	1.0921	1.09732	1.0213	1.07469	1.08566	0.9664	1.12466	1.04962	1.06598	1.12711	1.02399	1.07437	1.01854	0.906158	1.25316	1.05162	1.09911	1.08261	1.0916	1.01343	1.25917	1.03576	0.974205	1.23246	1.0811	1.10336	0.940018	1.09325	1.01236	1.01401	1.0433	0.951721	1.07434	1.04392	1.04761	1.26765	1.03721	1.05358	1.02889	1.2188	1.13218	1.1752	1.13031	1.11903	1.06082	0.999962	1.03111
GCF_003597695	1.06577	0.988403	0.911781	0.987564	0.936684	0.963463	0.972565	0.897385	1.009	0.938675	0.952042	0.960159	0.92009	0.979095	0.940063	0.805008	0.966019	1.10699	0.990204	1.04045	1.00733	0.927673	1.0647	0.902306	0.976852	1.0251	0.980194	0.985031	0.878967	0.984985	0.905113	0.919937	0.937393	0.913139	0.990173	0.918289	1.05937	1.10352	0.916733	1.06309	0.978638	1.02079	1.09337	1.09218	1.00549	1.03391	1.06157	0.952576	1.03069
GCF_003597715	1.03609	0.994675	0.896385	1.00577	0.94416	0.970627	0.972527	0.889961	1.00771	0.932129	0.950333	0.980583	0.912369	0.983749	0.949951	0.797318	0.973358	1.09557	0.993774	1.03992	0.998016	0.917458	1.08093	0.868286	0.962662	1.05521	0.991219	0.979431	0.840942	0.978828	0.908638	0.936981	0.951538	0.879089	0.975449	0.925453	1.04272	1.11212	0.909561	1.0708	0.974625	1.05428	1.05827	1.06352	0.987946	1.00552	1.05315	0.930435	1.02313
GCF_003597735	1.06479	0.981644	0.914169	0.971634	0.928802	0.951553	0.960648	0.899078	1.00337	0.937004	0.936325	0.954239	0.9207	0.979355	0.937164	0.804115	0.954102	1.10817	0.98085	1.03252	0.999344	0.920647	1.05851	0.88913	0.976837	1.02683	0.980484	0.976723	0.877762	1.00171	0.900253	0.925072	0.95858	0.910706	0.981926	0.921646	1.0668	1.08562	0.926819	1.04324	0.958969	1.0159	1.098	1.08412	1.00028	1.02086	1.0525	0.959671	1.03915
GCF_003597755	1.02174	0.983154	0.876083	1.01381	0.96032	0.93782	0.945343	0.895996	0.996994	0.926331	0.914154	0.966331	0.901253	0.973038	0.933243	0.804771	0.938919	1.08106	0.988495	1.02758	0.970062	0.899994	1.09856	0.857803	0.950027	1.06676	0.969727	0.971558	0.835938	0.9767	0.895157	0.935425	0.937805	0.894424	0.96904	0.922516	1.02722	1.12016	0.924774	1.06074	0.966324	1.06055	1.07127	1.01285	0.999687	1.01495	1.02243	0.931435	1.02734
GCF_003660185	1.05736	1.02503	1.01373	1.08285	0.991623	1.07311	1.05603	0.895737	1.10662	1.04527	1.03547	1.02838	1.05872	1.03482	0.9561	0.830872	0.961143	1.05806	1.09042	1.05698	1.08044	1.05732	1.10588	0.907684	0.96727	1.02042	1.05484	1.07149	0.841324	0.997635	1.04378	1.01166	1.03235	0.915253	1.06781	0.923462	1.14439	1.07431	1.00395	1.07526	1.0376	1.05244	1.20433	1.07585	1.0508	1.0396	1.07404	0.972404	1.0511
GCF_003660205	1.28875	1.06937	1.26548	1.26473	1.34397	1.48243	1.4973	1.06937	1.42946	1.47419	1.49657	1.40477	1.48348	1.29424	1.23396	1.05383	1.19795	1.44212	1.46672	1.34173	1.50995	1.42889	1.2919	1.34966	1.09244	1.24174	1.40653	1.47811	0.981682	1.2782	1.43765	1.3719	1.4382	1.08771	1.44418	1.17111	1.29951	1.16744	1.29303	1.4209	1.42613	1.18318	1.41075	1.37846	1.4232	1.43365	1.433	1.1354	1.25243
GCF_003692695	1.06813	0.942139	1.08183	1.01556	1.03801	1.14098	1.16072	0.844887	1.15083	1.07187	1.0917	1.13625	1.08469	1.09415	0.998154	0.964401	1.04684	1.11018	1.12081	1.10867	1.16893	1.06708	1.04805	0.935135	0.95826	1.02484	1.07503	1.09837	0.889046	1.03056	1.08664	1.05019	1.11877	0.965256	1.08107	0.963829	1.08743	0.98539	1.05353	1.15614	1.05367	1.03125	1.11745	1.15736	1.11957	1.14046	1.12714	0.993568	1.02849
GCF_003711065	1.13184	1.01753	0.974762	1.09052	0.269905	0.459579	0.451508	0.951424	0.320877	0.384857	0.412643	0.412857	0.426895	0.288803	0.990692	0.830765	1.02866	0.49572	0.452415	1.08023	0.425171	0.435471	1.07526	0.492371	0.986168	1.04742	0.450867	0.458664	0.837845	1.04979	0.450989	1.01361	0.384415	0.917488	0.419952	0.92276	1.12632	1.10938	0.301155	0.935234	0.39534	1.11027	1.11896	1.12952	1.12524	1.15703	0.920471	0.995056	1.12337
GCF_003790485	1.18913	1.05533	1.02727	1.17134	1.08526	1.14355	1.15811	0.982674	1.21046	1.12541	1.10614	1.10068	1.16461	1.08581	0.974442	0.951401	1.1563	1.24773	1.11414	1.14411	1.10919	1.15176	1.07272	1.06618	0.954254	0.967056	1.20386	1.11187	0.9142	1.14774	1.17098	1.10917	1.05058	1.00008	1.05556	1.03537	1.21737	0.955521	1.0501	1.25391	1.12871	1.11613	0.192322	1.13113	1.21454	1.21744	1.23961	1.07821	1.0981
GCF_003812085	1.07642	1.02341	1.09387	1.09624	1.08577	1.14754	1.14862	0.932861	1.16711	1.10609	1.13391	1.10681	1.12311	1.14403	1.07983	0.827812	1.08256	1.08923	1.12441	1.13464	1.18092	1.08029	1.22327	1.01814	1.005	1.14329	1.09175	1.1046	0.876625	1.12528	1.05476	1.12692	1.13554	0.931915	1.19928	0.943947	1.14411	1.09152	1.11884	1.19992	1.06041	1.16505	1.21831	1.16989	1.16334	1.16735	1.15834	1.06808	1.09364
GCF_003812105	1.1508	1.04587	0.898514	0.763672	1.07264	1.04616	1.04916	0.910545	1.13277	1.06528	1.0433	0.987274	1.12587	0.941849	0.92041	0.865097	1.03259	1.11514	1.09518	1.10127	1.01635	1.13325	1.11943	0.992508	1.01166	0.963707	1.13245	1.01517	0.829956	1.06701	1.11395	1.0398	1.01644	0.923553	0.962799	0.677841	1.08604	1.13796	0.963303	1.18047	1.0936	1.09898	1.14595	1.17052	1.16107	1.16748	1.15935	1.01939	1.1029
GCF_003850165	1.10197	1.06166	1.05166	1.13858	1.08994	1.15514	1.14355	0.957077	1.22052	1.13192	1.09731	1.2242	1.14456	1.20735	1.07976	0.955734	1.0993	1.25897	1.21155	1.15582	1.23384	1.11354	1.06555	1.03591	0.938683	0.992882	1.17279	1.17427	0.910141	1.104	1.09789	1.1327	1.18332	1.00601	1.17602	0.991013	1.27264	0.866638	1.16517	1.29826	1.16846	1.01035	0.979401	1.15248	1.12255	1.12822	1.27528	1.03305	1.00524
GCF_003855315	1.03197	0.908279	1.12189	1.02722	1.16518	1.17516	1.16517	0.921516	1.17847	1.14719	1.09773	1.16563	1.13499	1.11926	0.965149	0.893974	1.09367	1.12174	1.21742	1.05759	1.13252	1.1095	0.53389	1.0381	0.887177	0.337631	1.18068	1.22195	0.897072	1.02188	1.08096	1.0869	1.09364	0.920563	1.05057	0.996773	1.15842	0.835312	1.14848	1.13748	1.06673	0.518578	1.14793	1.16408	1.09503	1.07562	1.15628	1.00078	0.533829
GCF_003855335	0.928925	0.914352	1.08609	0.996017	1.10109	1.11269	1.1326	0.9226	1.08546	1.10567	1.05284	1.10295	1.09125	1.03763	0.956673	0.868576	1.06018	1.05917	1.13023	1.06384	1.07498	1.0497	0.490616	0.969818	0.869965	0.332275	1.1057	1.14455	0.898422	1.0124	1.03078	1.08069	1.03218	0.901466	1.02757	0.99559	1.0695	0.820976	1.04114	1.07277	1.02211	0.50428	1.09592	1.10181	1.03189	1.03276	1.07685	0.973785	0.484604
GCF_003855515	1.03996	0.064407	1.0905	0.986206	1.12144	1.19858	1.21025	0.0429	1.34647	1.08968	1.14462	1.13815	1.12344	1.11153	1.05298	0.877815	1.17418	1.16682	1.17557	1.30579	1.21056	1.09309	1.13077	1.02417	0.933945	1.09064	1.10164	1.15886	0.886917	1.0326	1.10319	1.16655	1.12788	0.988495	1.16036	0.937469	1.1827	1.09102	1.09679	1.34146	1.11163	1.06822	1.17618	1.21534	1.12964	1.11606	1.32336	0.948196	0.907806
GCF_003855535	0.963936	0.921852	1.01862	1.01337	0.94487	1.00961	1.02106	0.91185	1.08169	0.965363	0.989723	0.999031	0.977631	0.944443	0.915947	0.888458	1.01514	0.984512	0.992271	0.977272	1.01659	1.00819	0.529327	0.975128	0.89827	0.162064	1.01288	0.994659	0.90831	0.978813	0.980347	0.966736	0.969788	0.943054	0.966736	0.952255	1.01054	0.888123	0.966034	1.02362	0.994194	0.48967	0.95105	1.04262	0.989944	1.00617	0.988098	0.991974	0.414734
GCF_003855555	0.966858	0.919975	1.02225	1.02175	0.968185	1.00264	1.01428	0.910995	1.07007	0.989655	1.00044	1.00098	0.977463	0.944641	0.902557	0.894066	1.00689	0.999916	0.991653	0.975372	1.0248	1.01284	0.531425	0.97554	0.896484	0.155205	1.01119	0.996193	0.896515	0.995018	0.990234	0.969208	0.972298	0.945274	0.958969	0.961067	1.00851	0.885956	0.981071	1.02849	1.008	0.486923	0.959244	1.04271	1.01143	1.01289	0.992676	0.9842	0.417831
GCF_003856475	1.16062	0.899834	1.05446	1.02023	0.301514	0.467224	0.481079	0.986725	0.396065	0.446259	0.446198	0.507614	0.420517	0.342712	1.08424	0.912788	1.07733	0.435059	0.518349	1.17355	0.472313	0.41716	1.22069	0.502853	1.02597	1.15653	0.487427	0.533607	0.866127	1.05383	0.417542	1.11088	0.455246	0.977226	0.500008	0.96418	1.25233	1.15036	0.308029	1.00612	0.409363	1.18585	1.14645	1.19937	1.13902	1.14737	0.985634	1.06282	1.20931
GCF_003856595	1.1265	1.0489	1.09334	1.0672	1.06193	1.10271	1.09346	1.00667	1.08587	1.03764	1.02486	1.102	1.02821	1.06279	1.05271	0.890854	0.949097	1.11283	1.07125	1.11536	1.10336	1.01679	1.12782	1.0433	1.0123	1.06194	1.01196	1.05847	0.915375	1.03915	1.00436	0.302872	1.05832	0.914383	1.07277	0.956924	1.13446	1.01183	1.05285	1.14008	1.05193	1.07863	1.1989	0.192657	1.04227	1.05015	1.14708	1.00418	1.08362
GCF_003860645	1.16504	0.97908	1.17178	1.08502	1.10184	1.23018	1.22574	0.966751	1.30827	1.20891	1.21078	1.17458	1.20497	1.22313	1.04675	0.983826	1.1422	1.15083	1.1917	1.1062	1.22496	1.12691	1.11598	1.07181	0.98291	1.05298	1.2076	1.26364	0.925636	1.17022	1.12322	1.12845	1.16338	1.06395	1.13666	1.02703	1.19066	0.89817	1.15388	1.23123	1.14045	1.11163	1.0282	1.15552	1.16737	1.14272	1.19183	1.03987	1.02664
GCF_003931835	1.00333	0.902985	0.935989	1.034	0.128937	0.305931	0.29483	0.932747	0.25502	0.307304	0.324333	0.324356	0.303665	0.185974	0.932419	0.875229	0.95607	0.33329	0.323517	0.934052	0.285797	0.307556	1.07448	0.444611	0.966064	0.979019	0.280487	0.312729	0.869537	0.938896	0.299156	0.970291	0.322327	0.887344	0.297386	0.898224	1.05965	1.00388	0.182724	0.796066	0.284615	1.1095	1.04251	0.927856	1.01382	0.998177	0.781693	0.961761	1.01792
GCF_003932915	1.0321	0.925163	1.0607	0.391739	1.03044	1.1477	1.15825	0.943176	1.19113	1.081	1.15416	1.03976	1.05327	1.10188	1.04401	0.914772	1.08881	1.00783	1.12384	1.1312	1.13115	1.04977	1.15747	1.00936	1.01904	1.14905	1.10219	1.08665	0.90419	1.08575	1.04723	1.13685	1.1051	0.953041	1.10253	0.043747	1.00256	1.16254	1.02566	1.09988	1.08674	1.10417	1.17741	1.21702	1.13292	1.13399	1.09343	0.964081	1.07678
GCF_003934185	1.11018	1.00319	0.987091	1.0641	0.959381	1.03415	1.03963	0.909515	1.0768	0.993256	1.0314	0.970161	1.01053	1.00391	0.944305	0.827438	0.983704	1.05067	1.0103	0.999786	1.0585	0.992317	1.05884	0.900284	0.967407	0.992447	1.04901	1.00174	0.844826	0.990799	0.969864	0.914368	1.02251	0.899094	1.00197	0.921219	1.09305	1.11513	0.97863	1.05409	0.991318	1.09005	1.18842	1.04302	1.01446	1.03833	1.06802	0.923248	1.10744
GCF_003940845	1.12934	1.07488	1.06678	1.1443	0.306335	0.477531	0.481384	0.978836	0.362289	0.430374	0.46106	0.451416	0.448776	0.318024	1.04286	0.868294	1.0975	0.478577	0.495148	1.14224	0.423492	0.454987	1.13925	0.524727	1.00164	1.09081	0.419846	0.480698	0.836189	1.11844	0.437119	1.11388	0.491249	0.944168	0.498932	0.928284	1.15048	1.11298	0.278236	1.0126	0.399918	1.11498	1.10046	1.17644	1.14891	1.14409	1.00061	1.06247	1.12059
GCF_003953905	1.0455	0.116577	1.01375	0.98912	1.06451	1.13303	1.12804	0.082077	1.12378	1.01859	1.07457	1.08583	1.0275	1.05473	0.997696	0.919724	1.08469	1.04594	1.08256	1.12693	1.13347	1.04967	1.05783	1.01854	0.947067	1.02415	1.07912	1.09943	0.911583	1.05498	1.04315	1.06954	1.08528	0.989487	1.07237	0.970741	1.12864	1.02226	1.0014	1.11266	1.06801	1.08962	1.10181	1.11754	1.0232	1.04042	1.09523	1.01745	0.969589
GCF_004006035	1.08791	0.924942	0.905121	1.06697	0.299728	0.339119	0.351425	0.910172	0.37886	0.320221	0.316811	0.351715	0.316582	0.2901	0.907959	0.844818	0.986237	0.307251	0.355301	0.944466	0.354156	0.312195	1.01602	0.543076	0.950912	0.936279	0.340973	0.365356	0.865616	0.94883	0.319016	0.981834	0.299728	0.894989	0.340897	0.888824	1.07596	1.04868	0.304405	0.847076	0.33812	1.02046	1.01961	0.995132	1.011	0.999641	0.832993	0.974388	1.04997
GCF_004010995	0.963684	0.987778	1.06959	1.06903	1.0513	1.09058	1.10154	0.983383	1.07748	1.05133	1.00838	1.07385	1.01652	1.01941	0.925446	0.875801	1.09068	1.15518	1.04719	1.10526	1.05566	1.05493	0.963226	0.98526	0.930466	0.97171	1.02417	1.06895	0.897629	1.09007	1.06171	1.00052	1.07307	0.88475	1.05751	0.982788	1.07135	0.872803	1.00255	1.12038	1.01879	0.977509	0.267654	1.11826	1.10268	1.12264	1.12817	0.986923	0.961655
GCF_004014965	0.900436	0.909164	1.02325	0.956215	1.01173	1.04619	1.07016	0.864288	1.14078	1.01738	0.992981	1.04118	1.03395	0.975479	0.94519	0.858734	0.998016	0.960861	1.04127	0.987595	1.05206	1.02287	0.947113	0.957291	0.861374	0.907349	1.0413	1.07506	0.865845	1.04589	1.0219	1.0571	1.03377	0.94635	1.02754	0.954086	1.00707	0.882126	0.982605	1.02494	1.01471	0.914627	1.03827	1.06114	0.898483	0.921829	1.0231	1.02716	0.867767
GCF_004118955	1.01822	0.074409	1.08716	0.953079	1.01341	1.14664	1.13463	0.047302	1.13496	1.04498	1.10906	1.0966	1.07812	1.08266	1.07268	0.9478	1.10741	1.13877	1.11942	1.1964	1.14861	1.05309	1.07833	1.00293	0.997665	1.03828	1.07601	1.15471	0.874268	1.0618	1.04117	1.10065	1.11507	0.98761	1.12532	0.970078	1.14407	1.02818	1.06528	1.17955	1.01904	1.01822	1.0828	1.23338	1.11796	1.08769	1.15869	0.998367	0.951904
GCF_004119955	1.12042	1.00539	0.942047	1.12401	0.358643	0.38829	0.392395	0.981094	0.319733	0.393234	0.391556	0.378014	0.42775	0.217865	0.983154	0.857628	1.01202	0.468719	0.44429	1.05963	0.351807	0.454346	1.08017	0.523331	1.01104	1.03015	0.429298	0.400505	0.836365	1.06606	0.438721	1.05457	0.376099	0.940964	0.395081	0.934677	1.14217	1.14954	0.208939	0.907211	0.41394	1.0818	1.02389	1.15729	1.1301	1.10595	0.900757	1.01303	1.13351
GCF_004119975	1.08566	1.0008	0.921936	1.10069	0.352936	0.398811	0.409447	0.972473	0.283531	0.377991	0.398682	0.381973	0.407776	0.203125	0.991333	0.848679	0.98922	0.441589	0.454506	1.05514	0.350235	0.41391	1.07777	0.510727	0.977234	1.02488	0.406548	0.3965	0.835228	1.03096	0.422058	1.02499	0.384277	0.925941	0.392029	0.923141	1.09177	1.08411	0.20713	0.884506	0.390816	1.08562	1.02661	1.09879	1.10275	1.05856	0.855759	0.999146	1.14417
GCF_004119995	1.05959	0.991135	0.999878	1.09398	0.308273	0.453957	0.455521	0.973351	0.328011	0.432632	0.457062	0.419525	0.472183	0.255653	1.04384	0.832901	1.0195	0.428993	0.509796	1.06364	0.420135	0.456398	1.11879	0.49498	1.00993	1.01732	0.403534	0.472366	0.846825	1.05064	0.453163	1.06375	0.457069	0.911652	0.437759	0.907394	1.15028	1.09728	0.277573	0.919044	0.385117	1.07424	1.1077	1.1149	1.1003	1.06602	0.918289	0.988846	1.15417
GCF_004120015	1.02555	0.937393	0.958107	0.969147	0.821068	0.892654	0.885864	0.916672	0.920273	0.813507	0.851776	0.833633	0.827225	0.85704	0.976387	0.859734	0.972038	0.795731	0.876816	1.07932	0.914032	0.807838	1.12954	0.835144	0.97583	1.12091	0.863464	0.877792	0.863953	1.02307	0.830132	0.97905	0.874031	0.921585	0.86026	0.939178	1.05771	1.05119	0.81987	1.03921	0.878845	1.13082	1.1238	0.954918	0.988533	1.00633	1.02374	0.954605	0.985611
GCF_004120035	1.08726	0.912949	1.06933	1.02063	1.09961	1.20001	1.22128	0.906067	1.25952	1.1593	1.16055	1.14682	1.16885	1.14239	0.972054	0.855469	0.988289	1.13313	1.23384	1.02466	1.18807	1.16281	0.99823	1.03384	0.878006	0.90284	1.22219	1.22117	0.86689	1.03583	1.16197	1.10123	1.18633	0.888885	1.20036	0.960785	1.12492	0.991547	1.16316	1.13404	1.16196	0.9161	1.08107	1.08902	1.03488	1.04271	1.13927	0.918465	0.909973
GCF_004120055	1.05547	0.988358	0.957039	1.04818	0.979996	0.992401	0.980453	0.9198	1.10432	0.943985	0.943527	0.975052	0.978249	0.920319	0.926712	0.821899	0.924728	0.990906	0.987686	1.02043	1.00751	1.01416	1.04877	0.998528	0.94252	0.9664	0.998245	0.954208	0.842697	0.978073	1.01521	0.95108	0.951004	0.884064	0.954651	0.923218	1.04036	0.975266	0.96006	0.961143	0.964195	1.00653	1.05034	0.949203	0.932983	0.930206	0.971085	0.9505	1.02467
GCF_004120075	1.06833	0.99559	0.923233	1.09119	0.333595	0.390251	0.38562	0.96402	0.305412	0.395828	0.386795	0.358978	0.437782	0.195099	0.999077	0.850731	1.00076	0.426392	0.460335	1.04054	0.367722	0.431129	1.0415	0.514465	0.980316	0.980698	0.383408	0.410233	0.841324	1.01303	0.431244	1.04511	0.391205	0.912125	0.376656	0.916107	1.10356	1.07724	0.225578	0.91626	0.378403	1.05606	1.04327	1.07133	1.08714	1.06741	0.916283	0.991074	1.14445
GCF_004120095	1.09929	1.03139	0.916992	1.09261	0.340561	0.392487	0.38871	0.984436	0.31665	0.356186	0.373024	0.379135	0.429955	0.194077	0.996162	0.85231	1.0003	0.455338	0.420975	1.05781	0.333038	0.415741	1.11333	0.517334	0.987999	0.997452	0.428413	0.38768	0.829811	1.05827	0.420418	1.04385	0.368294	0.929848	0.368774	0.930069	1.09726	1.14306	0.174103	0.929352	0.398636	1.11128	1.03021	1.16061	1.10194	1.08871	0.904694	1.02681	1.18568
GCF_004120115	1.10458	0.981789	0.877945	1.07577	0.292969	0.325592	0.312164	0.927162	0.262383	0.331528	0.305832	0.334221	0.360046	0.217804	0.94545	0.813965	0.98233	0.444412	0.355453	1.0369	0.311157	0.37529	1.09412	0.498566	0.950066	0.942688	0.37368	0.335999	0.843216	1.05994	0.371094	1.00449	0.322479	0.894073	0.290695	0.916008	1.07694	1.01664	0.229507	0.877182	0.357697	1.09522	0.983566	1.03355	1.01526	1.04216	0.898712	0.977219	1.12128
GCF_004120135	1.00803	0.915062	0.865715	0.96434	0.832596	0.936073	0.938995	0.909424	0.923965	0.864265	0.869286	0.852425	0.874557	0.868881	0.907486	0.797714	0.878296	0.862122	0.927864	0.894501	0.942581	0.872757	0.976028	0.861786	0.93412	0.925293	0.936089	0.898178	0.852127	0.898232	0.867874	0.870155	0.876717	0.841797	0.900604	0.908951	0.981064	0.96994	0.87693	0.932678	0.88147	1.01782	1.03693	0.869537	0.932747	0.941872	0.91259	0.913597	0.954269
GCF_004120155	0.956284	0.880295	1.00703	0.882065	1.02003	1.01311	1.01739	0.947037	1.02998	0.943054	0.990067	0.975464	0.945076	1.01923	0.971832	0.833298	0.934128	0.914589	0.981171	1.07114	1.03181	0.93705	1.0573	0.938278	0.993797	1.0323	1.02609	1.02634	0.848511	0.937317	0.93029	0.961205	1.0129	0.904572	1.03395	0.942856	1.06734	1.01742	0.955719	0.932312	0.99791	1.05986	1.04645	0.961853	0.965851	0.951836	0.949013	0.926987	0.99511
GCF_004120175	0.926071	0.916885	0.950882	0.862869	0.9319	1.00438	0.990341	0.886734	0.967842	0.971695	0.970703	0.974655	0.986641	0.951973	0.872925	0.836731	0.928268	0.962509	0.996834	0.935898	0.953117	0.964775	0.942261	0.950317	0.872284	1.04024	0.989464	1.00416	0.077988	0.946075	0.948936	0.933319	0.952133	0.847763	0.96714	0.890198	0.921028	0.958694	0.966522	0.977997	0.908226	0.942825	1.04509	0.923225	0.953781	0.95256	0.978119	0.87439	1.02353
GCF_004135795	1.13874	1.03181	1.13134	1.134	1.0734	1.14276	1.15254	0.918274	1.17232	1.12559	1.15202	1.07649	1.18369	1.13151	1.0079	0.850449	1.08343	1.11238	1.1401	1.14682	1.16623	1.14949	0.047302	1.02744	0.867645	0.460205	1.21341	1.18082	0.947594	1.11949	1.12476	1.08596	1.14434	0.897278	1.1712	0.981224	1.15837	1.06834	1.0994	1.16329	1.12389	0.055481	1.11661	1.1394	1.1954	1.181	1.15944	1.01771	0.215317
GCF_004137665	1.01169	0.918747	0.870445	1.01166	0.932266	0.987259	0.979553	0.923988	1.03966	1.00993	0.972687	0.997688	0.950447	0.924919	0.784744	0.81826	0.91684	0.918564	0.980148	0.838654	0.978142	0.980911	0.987732	0.869255	0.908867	0.896179	0.9916	0.96257	0.317955	0.909958	0.97953	0.950043	0.978493	0.879745	0.962341	0.889374	0.992188	1.00803	0.927521	0.957634	0.954773	0.985527	1.01022	0.967087	0.981384	0.95919	0.90921	0.835709	0.978828
GCF_004138665	0.999069	0.945312	0.983383	0.993729	0.68895	0.830414	0.825653	0.904831	0.789597	0.785851	0.843155	0.819542	0.781853	0.752098	0.970566	0.835037	0.953934	0.772461	0.847473	1.01524	0.911476	0.789902	1.08972	0.7407	0.985588	1.05811	0.827698	0.852524	0.881775	1.02298	0.800919	0.902954	0.824615	0.879379	0.858978	0.975403	1.03992	1.02017	0.678467	0.968445	0.845978	1.05124	1.04341	0.988876	0.900085	0.883507	0.950089	0.965981	0.990997
GCF_004141975	1.17473	1.01136	0.965996	1.10505	0.316139	0.491882	0.493362	0.910706	0.260574	0.424408	0.457291	0.427887	0.409409	0.267075	0.968582	0.839508	0.984978	0.545364	0.447159	1.10664	0.417442	0.395447	0.995674	0.502533	0.94516	0.912819	0.408768	0.427147	0.847488	1.05624	0.402954	1.0466	0.411697	0.893959	0.421799	0.887177	1.10261	1.12351	0.214249	0.930252	0.375786	1.02936	1.04715	1.14798	1.03033	1.06937	0.94104	1.00247	1.02867
GCF_004208475	0.957062	1.05901	0.962051	1.09029	0.845505	0.903641	0.898941	0.915085	0.958725	0.870819	0.873734	0.902985	0.90332	0.870636	0.953552	0.818733	0.958099	0.895576	0.940201	1.05962	0.916641	0.823105	1.06667	0.883713	0.973137	1.10128	0.908585	0.957275	0.860161	1.03609	0.842644	0.998436	0.878738	0.840363	0.912384	0.976791	1.03555	1.00335	0.873505	1.04294	0.909409	1.03635	1.04149	1.02778	0.910332	0.923416	1.0472	0.939789	0.983597
GCF_004209795	1.17796	0.129898	1.11412	1.06336	1.15004	1.24163	1.24251	0.141747	1.21284	1.15011	1.18484	1.18397	1.15213	1.2412	1.1022	0.941475	1.1394	1.16284	1.20364	1.27905	1.28775	1.14301	1.15292	1.05759	1.02134	1.16765	1.17882	1.26363	0.929657	1.09396	1.13681	1.17692	1.23631	1.02387	1.23442	1.01369	1.27438	1.14566	1.1694	1.19748	1.11807	1.13126	1.20904	1.21899	1.20161	1.21124	1.19742	1.07803	1.02527
GCF_004295385	1.04899	0.991127	1.05905	1.01126	1.10133	1.0809	1.07504	0.8825	1.12437	1.1075	1.06029	1.04419	1.11095	1.02669	0.995316	0.901054	1.07359	1.11478	1.07986	1.11507	1.07332	1.09733	0.600662	0.9748	0.964203	0.160759	1.14709	1.07174	0.921921	1.10251	1.08762	1.02079	1.04511	0.981049	1.04144	0.941093	1.10178	0.952583	1.0434	1.1467	1.09501	0.631073	1.00612	1.17552	1.17221	1.1645	1.12584	1.05914	0.514816
GCF_004295405	1.14665	0.133034	1.12392	1.06094	1.13215	1.22086	1.22353	0.149673	1.23287	1.15184	1.1799	1.18326	1.17003	1.22084	1.09189	0.936707	1.13345	1.15237	1.19931	1.23277	1.29178	1.12489	1.14976	1.04545	0.996368	1.20055	1.18968	1.25145	0.906693	1.14125	1.11866	1.20238	1.2333	1.01801	1.23187	1.03934	1.25996	1.13223	1.18433	1.18506	1.16174	1.12251	1.20563	1.20798	1.21622	1.22546	1.16844	1.01752	0.994659
GCF_004295605	0.931007	0.854065	0.972748	0.934921	0.962891	0.957245	0.970016	0.859711	1.01895	0.956665	0.975662	0.971054	0.941963	0.908371	0.871552	0.850426	0.951759	0.953735	0.987503	0.944305	0.988716	0.969933	0.434883	0.9384	0.863663	0.142433	0.965546	0.961227	0.881691	0.957298	0.947922	0.968353	0.961464	0.879379	0.926865	0.953522	0.995285	0.843643	0.932373	1.00035	0.976898	0.417725	0.916016	1.02004	0.962143	0.939087	0.9935	0.976074	0.407806
GCF_004319525	1.06075	0.976585	1.06409	1.07581	1.0916	1.09942	1.10115	0.882927	1.11087	1.10004	1.05022	1.06308	1.09134	1.02873	1.01346	0.865372	1.07973	1.15465	1.10602	1.16292	1.0687	1.09991	0.628937	1.01251	0.933975	0.207863	1.12273	1.08759	0.959061	1.14275	1.09689	1.02807	1.04355	0.932823	1.07327	0.965225	1.16853	0.981163	1.04842	1.14809	1.10214	0.634811	1.02876	1.19722	1.14924	1.20572	1.14684	1.09618	0.514053
GCF_004322795	1.07282	1.01057	0.998138	1.09518	0.324875	0.463684	0.465912	0.970459	0.332031	0.415787	0.434486	0.435509	0.425751	0.319977	1.04439	0.851425	1.02454	0.402588	0.46357	1.05077	0.43354	0.417725	1.09566	0.500023	1.0193	1.06438	0.43251	0.489975	0.859146	1.00009	0.419151	1.00875	0.414078	0.93721	0.46257	0.941933	1.11081	1.09035	0.261841	0.895042	0.426666	1.1023	1.07669	1.10543	1.06116	1.05479	0.876167	0.993286	1.12863
GCF_004322955	1.0345	1.04878	0.847305	1.03229	0.950363	0.996597	0.974686	0.963737	1.0419	0.985321	0.934967	0.958168	0.973694	0.934219	0.960777	0.845169	1.01755	1.05649	0.985794	1.0693	0.996384	0.977692	1.03078	0.899933	1.03326	0.966644	1.04557	0.97039	0.897888	1.0008	0.979538	0.926933	0.928253	0.931046	0.965729	0.992355	1.10117	1.02496	0.908134	1.08871	0.975479	1.0762	1.09015	0.996918	0.994934	0.985596	1.07652	0.981834	1.05414
GCF_004322995	0.956116	0.905807	1.13406	0.982178	1.08533	1.19739	1.20342	0.859459	1.07294	1.2063	1.18694	1.2184	1.18311	1.12878	1.05956	0.934326	1.01669	1.08339	1.16137	1.13879	1.21011	1.14799	1.05725	1.03348	0.949348	1.06889	1.03976	1.18579	0.92923	0.983788	1.14241	1.10794	1.1951	0.960541	1.09028	0.956635	1.20523	0.88269	1.0948	1.2271	1.00879	0.949081	1.19635	1.14937	1.20654	1.19031	1.22007	0.949173	1.09824
GCF_004332075	1.01466	0.935974	1.00592	0.887497	0.959671	1.05803	1.07072	0.977905	1.08176	1.00182	1.04411	1.02161	1.00473	1.06859	1.00256	0.082748	0.958748	1.05246	1.01781	1.13211	1.09061	0.993958	1.05866	0.949432	0.963318	1.07652	1.04066	1.11139	0.859848	1.03374	0.956497	0.961769	1.07432	0.067108	1.10606	0.946785	1.09374	0.993912	1.01544	1.0556	0.980377	0.978096	1.12155	1.07494	0.99205	1.01486	1.04314	0.946686	0.952049
GCF_004801235	1.17828	1.06387	1.14426	1.01503	1.12213	1.20468	1.20253	0.963036	1.19843	1.10641	1.12015	1.17886	1.14188	1.08911	1.03746	0.919891	1.14525	1.17979	1.23895	1.17146	1.15666	1.12883	1.19676	1.13869	1.01406	1.14351	1.16735	1.16613	0.916496	1.11917	1.14412	1.16576	1.07494	0.954178	1.09068	0.909912	1.08539	1.16722	1.06252	1.15131	1.12008	1.15088	1.22836	1.23641	1.20436	1.204	1.16231	1.05312	1.21428
GCF_004924315	1.05762	0.08799	1.06908	0.963249	1.01149	1.0898	1.07436	0.065567	1.15776	1.02669	1.0527	1.1152	1.01079	1.1158	1.01596	0.931068	1.03783	1.16217	1.07621	1.17667	1.13045	0.979111	1.10272	0.946198	0.956642	1.11581	1.10306	1.12507	0.893982	1.07797	0.964417	1.07835	1.0816	0.972702	1.12524	1.00885	1.18298	1.0445	1.08711	1.118	1.07147	1.06808	1.16883	1.28436	1.0759	1.0802	1.13928	1.00026	1.00007
GCF_005347525	1.01221	0.933029	0.858093	1.0166	0.010788	0.311462	0.328094	0.939758	0.254395	0.296593	0.340225	0.32312	0.316742	0.224213	0.942596	0.849892	0.918533	0.343712	0.341461	0.909256	0.332962	0.301834	0.990982	0.450089	0.971664	0.931244	0.352524	0.341331	0.840363	0.950127	0.31179	0.934845	0.314789	0.911499	0.3759	0.930092	0.980621	0.983063	0.240547	0.787216	0.333099	1.03751	0.975632	0.925331	0.980675	0.983917	0.775131	0.96788	1.01932
GCF_005377825	1.00607	1.03762	0.995689	1.07495	0.994156	1.07124	1.0602	0.951202	1.06642	1.06319	1.05388	0.991432	1.06847	0.975067	0.982185	0.828201	1.0327	1.10487	1.06914	1.09225	1.04336	1.06694	1.1262	0.955414	0.936661	1.06245	1.02131	1.03893	0.888077	1.0266	1.06209	1.00254	1.03986	0.894882	0.999626	0.926971	1.12869	1.0871	0.968765	1.16867	1.02393	1.07271	1.13069	1.09127	1.03731	1.07044	1.10307	1.00984	1.09776
GCF_005853785	1.13638	0.885483	1.07313	1.01073	0.315102	0.535629	0.536865	0.991455	0.367348	0.462616	0.505989	0.529419	0.494759	0.36145	1.07595	0.88063	1.05754	0.448059	0.550079	1.13911	0.488007	0.443726	1.19701	0.546677	1.01839	1.18729	0.466408	0.579681	0.820648	1.07434	0.456863	1.07066	0.488785	0.979507	0.509048	0.964828	1.17754	1.15734	0.313324	1.00439	0.407135	1.13193	1.12709	1.15617	1.09581	1.09222	1.02086	0.999359	1.18558
GCF_005854025	1.1293	0.894753	1.06416	1.00742	0.301758	0.550323	0.539688	0.992111	0.386078	0.464661	0.517319	0.527351	0.483337	0.357437	1.11061	0.881424	1.06248	0.420944	0.521835	1.13915	0.462227	0.465179	1.19546	0.512985	1.02395	1.21576	0.462029	0.541443	0.846542	1.04552	0.478119	1.09856	0.516739	0.962776	0.498741	0.963249	1.19818	1.18549	0.332733	0.982193	0.384918	1.13254	1.14103	1.18283	1.10591	1.09398	1.00108	1.00331	1.22646
GCF_005854245	1.13245	0.916595	1.0519	1.00888	0.317978	0.528816	0.531616	0.990486	0.401611	0.453613	0.47467	0.53244	0.496391	0.369949	1.08105	0.850266	1.05555	0.445526	0.566101	1.11754	0.469193	0.44516	1.15734	0.52063	1.00219	1.21852	0.499496	0.569702	0.847565	1.114	0.451813	1.10412	0.471786	0.944962	0.49614	0.965637	1.2029	1.15239	0.30069	1.04044	0.394104	1.13194	1.13507	1.16309	1.12416	1.0916	1.00432	1.04477	1.17812
GCF_005885775	1.01427	0.893204	1.16777	0.959167	1.15218	1.19821	1.18964	0.919655	1.14626	1.11964	1.16232	1.186	1.11651	1.12196	1.03848	0.897751	1.09297	1.12801	1.20395	1.20718	1.17507	1.11246	0.596146	1.08104	0.899361	0.287842	1.13394	1.22188	0.930191	1.05424	1.09535	1.15927	1.1326	0.930695	1.17895	0.973656	1.12067	0.956818	1.10329	1.15135	1.08675	0.518433	1.13684	1.2292	1.13702	1.12408	1.13938	1.00499	0.542664
GCF_005944305	1.19476	1.06478	1.078	1.06992	1.09197	1.09956	1.11229	1.00281	1.10042	1.06235	1.09261	1.06585	1.07882	1.06284	1.07308	0.878319	1.04526	1.02373	1.10792	1.20791	1.1187	1.00629	1.17079	1.00436	1.02736	1.22259	1.07816	1.20764	0.904686	1.10889	1.03557	0.287521	1.09648	0.923935	1.09131	1.0067	1.22639	1.1104	1.01883	1.09831	1.06305	1.19016	1.20009	0.295074	1.12907	1.10677	1.12236	1.02915	1.08529
GCF_006304565	1.14851	0.897141	1.11237	1.0324	0.323227	0.493408	0.505066	1.00356	0.38282	0.421127	0.487701	0.50148	0.472046	0.35849	1.13966	0.91127	1.078	0.458511	0.539177	1.2086	0.481918	0.449402	1.20916	0.614563	1.02666	1.19276	0.505409	0.565193	0.888771	1.09914	0.447296	1.10457	0.502518	0.990631	0.499863	1.00513	1.2915	1.23379	0.354645	1.01331	0.437225	1.19101	1.18924	1.19418	1.18246	1.1832	1.0113	1.07201	1.21234
GCF_006364295	1.00375	1.06437	1.02011	1.04199	1.02072	1.13084	1.099	0.958443	1.12437	1.04575	1.11108	1.0862	1.08776	1.08957	0.999184	0.848053	1.08623	1.12141	1.10899	1.08312	1.1059	1.03661	1.09264	1.02448	0.967224	1.09545	1.05879	1.12386	0.844917	1.02983	1.09007	1.0786	1.06496	0.880051	1.08688	0.978996	1.08775	1.05647	1.04804	1.13881	1.049	1.03741	1.17384	1.15907	1.03402	1.04289	1.11908	1.00261	1.07892
GCF_006459145	1.13735	1.06216	1.01852	1.16211	1.05173	1.15114	1.1438	0.980484	1.14465	1.18717	1.18336	1.08719	1.18907	1.09255	1.02045	0.957718	1.11874	1.18296	1.17049	1.11168	1.17142	1.20425	1.03732	1.04382	0.962753	0.943146	1.18599	1.13967	0.923355	1.12773	1.18712	1.09993	1.15221	0.995285	1.12837	1.02033	1.19576	0.971252	1.03098	1.22195	1.12184	1.05193	0.190811	1.26269	1.26951	1.2688	1.23546	1.03947	0.990204
GCF_006494895	1.15709	0.875793	1.03861	1.00212	0.285858	0.48259	0.492386	0.989731	0.393105	0.409874	0.425522	0.509789	0.414185	0.340225	1.14365	0.914085	1.09637	0.430656	0.521187	1.18659	0.466644	0.404922	1.22517	0.525963	1.04585	1.18649	0.483948	0.521164	0.849129	1.08989	0.389984	1.0779	0.432617	0.996902	0.481224	0.954193	1.26638	1.11545	0.295197	0.971191	0.398193	1.21312	1.11171	1.19769	1.13848	1.13516	0.96788	1.04759	1.18148
GCF_006494915	1.15317	0.903214	1.04052	1.0047	0.293564	0.464584	0.471031	0.982162	0.391312	0.426926	0.453018	0.482964	0.438797	0.339279	1.07222	0.878799	1.0977	0.429886	0.485481	1.09847	0.452362	0.410797	1.17554	0.524673	1.00589	1.13462	0.47049	0.496613	0.829208	1.08545	0.430283	1.10033	0.447914	0.960136	0.459625	0.950615	1.17514	1.08762	0.299515	0.97702	0.385391	1.15277	1.14331	1.14397	1.0972	1.08844	0.983658	1.02963	1.15248
GCF_006965405	1.02679	0.902985	1.14604	1.0314	1.09413	1.1216	1.10615	0.900391	1.13386	1.04541	1.08942	1.1238	1.04987	1.06703	1.00736	0.933212	1.02791	1.07213	1.07995	1.15423	1.15949	1.07671	1.05472	1.04764	0.869896	1.05184	1.11656	1.12982	0.897659	1.04587	1.07023	1.026	1.06276	0.914398	1.10565	0.998581	1.14905	0.971138	1.06506	1.16858	1.03452	1.0102	1.09563	1.14209	1.09709	1.0734	1.1644	1.01514	0.984413
GCF_006974165	0.947205	0.97242	1.03976	1.04648	1.05926	1.1337	1.14264	0.92778	1.08064	1.09332	1.03078	1.03728	1.08887	1.04881	0.972427	0.913757	1.02974	1.02609	1.1123	0.992485	1.06366	1.07802	0.970139	0.930733	0.898392	0.856964	1.0497	1.07576	0.89447	0.995941	1.07252	1.01055	1.04981	0.943985	1.07634	0.969772	1.07832	0.681145	1.02218	1.10146	1.08934	0.965515	0.769775	1.07845	1.01392	0.999893	1.07003	1.00023	0.888947
GCF_007197815	0.948196	0.951447	0.996353	1.02489	0.853691	0.934105	0.936356	0.942749	0.949989	0.883247	0.920448	0.872765	0.902374	0.91008	0.98967	0.857018	0.995674	0.83168	0.910118	1.06024	0.955963	0.867493	1.11284	0.877991	1.01947	1.09198	0.920509	0.929718	0.867523	1.01492	0.867798	0.962685	0.896606	0.922333	0.90416	0.991837	1.02296	1.09785	0.872841	1.04399	0.899567	1.0947	1.11658	0.968468	0.828445	0.862251	1.0453	0.97403	1.01679
GCF_007833555	0.989983	0.996414	1.05571	1.08226	0.972183	1.02287	1.01857	0.905945	1.04753	0.983643	0.987625	0.995346	1.02888	1.03027	0.925278	0.818939	0.946228	1.0419	1.01875	1.03764	1.03217	0.99823	1.10672	0.944962	0.930481	1.0848	0.999741	1.02954	0.798744	1.07233	0.999054	0.954971	0.994446	0.862656	1.03734	0.955414	1.06944	1.12016	0.990471	1.02064	0.953415	1.07587	1.13747	1.04417	0.948456	0.97419	1.00676	0.992386	1.03848
GCF_007833575	1.06627	0.968124	1.0349	1.03491	1.11418	1.11786	1.10875	0.89624	1.12764	1.11143	1.05791	1.1171	1.07045	1.07732	0.951248	0.930099	1.02093	1.13487	1.0968	1.09502	1.14908	1.06186	0.271309	1.05245	0.887665	0.390015	1.14816	1.0916	0.951591	1.00476	1.0813	1.02933	1.0958	0.93959	1.11003	0.97467	1.15151	0.959648	1.10458	1.13261	1.10268	0.269188	1.01106	1.13896	1.08275	1.1105	1.1239	0.984474	0.247055
GCF_007873865	1.12997	1.00211	0.914108	1.00754	0.971733	1.02996	1.02721	0.89537	1.14739	1.02896	0.995117	0.988899	1.03574	1.02164	0.875229	0.848251	0.987503	1.10678	0.995621	1.02176	1.08331	1.01829	1.09576	0.918091	0.917892	0.999893	1.09484	1.02744	0.344925	1.06116	1.01108	0.986374	1.01402	0.900406	1.05324	0.930557	1.07902	1.0519	0.999275	1.14732	1.03365	1.12447	1.13049	1.10989	1.16104	1.15607	1.09143	0.915413	0.995529
GCF_008065415	1.11751	1.01752	0.939545	1.01242	1.06105	1.06595	1.08211	0.888107	1.11105	1.06229	1.01516	0.997223	1.02997	0.984253	0.905312	0.863663	1.03677	1.10796	1.04388	1.0414	1.05827	1.06714	1.07655	0.961128	0.91069	1.00667	1.16055	1.0507	0.367393	1.11887	1.0677	1.05624	1.01366	0.933517	1.04239	0.905876	1.08771	1.06963	0.966507	1.13541	1.03654	1.10007	1.13004	1.09792	1.1172	1.14212	1.11204	0.903358	1.01613
GCF_008121515	1.18779	1.09151	1.00877	1.17511	0.423363	0.081238	0.074112	0.978516	0.449989	0.120407	0.113983	0.100037	0.179726	0.340027	1.02213	0.902664	0.860443	0.192223	0.061676	1.1396	0.10257	0.167404	1.16688	0.642998	1.06763	0.982292	0.065804	0.033623	0.908325	1.1218	0.179176	1.11624	0.112244	0.973129	0.152664	0.966919	1.15395	1.20521	0.326096	1.00649	0.140701	1.17289	1.11815	1.15628	1.14352	1.16929	1.02275	1.06182	1.13631
GCF_008122285	1.02264	0.927353	0.888153	0.95546	0.911995	0.961609	0.971001	0.887878	1.00159	0.950241	0.939072	0.920471	0.944725	0.905983	0.93132	0.81321	0.934822	0.89975	0.985657	0.920425	1.00903	0.929855	0.936424	0.921921	0.965858	0.927353	0.985931	0.957397	0.854378	0.930634	0.92836	0.982079	0.94165	0.870468	0.97139	0.88723	0.997292	0.990982	0.89743	0.968277	0.975784	0.958618	1.07741	0.955757	0.991287	1.00974	0.98584	0.919357	0.949875
GCF_008369685	0.987137	0.952362	0.899719	0.952049	0.958572	1.01381	1.01297	0.956947	1.06077	1.01183	1.00043	0.965057	0.994545	0.932648	0.933418	0.884186	0.991699	0.948624	1.06384	0.941299	1.02141	1.0192	1.07905	0.915886	0.986862	0.985382	1.01146	1.05281	0.864059	0.966141	1.01628	1.01822	1.01433	0.953217	1.04269	0.88179	0.930191	1.0391	0.931519	1.00899	1.0338	1.07551	1.12373	0.968948	0.950905	0.989639	1.02329	0.904015	1.01077
GCF_008632415	1.06885	1.03162	1.12692	1.06113	1.0811	1.21924	1.20448	0.954788	1.15076	1.15868	1.1405	1.16002	1.15915	1.07042	1.0333	0.88591	1.13661	1.18173	1.2211	1.15903	1.17303	1.09267	1.23221	1.0883	0.992592	1.1893	1.16182	1.25924	0.853546	1.04276	1.08865	1.17863	1.10468	0.93824	1.14452	0.950256	1.12204	1.18603	1.12881	1.24031	1.02965	1.10239	1.24303	1.15211	1.17639	1.18054	1.21884	0.970322	1.12711
GCF_008693405	1.10553	1.0573	1.05519	1.03996	0.989082	1.15511	1.1534	0.939957	1.136	1.05609	1.10246	1.12164	1.03981	1.11746	1.02365	0.832779	0.982666	1.13782	1.1081	1.09445	1.11261	1.03484	1.14435	1.0175	0.99337	1.08029	1.0333	1.12814	0.843384	1.04655	1.05673	0.273071	1.07539	0.908806	1.07872	0.981186	1.14745	1.0703	1.03232	1.10283	1.04257	1.06271	1.13187	0.300842	0.995445	1.03259	1.11059	1.02441	1.04077
GCF_008693425	1.00169	0.883377	1.01775	1.06564	0.974525	1.02582	1.03513	0.864975	1.10837	1.02249	1.04755	1.03585	1.04875	0.98317	0.940636	0.894089	1.02458	0.947105	1.03272	1.03085	1.05737	1.02625	1.01349	0.946533	0.935295	0.89608	1.08943	1.07947	0.914688	1.02329	1.01804	1.04807	1.04529	0.955246	1.0257	0.989799	1.12945	0.898148	0.968918	1.07242	1.01739	0.993645	1.0107	1.03432	1.06175	1.04452	1.02692	0.968918	0.938553
GCF_008693445	1.11058	1.06572	1.03754	1.14958	1.133	1.16151	1.14961	0.978546	1.20756	1.10835	1.07529	1.18933	1.13319	1.17189	1.08136	0.924004	1.09567	1.21951	1.18767	1.15445	1.2116	1.09563	1.05692	1.04981	0.923676	1.00414	1.1703	1.16962	0.947952	1.12052	1.09255	1.16006	1.17851	1.01659	1.17503	0.988297	1.25755	0.875229	1.14498	1.28566	1.14238	0.972542	0.991516	1.17364	1.14996	1.1788	1.26448	1.1039	0.963043
GCF_008728415	1.12448	1.0103	0.941154	1.07875	0.256226	0.455521	0.453369	0.965622	0.306686	0.422104	0.425911	0.407738	0.420853	0.253387	1.00546	0.882454	0.993057	0.41217	0.486526	1.03244	0.405159	0.447464	1.07051	0.475418	1.04267	1.00992	0.444687	0.439926	0.863403	1.02805	0.443558	1.02475	0.405792	0.928223	0.448753	0.919937	1.14568	1.08714	0.233978	0.929382	0.377342	1.06976	1.07235	1.10204	1.05885	1.05635	0.899269	1.00658	1.11224
GCF_008728695	1.13608	0.891266	1.00403	1.00929	0.300156	0.473511	0.473267	0.972641	0.399658	0.424377	0.448318	0.521667	0.436829	0.372787	1.10655	0.918045	1.08246	0.443344	0.522537	1.16083	0.473091	0.427475	1.15795	0.525841	1.02709	1.15176	0.493225	0.522568	0.873215	1.09043	0.413185	1.08344	0.467224	0.972305	0.491844	0.976929	1.302	1.17418	0.306122	1.00647	0.418922	1.19286	1.12703	1.23164	1.13799	1.11982	1.00385	1.06183	1.17003
GCF_008931345	1.11433	1.01352	1.14109	1.04159	0.825409	1.06339	1.04036	0.967346	0.951736	0.910645	1.00056	0.964752	0.947899	0.836853	1.15456	0.866364	1.11252	0.931145	0.992157	1.23822	1.0105	0.885399	1.26285	0.975266	0.959915	1.18724	0.892433	1.04994	0.849602	1.09368	0.89917	1.04256	0.937256	0.972473	1.01302	0.992149	1.17482	1.14069	0.814781	0.716431	0.887054	1.17491	1.24792	1.1801	1.14935	1.14553	0.662659	1.06795	1.08884
GCF_008931565	1.06073	1.02067	1.01939	1.03948	0.994324	1.06865	1.05144	0.918701	1.09316	1.05199	1.037	1.06741	1.08225	1.01863	0.46521	0.86145	1.00122	1.11313	1.0775	1.06674	1.09412	1.12534	1.06801	1.04591	0.938385	0.959045	1.10518	1.02625	0.808334	1.0416	1.1237	1.07821	1.04716	0.90123	1.01761	0.91864	1.08553	0.955032	1.05815	1.10143	1.03987	1.04281	1.04657	1.10725	1.09442	1.05748	1.06606	0.891891	1.05118
GCF_009025895	1.01835	0.958069	0.99057	0.995422	0.942955	1.07302	1.06837	0.935318	1.12611	1.00891	1.00916	1.03618	1.02782	1.01012	0.886292	0.830368	1.02191	0.94693	1.0311	0.976868	1.08356	0.996307	1.10019	0.882812	0.939583	0.95945	1.05847	1.05211	0.335098	1.01239	1.00381	1.04111	1.01985	0.858261	1.05514	0.899353	1.07518	1.07442	0.980438	1.08923	1.00993	1.12259	1.16016	1.03802	1.09531	1.06737	1.09642	0.898438	0.993103
GCF_009387775	1.04954	1.03284	1.03334	0.990791	1.07413	1.07133	1.07838	0.962997	1.09075	1.03854	1.07098	1.07352	1.04231	1.06355	0.963905	0.827629	1.10095	1.13148	1.12752	1.05104	1.10821	1.07472	1.19182	0.754814	0.995155	1.16188	1.04431	1.12872	0.855072	1.04262	1.06244	1.01814	1.06216	0.897163	1.08299	0.910736	1.03937	1.06245	1.02399	1.11105	1.08301	1.12103	1.15981	1.14298	1.06982	1.09398	1.10756	0.972473	1.01399
GCF_009387815	1.03146	0.971268	0.886612	1.03054	0.979652	1.06133	1.06028	0.96431	1.07008	1.0327	1.05327	0.993637	1.05521	0.958176	0.927521	0.849251	1.02893	1.03467	1.05519	1.04761	1.04625	1.05083	1.12113	0.937805	0.991165	1.05717	1.07478	1.00662	0.870148	1.02052	1.06042	1.09198	0.96315	0.92366	1.03459	0.91169	1.13488	1.10338	0.922501	1.05838	0.954323	1.10278	1.22497	1.08421	1.02257	1.02349	1.04017	0.977097	1.08191
GCF_009387915	1.00934	1.04962	1.01495	0.979187	0.993103	1.06983	1.0601	0.966904	1.04326	1.03507	1.0229	1.01027	1.00211	0.983162	0.959457	0.921082	0.996651	0.978516	1.04658	0.993431	1.03038	1.00337	1.05321	0.991669	1.03206	1.04327	1.06382	1.03176	0.91127	0.441299	0.996185	0.951416	0.969025	0.975914	0.970909	0.946007	1.03719	1.04593	0.941505	1.04977	0.989548	1.04115	1.13143	1.02068	1.02235	1.03155	1.03346	0.985771	1.03189
GCF_009387945	0.958725	0.961227	0.902649	0.852203	0.891983	0.918137	0.90168	0.904297	0.987068	0.899887	0.882774	0.917557	0.896667	0.916504	0.904968	0.855652	0.92009	0.89679	0.916565	0.957405	0.924637	0.870392	0.936401	0.926056	0.947685	0.920883	0.952301	0.91925	0.832832	0.935547	0.869171	0.895355	0.88382	0.897697	0.92041	0.866257	0.845337	0.990852	0.918121	0.92646	0.911163	0.953896	1.03715	0.969337	0.907997	0.913818	0.902206	0.938156	0.973358
GCF_009497695	0.973793	0.000565	1.08716	0.926765	0.977402	1.04335	1.05129	0.10379	1.09596	0.989418	1.0544	1.02	0.999352	1.0502	0.978645	0.905014	0.99881	0.980377	1.02622	1.10241	1.05507	0.986763	1.05386	0.970451	0.891205	1.02994	1.0457	1.07304	0.871429	1.03686	0.956238	1.03146	1.04105	0.923019	0.974609	1.01285	1.05598	1.00729	0.967316	1.0452	1.0084	1.0126	1.06577	1.12067	1.00754	1.02682	1.034	0.952362	0.939827
GCF_009497735	1.05937	1.11065	1.07056	1.08044	0.993607	1.08462	1.08679	0.935379	1.03317	1.09643	1.12286	0.997299	1.10521	1.03218	0.931427	0.871002	1.40787	0.977226	1.02305	1.14623	1.11899	0.969879	1.39056	0.97718	0.955673	1.44154	0.986656	1.13468	0.87822	1.0654	0.985382	0.133713	1.02458	0.890472	1.14282	0.944839	1.06506	1.41873	0.983597	1.03921	0.990677	1.42227	1.07511	0.582214	1.13609	1.145	1.02977	1.03491	1.13399
GCF_009497755	1.05375	0.167282	1.05454	1.01794	1.07971	1.19757	1.20946	0.143211	1.20808	1.11335	1.15556	1.09776	1.13937	1.12242	1.0392	0.896088	1.07817	1.07939	1.14131	1.15274	1.20224	1.11082	1.07273	1.01927	0.90831	1.05046	1.12227	1.13646	0.899475	1.05432	1.09778	1.11781	1.14212	0.979294	1.12215	0.97802	1.16091	1.08602	1.08334	1.21368	1.12694	1.05901	1.16071	1.19159	1.17217	1.14349	1.17767	0.979584	0.973854
GCF_009556655	1.1546	0.977264	1.02303	0.626099	0.993988	1.10249	1.08014	0.939636	1.09009	1.02042	1.03795	1.11202	1.03632	1.01631	0.945648	0.843437	1.02119	1.01791	1.0921	1.04196	1.07881	1.02391	1.072	0.959175	0.977081	1.02536	1.08482	1.05131	0.893349	0.991577	0.994583	0.972855	1.03919	0.914742	1.03619	0.655006	0.94696	1.09851	1.01436	1.00359	1.03723	1.06376	1.11554	1.09403	1.06659	1.06458	0.99176	0.968292	1.05016
GCF_009601745	0.951836	1.01331	1.06598	1.00645	0.976196	1.09367	1.088	0.940376	1.04938	1.02936	1.09569	1.05115	1.04942	1.05562	0.968399	0.866989	0.967148	1.08224	1.0813	0.658981	1.1095	1.05177	1.09555	1.01498	0.956505	1.11897	1.05251	1.13045	0.80764	0.953201	1.034	1.04225	1.10373	0.869995	1.11574	1.01733	1.03117	1.00232	0.997604	1.08705	0.956024	1.01612	1.08933	1.08787	1.06306	1.05447	1.09071	0.902847	1.04121
GCF_009648995	0.888527	0.892143	0.905273	0.887512	0.854507	0.927032	0.926468	0.883408	0.974289	0.912369	0.896072	0.903168	0.885155	0.870766	0.855606	0.805244	0.870667	0.896469	0.911728	0.948761	0.939171	0.900314	0.916855	0.818275	0.943039	0.936417	0.925468	0.914551	0.834122	0.91349	0.903061	0.812225	0.881516	0.858963	0.921867	0.888718	0.949005	0.902	0.879036	0.852798	0.893555	0.95491	1.00645	0.853104	0.846405	0.866821	0.869972	0.86731	0.963821
GCF_009684575	1.14663	0.881927	1.04035	1.00201	0.257256	0.497147	0.487259	0.970825	0.395035	0.402039	0.436111	0.482849	0.430595	0.340836	1.13983	0.923447	1.07872	0.473625	0.5298	1.15817	0.469116	0.401581	1.19714	0.539429	1.03436	1.15223	0.493378	0.542282	0.848007	1.09273	0.4021	1.08792	0.426407	1.00276	0.457848	0.959198	1.26018	1.13223	0.264854	0.998306	0.397156	1.16966	1.11784	1.1846	1.1328	1.13934	0.987091	1.01819	1.15701
GCF_009720445	1.13525	0.979523	1.03459	1.0007	1.01458	1.10641	1.10664	0.943474	1.13086	1.08514	1.04703	1.08983	1.05699	1.01063	0.887367	0.831001	1.07285	1.09486	1.06666	1.02005	1.09235	1.07466	1.08775	0.956787	0.926804	1.00339	1.11912	1.03448	0.345055	1.06784	1.07816	1.04996	1.02986	0.903625	1.06482	0.934082	1.08118	1.07602	0.971886	1.15681	1.0545	1.1535	1.15904	1.07515	1.23712	1.2132	1.13577	0.979538	1.00175
GCF_009731405	1.05839	1.03316	0.994034	0.997665	0.970177	1.00774	1.01045	0.962616	1.06463	0.944534	0.9832	0.99482	0.995407	0.953659	0.934166	0.885071	0.913536	0.943436	0.972656	1.04781	1.00606	0.949722	0.988861	0.98143	1.01337	0.974014	0.981476	1.00645	0.880096	1.04625	0.957336	0.234772	0.993637	0.905762	0.992584	0.991112	1.07701	1.0143	0.948807	1.00815	1.00467	1.00708	1.06271	0.064484	0.943558	0.965454	0.978134	0.98996	1.0125
GCF_009734105	1.08401	0.922134	1.00191	1.10088	1.10188	1.02514	1.00601	0.867035	1.0235	1.07105	1.09711	1.00906	1.06085	0.978165	0.985954	0.854324	1.01155	1.14153	1.04134	1.11344	1.09152	1.07217	0.586945	0.952469	0.8853	0.336182	1.04475	1.01572	0.901093	1.02319	1.04669	0.985687	1.07018	0.905609	1.02142	0.970917	1.15552	0.961639	1.06863	1.14064	1.04085	0.586021	1.04076	1.17731	1.07729	1.04813	1.10942	1.00515	0.596832
GCF_009755705	1.17911	1.07417	1.0618	1.12974	1.05255	1.16333	1.16543	0.929626	1.15901	1.01988	1.0743	1.08342	1.04244	1.14626	1.00505	0.838318	1.3051	0.979507	1.13806	1.0883	1.20504	1.02823	1.44453	1.02869	0.959869	1.35386	1.13669	1.12912	0.862305	1.03268	1.04703	1.05039	1.10476	0.877029	1.10879	0.92057	1.16911	1.41432	1.10901	1.08603	1.05629	1.4261	1.21753	1.32196	1.06055	1.08086	1.07265	0.981812	1.09892
GCF_009791475	1.12067	0.918488	1.01136	1.10623	1.13568	1.04523	1.02736	0.85791	1.04703	1.11957	1.10509	1.01659	1.1154	1.02831	1.04391	0.877701	1.04578	1.17003	1.03604	1.13616	1.11885	1.08833	0.634354	0.990524	0.910583	0.339859	1.06212	1.04382	0.907234	1.02939	1.05256	1.00172	1.10983	0.956612	1.05936	0.978996	1.19604	0.984482	1.08199	1.17865	1.01953	0.636902	1.09953	1.24841	1.12062	1.09428	1.16995	1.03387	0.60701
GCF_009791495	1.09013	0.937683	1.00914	1.11633	1.12884	1.0246	1.00531	0.874596	1.0441	1.08839	1.10374	1.03024	1.06061	0.992287	0.983109	0.873734	1.01806	1.15462	1.03434	1.14358	1.12	1.07607	0.603027	0.985245	0.89032	0.355179	1.06273	1.02954	0.906433	1.02485	1.05061	0.978195	1.09045	0.922165	1.02483	0.98703	1.15266	0.969948	1.07956	1.11882	1.04427	0.605782	1.0546	1.2003	1.08229	1.06297	1.10721	1.01314	0.613297
GCF_009833945	1.13318	0.984726	0.957886	1.04295	0.269386	0.430283	0.425819	0.972115	0.329636	0.436295	0.433289	0.404343	0.424126	0.290314	1.03759	0.873657	0.994675	0.415154	0.474945	1.00843	0.404289	0.388718	1.11293	0.489609	0.98526	1.06206	0.442505	0.479309	0.85144	1.06252	0.421349	1.03171	0.395233	0.938675	0.425323	0.956306	1.1374	1.12257	0.269608	0.912491	0.373245	1.11145	1.07334	1.09811	1.04323	1.03728	0.887726	1.00234	1.08192
GCF_009834285	1.17644	0.917366	1.06544	1.00157	0.284042	0.493454	0.502663	1.00655	0.40239	0.440048	0.486557	0.509003	0.46386	0.405212	1.1194	0.923645	1.07545	0.419762	0.500885	1.16496	0.536133	0.41243	1.19031	0.510178	1.06567	1.15936	0.510971	0.544556	0.877762	1.14462	0.416458	1.09439	0.463326	0.988815	0.490005	0.96312	1.25468	1.16347	0.356956	0.966446	0.393265	1.18893	1.14322	1.23945	1.1238	1.14244	0.958038	1.05809	1.18236
GCF_009856585	1.16419	0.905548	1.05586	1.02107	0.320732	0.508469	0.500114	0.982094	0.426857	0.439888	0.469482	0.511993	0.439781	0.355888	1.10706	0.909195	1.09073	0.434875	0.535202	1.19211	0.478905	0.439789	1.22176	0.561371	1.0499	1.18472	0.492912	0.54702	0.860321	1.06789	0.447784	1.09319	0.449951	0.981171	0.487549	0.977348	1.29611	1.11482	0.311111	1.04482	0.412445	1.21931	1.15745	1.22783	1.1992	1.1606	1.04057	1.04218	1.18799
GCF_009867115	1.1432	1.04062	0.99585	1.12192	0.460785	0.048653	0.047195	0.99118	0.535492	0.17485	0.157944	0.070305	0.171822	0.378647	1.00079	0.879242	0.786942	0.212761	0.166107	1.11159	0.141464	0.173683	1.13025	0.600418	1.04828	1.01512	0.140945	0.111832	0.882576	1.05183	0.182594	1.01976	0.172188	0.98912	0.169403	0.958588	1.1586	1.06599	0.396248	0.96917	0.166183	1.13144	1.07806	1.15933	1.119	1.10246	0.998245	1.06908	1.15873
GCF_009884395	0.989471	1.04654	1.00182	0.955696	0.958084	1.06253	1.04912	0.925362	1.07692	0.969749	0.973923	1.07094	0.963913	1.01712	0.861313	0.842087	1.11182	0.98127	1.06859	1.0117	1.05203	0.979034	1.11295	0.934929	1.00914	1.05347	1.05511	1.03693	0.244431	1.04205	0.963676	1.01105	0.994904	0.886734	1.02596	0.939316	1.00636	1.06847	0.975693	1.03452	0.978912	1.12048	1.14897	1.06597	1.04236	1.03358	1.00095	0.966751	0.989128
GCF_009884415	1.0242	0.901123	1.07758	0.966507	1.15523	1.142	1.10048	0.891861	1.15132	1.06642	1.06548	1.12973	1.06392	1.11064	1.01533	0.88253	1.05612	1.14784	1.09894	1.15536	1.14026	1.08258	0.535782	0.946701	0.901169	0.175201	1.04486	1.15953	0.936203	0.989639	1.04215	1.0739	1.10774	0.911545	1.07218	0.96759	1.12231	0.93264	1.06843	1.13413	1.07638	0.500565	1.03342	1.13799	1.03291	1.0614	1.1342	1.00491	0.474747
GCF_009906875	1.03218	0.924545	0.917603	1.03256	0.255188	0.343262	0.333862	0.964828	0.239182	0.413567	0.401459	0.377457	0.407257	0.181778	0.981331	0.850616	0.986069	0.309082	0.359512	0.966156	0.380508	0.403633	1.04616	0.41613	0.97818	0.989876	0.334152	0.351631	0.824356	0.994041	0.401138	0.976669	0.402542	0.914032	0.37413	0.903961	1.06432	1.04184	0.182114	0.800827	0.326401	1.04148	1.03232	1.01473	0.988449	1.00813	0.802368	0.938889	1.08665
GCF_009906895	1.03578	0.946915	0.91153	0.980988	0.224022	0.343933	0.338737	0.992477	0.245972	0.381912	0.408661	0.36525	0.400139	0.217613	0.987549	0.847809	0.979187	0.294022	0.362961	0.946365	0.416031	0.385849	1.00928	0.468796	0.970589	0.995926	0.356506	0.362457	0.835762	0.994766	0.389786	0.964508	0.399803	0.887154	0.371567	0.88652	1.01981	1.00482	0.195435	0.791672	0.32325	1.03188	1.00038	1.00028	0.97226	0.971939	0.782913	0.938095	1.08734
GCF_009909305	0.952927	0.056442	1.05154	0.953552	0.970535	1.05984	1.02672	0.034554	1.07936	0.97567	1.03261	1.02982	0.997116	1.02995	0.974678	0.888046	1.03875	0.965561	1.03969	1.10826	1.02434	0.972839	1.01785	0.963829	0.909027	1.02554	0.990601	1.0368	0.897697	0.978401	0.971985	1.03585	1.0203	0.941635	1.02025	0.971481	1.05676	0.993881	1.00421	1.04942	1.01643	0.987625	1.0583	1.10552	1.01932	1.02177	1.01759	0.965973	0.96347
GCF_009909325	0.946976	0.058929	1.07082	0.965378	0.996292	1.04092	1.03526	0.034737	1.04386	0.996735	1.03825	1.01529	1.01045	1.02033	0.975403	0.886559	1.02719	0.984161	1.04854	1.09826	1.05159	0.977951	0.999756	0.956757	0.911682	1.04414	0.986893	1.00944	0.887375	1.01256	0.966537	1.02096	1.01935	0.94754	1.01685	0.952774	1.05495	0.996597	0.999695	1.06065	1.01291	0.963463	1.065	1.0993	1.01872	1.02679	1.04054	0.937302	0.939789
GCF_009914235	1.14252	0.99942	0.932663	1.12059	0.308624	0.456589	0.464951	0.967865	0.315353	0.457443	0.449539	0.432648	0.446358	0.292725	1.03043	0.857445	1.05035	0.477592	0.477654	1.0585	0.408966	0.428894	1.06619	0.533531	0.987122	1.06615	0.433952	0.489052	0.851509	1.07962	0.428833	1.02755	0.40773	0.918884	0.442947	0.941841	1.12316	1.16521	0.272072	0.96994	0.388557	1.0893	1.04063	1.11574	1.11106	1.12147	0.925354	0.972443	1.151
GCF_009914255	1.05203	0.918861	0.931244	0.993256	0.242157	0.339401	0.330818	0.93248	0.253357	0.286057	0.307861	0.330406	0.301025	0.138504	0.962234	0.836967	0.941566	0.305359	0.373161	0.925568	0.28627	0.300453	1.02756	0.435852	0.985451	0.951782	0.314514	0.373337	0.822906	0.981262	0.304474	0.957077	0.306046	0.96032	0.301819	0.915016	0.950775	1.00851	0.093338	0.765686	0.358238	1.0378	1.02166	0.976578	1.00327	0.98774	0.754623	0.970032	1.02472
GCF_010183645	1.13097	1.02499	0.98082	1.11793	0.307816	0.457397	0.452606	0.967102	0.334763	0.396622	0.431046	0.422585	0.41568	0.293671	1.01437	0.863007	1.08815	0.508621	0.501709	1.10848	0.39473	0.44175	1.10622	0.523193	1.04399	1.06451	0.455971	0.457497	0.852341	1.05521	0.453293	1.05858	0.414963	0.941856	0.410942	0.945923	1.12191	1.15176	0.251801	0.994568	0.440819	1.14237	1.15311	1.13665	1.15258	1.12099	0.991226	1.03367	1.1376
GCF_010183685	1.09756	1.01707	1.01549	1.13189	0.297119	0.493393	0.503677	0.968895	0.391159	0.484612	0.507011	0.493744	0.477585	0.323776	1.07929	0.859818	1.07324	0.454178	0.500656	1.09134	0.484055	0.457855	1.14786	0.554825	1.0377	1.11864	0.444656	0.533257	0.851204	1.07017	0.4729	1.03971	0.482971	0.942261	0.471756	0.93866	1.12521	1.16426	0.286087	0.983627	0.410637	1.1231	1.10046	1.15048	1.11958	1.10825	0.936111	1.01558	1.17013
GCF_010367305	0.991577	0.919907	0.989021	0.913528	0.931061	1.00655	1.02826	0.899857	0.981308	0.936386	0.967041	0.992462	0.919571	0.980133	0.943398	0.808876	0.994759	0.926254	0.998405	1.01961	1.01082	0.913071	0.990555	0.940369	0.964432	1.08159	0.937057	0.991547	0.82869	0.966309	0.929977	0.989471	0.993996	0.838989	0.989731	0.916245	0.965607	1.01465	0.919708	0.99826	0.951912	1.01105	1.08754	1.11373	0.985489	1.00636	0.997177	0.91433	0.980499
GCF_010450855	1.07752	0.964912	0.920822	1.01077	0.258423	0.384537	0.381119	0.951813	0.279617	0.370422	0.371254	0.394684	0.366798	0.234222	1.02019	0.904816	1.00667	0.326141	0.375923	1.00577	0.377243	0.363922	1.0518	0.424789	1.0681	1.00259	0.365974	0.384552	0.849106	0.975983	0.362564	0.972061	0.356186	0.963364	0.379021	0.915924	1.12117	1.13535	0.208939	0.845947	0.375603	1.10577	1.0388	0.988197	1.02032	1.03127	0.829575	0.998215	1.11246
GCF_010586985	1.17043	1.12694	1.08936	1.0832	1.00813	1.15166	1.14728	1.03835	1.13678	1.07002	1.05309	1.09824	1.09726	1.06395	1.04187	0.909912	1.12338	1.13615	1.12554	1.05713	1.12253	1.04882	1.21547	0.998405	1.02925	1.11769	1.12598	1.09849	0.957672	1.11011	1.06253	1.12376	1.07149	0.981155	1.10812	0.985695	1.14983	1.16971	1.06352	1.06111	1.02783	1.16644	1.17096	1.16623	1.16588	1.17796	1.05109	1.09764	1.10997
GCF_011006575	0.977982	1.08617	0.876312	1.02161	0.909958	1.0493	1.03471	0.930984	1.07032	0.98027	0.992538	1.02137	1.00403	0.941711	0.967285	0.829498	0.991257	1.05872	1.00612	1.05154	1.04437	0.981949	1.03184	0.906204	0.941116	1.10698	1.01576	0.994026	0.834099	0.989204	0.977036	1.01594	0.966187	0.868423	1.01418	0.951767	1.1096	1.01463	0.919914	0.997849	0.94471	1.0366	1.13805	1.00326	0.958633	0.964218	0.995178	0.968376	1.0051
GCF_011022255	1.0688	0.940842	0.926598	1.02396	0.2547	0.379501	0.382416	0.959648	0.27124	0.371887	0.351631	0.380707	0.367668	0.204491	0.968719	0.886879	0.970337	0.334686	0.392822	0.96701	0.326492	0.347931	1.08781	0.424866	1.01384	0.960632	0.383354	0.408142	0.857666	0.99189	0.345253	0.969009	0.346924	0.943893	0.35611	0.915253	1.15276	1.11508	0.195541	0.822189	0.34037	1.09208	1.04981	1.00522	1.04412	1.02936	0.817963	1.04213	1.10655
GCF_011045595	1.10048	0.997437	0.990433	0.973885	1.01846	1.11208	1.12282	0.943512	1.19617	1.03899	1.0612	1.10297	1.05456	1.10284	0.994507	0.86879	1.04532	1.00223	1.13728	1.05341	1.11241	1.02004	1.16706	1.02567	0.978142	1.10099	1.12019	1.09879	0.829605	1.04757	1.03616	1.05506	1.06661	0.975586	1.11031	0.917206	0.993599	1.15636	1.02751	1.17671	1.07044	1.14147	1.17142	1.09097	1.13998	1.11537	1.1498	0.984108	1.03774
GCF_011045775	1.10735	1.04984	1.00931	1.032	0.562256	0.63382	0.621994	0.941345	0.588501	0.596466	0.611938	0.587921	0.652786	0.452347	0.90773	0.883781	1.01404	0.693039	0.652161	1.07863	0.601051	0.636246	1.04683	0.233833	0.994202	0.974854	0.690613	0.613342	0.849579	1.12015	0.65461	1.04066	0.552834	0.916763	0.591629	0.936829	1.06114	1.10321	0.437119	0.960342	0.59095	1.05399	1.06749	1.14325	1.11829	1.17247	0.915558	0.960297	1.11211
GCF_011065365	0.640541	0.939392	0.88121	1.05257	0.909958	1.058	1.06531	0.899582	1.04471	0.999496	1.01971	1.05116	1.0309	1.04831	0.930084	0.813057	0.976128	1.0705	1.03351	1.03724	1.06651	1.02133	0.986481	0.961128	0.922089	0.977463	1.04818	1.05048	0.832184	0.895966	1.02534	0.982208	1.01182	0.861725	1.02657	0.905983	1.09679	1.02582	1.00925	0.999214	1.0078	0.990395	1.03781	1.0487	0.949722	0.954063	0.980789	0.948257	1.04497
GCF_011066505	1.14497	0.98114	0.949509	1.08226	0.247742	0.459488	0.449707	0.982864	0.334488	0.433228	0.438942	0.455353	0.424271	0.324066	1.06906	0.864609	1.03659	0.408203	0.507141	1.07608	0.428009	0.39653	1.15553	0.467285	1.01005	1.10605	0.473053	0.485481	0.845039	1.10359	0.407471	1.05347	0.432564	0.954147	0.444977	0.940521	1.21219	1.14218	0.266373	0.927155	0.385254	1.12293	1.092	1.13816	1.11721	1.11214	0.904495	1.03096	1.12535
GCF_011068365	0.968063	1.0761	1.07623	0.987457	1.05823	1.09061	1.09399	0.985809	1.14893	1.04308	1.02664	1.04943	1.05554	1.05162	0.871841	0.846222	1.06555	1.05727	1.11154	0.974953	1.09868	1.0467	1.15247	0.978668	0.997055	1.03946	1.11308	1.11313	0.511261	1.01091	1.03818	1.01225	1.06439	0.946213	1.09673	0.97477	1.11612	1.01312	1.05946	1.06248	1.06908	1.13004	1.15923	1.0966	1.11228	1.07808	1.03023	0.984604	1.10721
GCF_011106605	1.07455	0.974442	0.885727	1.03993	0.261566	0.360855	0.343262	0.952156	0.327698	0.39035	0.374176	0.344864	0.418694	0.170296	0.979828	0.834488	0.999641	0.459511	0.377411	0.948135	0.381027	0.448311	1.04308	0.488899	0.960678	0.918823	0.4021	0.371475	0.842896	1.03369	0.429459	1.01329	0.360062	0.880356	0.351624	0.90184	1.03673	1.04814	0.170166	0.867287	0.375809	1.05169	1.00579	1.01008	1.03909	1.04793	0.868134	0.98671	1.04872
GCF_011106775	1.06631	0.998245	0.862663	1.02137	0.268021	0.37088	0.372513	0.948975	0.355728	0.410896	0.41687	0.375412	0.442299	0.186249	0.987061	0.828514	0.982491	0.488411	0.406754	0.955231	0.405106	0.454865	1.02613	0.491409	0.966675	0.919907	0.42012	0.391663	0.840683	1.02113	0.453156	1.02534	0.385567	0.895149	0.355774	0.885696	1.06923	1.05394	0.185822	0.911423	0.382751	1.03314	1.04539	0.990814	1.04726	1.03883	0.887573	1.00618	1.08584
GCF_011106795	1.02325	0.958603	0.876099	1.00276	0.20153	0.353844	0.353867	0.944435	0.296631	0.370766	0.375916	0.359558	0.373932	0.181953	0.940605	0.820404	0.96553	0.330063	0.364792	0.894165	0.39196	0.384201	0.996155	0.44072	0.943176	0.938171	0.388062	0.366547	0.816643	0.976303	0.379822	0.921158	0.346306	0.881149	0.362503	0.898399	1.00667	1.02418	0.191055	0.82692	0.353035	0.999763	1.0004	0.852509	0.924797	0.926224	0.814819	0.945389	0.985565
GCF_011129215	1.06319	0.987915	0.849258	1.05801	0.328552	0.355919	0.358719	0.927155	0.333176	0.396591	0.398178	0.363815	0.4198	0.196732	0.964424	0.848045	0.991989	0.467224	0.377937	0.962547	0.414276	0.465721	0.979698	0.481407	0.961166	0.952316	0.414551	0.380119	0.822311	1.01187	0.466179	1.00374	0.37236	0.907867	0.35556	0.900223	1.02745	1.04279	0.18483	0.877823	0.395981	1.0293	1.03307	0.962692	1.03902	1.05426	0.88092	0.968857	1.05894
GCF_011682835	1.00649	1.01773	0.945366	1.05399	0.959076	1.03848	1.03487	0.925552	1.08826	0.969757	1.00212	1.0461	1.0135	0.992996	0.375374	0.804199	0.936264	1.02206	1.02924	1.03853	1.05177	0.996986	0.961761	0.917992	0.904984	1.01283	1.00004	1.0397	0.814842	0.992371	0.979599	1.00638	1.00537	0.840378	1.03912	0.934341	0.987976	0.931519	0.986824	0.992249	0.995583	0.976967	1.00761	1.00398	0.977295	0.947006	0.997711	0.91925	1.0475
GCF_011742415	1.11518	0.980652	1.1322	1.10242	1.11072	1.16206	1.1701	0.955292	1.15033	1.12155	1.17027	1.10849	1.14661	1.16332	1.02025	0.91745	1.07224	1.11452	1.18562	1.11585	1.22048	1.14615	0.11734	1.00395	0.886574	0.46048	1.17766	1.15428	0.934692	1.07594	1.12814	1.0984	1.15861	0.981117	1.17908	1.01695	1.2058	1.05246	1.11813	1.13084	1.11562	0.134552	1.12239	1.15459	1.16824	1.13224	1.16054	1.01033	0.271942
GCF_011742585	1.10772	1.01024	0.989365	1.09963	1.1237	1.09614	1.09952	0.892197	1.18355	1.0789	1.121	1.02898	1.11037	1.05978	0.980957	0.865906	1.07634	1.17384	1.10996	1.14466	1.09039	1.15686	0.129913	1.02727	0.882309	0.448441	1.13254	1.08337	0.923882	1.08635	1.14536	1.11548	1.08025	0.943436	1.08717	0.995743	1.16428	1.05182	1.06206	1.20554	1.13646	0.118546	1.08296	1.07652	1.13119	1.14511	1.21233	1.01583	0.272606
GCF_011752495	1.08212	0.971367	1.00285	1.05364	0.269653	0.425247	0.438766	0.972122	0.386642	0.419823	0.440186	0.453018	0.429756	0.319611	1.02226	0.831726	1.0214	0.445976	0.526001	1.02735	0.406639	0.386795	1.14814	0.513443	0.962158	1.04973	0.490509	0.55603	0.844612	1.0818	0.388359	1.0842	0.437759	0.909431	0.441826	0.953278	1.16988	1.1102	0.285568	0.956497	0.366348	1.0428	1.08054	1.04984	1.05942	1.05214	0.903748	0.981766	1.0327
GCF_011764365	1.15848	1.15628	1.10158	1.14307	1.0552	1.11893	1.1218	1.04642	0.872086	1.04367	1.06597	1.09548	1.0797	1.03606	1.00554	0.940918	1.04084	1.12083	1.12635	1.20964	1.07772	1.04866	1.14751	1.04126	1.0852	1.16838	1.08401	1.10552	0.946671	1.15944	1.04509	0.374489	1.03572	0.965683	1.05144	1.04896	1.18617	1.09114	0.988586	1.14571	1.01225	1.13503	1.15156	0.366928	1.11922	1.13321	1.12617	1.08121	1.13269
GCF_011769725	1.12112	1.06224	1.11987	1.02823	1.12689	1.17561	1.15166	0.989487	1.12132	1.11224	1.0993	1.12543	1.11511	1.02461	1.02321	0.902023	1.01318	1.10555	1.09621	1.132	1.12661	1.09677	1.10614	1.08501	1.05258	1.07086	1.07552	1.13359	0.919022	1.03818	1.10473	0.326942	1.06131	0.928017	1.10071	1.0186	1.15132	1.06521	1.03215	1.10553	1.10154	1.07106	1.20508	0.06897	1.0509	1.04575	1.11289	1.04188	1.09409
GCF_011769805	1.16622	0.996513	0.939896	1.09476	0.307167	0.403816	0.393471	0.941727	0.36882	0.391754	0.372971	0.421524	0.391647	0.2565	0.971588	0.83757	1.06308	0.488808	0.452133	1.0591	0.360748	0.369911	1.04314	0.518974	0.952354	0.932266	0.44046	0.41729	0.848465	1.06036	0.373047	1.02777	0.370537	0.897873	0.354568	0.883492	1.10187	1.11218	0.258148	0.971527	0.39904	1.05554	1.06317	0.987259	1.04501	1.05756	0.975891	0.979691	0.992767
GCF_011769825	1.04285	0.928009	1.03225	1.00444	1.09111	1.10387	1.10031	0.892731	1.11856	1.09401	1.05584	1.09255	1.07041	1.04036	0.954468	0.865311	1.11607	1.15641	1.10932	1.21936	1.03967	1.08903	0.562187	1.03387	0.937271	0.294479	1.16373	1.12981	0.901337	1.10063	1.08759	1.06297	1.03746	0.922546	1.02831	0.981674	1.08363	0.924026	1.03622	1.21393	1.09613	0.535652	0.983276	1.20436	1.12776	1.17358	1.17177	1.01805	0.493958
GCF_012029695	1.15016	1.0528	1.03397	1.10167	1.17	1.21629	1.19432	0.92495	1.20903	1.18081	1.15618	1.09792	1.18419	1.11748	0.976631	0.882996	1.09683	1.04811	1.15454	1.19302	1.19879	1.19205	0.338676	1.02724	0.875954	0.507736	1.22681	1.17979	0.933395	1.10188	1.14899	1.07989	1.12891	0.950493	1.15465	0.948502	1.18763	1.08076	1.10056	1.21158	1.10511	0.27285	1.1535	1.2424	1.14151	1.16396	1.21143	0.99176	0.22068
GCF_012029895	0.964905	1.00752	1.09714	1.05266	0.943535	1.03108	1.02789	0.920425	0.969116	0.951111	0.971825	0.992455	0.964096	0.994652	1.09034	0.860649	0.947037	0.814949	0.93766	1.19893	1.03008	0.94548	1.22437	0.93663	0.991005	1.19168	0.832077	0.963272	0.855453	1.00685	0.949509	1.04431	0.979286	0.905884	1.01885	0.964447	1.11184	1.05394	0.950806	1.16406	0.854851	1.12288	1.20932	1.07863	0.952759	0.938805	1.14323	0.996742	1.08701
GCF_012029935	1.16338	1.05814	1.05825	1.24925	1.17828	1.18259	1.16203	0.903267	1.253	1.15295	1.11656	1.12505	1.21573	1.10445	1.07335	0.98172	1.09985	1.2509	1.19498	1.159	1.16222	1.23035	0.987579	1.14249	1.00378	0.851112	1.27426	1.11819	0.953041	1.16272	1.19464	1.1459	1.06744	1.10643	1.07305	1.02006	1.22279	1.06356	1.0714	1.28536	1.18544	1.03226	1.20274	1.28153	1.25272	1.30336	1.24791	1.07086	0.985329
GCF_012029945	1.11706	1.1053	0.952774	1.18059	0.46196	0.051819	0.053452	0.983139	0.484451	0.123215	0.103104	0.089157	0.169518	0.345726	0.955658	0.877151	0.832428	0.178741	0.117653	1.01978	0.106903	0.171509	1.1312	0.642029	1.01611	1.00104	0.140457	0.041611	0.897537	1.03976	0.188293	1.15033	0.100601	0.950974	0.135643	0.984833	1.14372	1.12011	0.343796	0.985268	0.124466	1.15853	1.10341	1.10469	1.06518	1.09333	0.957657	1.04678	1.16365
GCF_012029975	1.15106	1.05821	1.05411	1.15817	0.421097	0.202682	0.206261	0.957565	0.519585	0.238876	0.267227	0.200439	0.214554	0.47377	1.06113	0.859283	0.779236	0.12999	0.097626	1.10602	0.266144	0.184845	1.16342	0.652527	1.02866	1.08942	0.051826	0.117676	0.864395	1.05695	0.203171	1.12399	0.267143	0.947411	0.320572	0.947525	1.10574	1.12183	0.479752	0.979645	0.104919	1.12791	1.17522	1.13376	1.1252	1.14933	1.0202	1.00913	1.17799
GCF_012030545	1.1985	1.01001	0.974823	1.10446	0.398758	0.030365	0.030014	0.985291	0.459656	0.089722	0.105225	0.080597	0.087242	0.375656	0.997986	0.872818	0.798393	0.237305	0.125427	1.10014	0.101715	0.070801	1.1574	0.573517	1.00592	0.982109	0.128448	0.10054	0.88443	1.08719	0.077675	1.07255	0.117012	0.955338	0.145767	0.945831	1.1805	1.13391	0.363342	1.02315	0.126953	1.15262	1.12613	1.15375	1.12762	1.13977	1.05021	1.03003	1.13386
GCF_012113615	1.01991	0.934433	0.951843	0.910355	0.955612	1.00005	0.983231	0.856644	1.00917	0.945587	0.94062	1.00839	0.935188	0.952667	0.846214	0.870285	1.02643	0.9702	0.98188	1.00719	1.02266	0.926216	1.0506	0.883263	0.947281	1.0519	0.974564	0.963272	0.544991	1.04614	0.922348	0.961868	0.967018	0.887787	0.969658	0.910515	0.942177	1.0144	0.952896	0.980743	0.982559	1.01037	1.07034	1.00487	1.04459	1.04643	0.966812	0.948151	0.96965
GCF_012113635	1.07498	0.95681	1.08745	1.06471	1.05454	1.11003	1.11601	0.892632	1.13405	1.04884	1.02515	1.08548	1.02876	1.08858	0.977623	0.943665	1.06711	1.0368	1.12041	1.12033	1.14328	1.05548	1.03435	1.01443	0.942917	0.923248	1.08695	1.11734	0.920502	1.08198	1.0314	1.06073	1.05093	0.961548	1.10997	0.985756	1.13183	0.790657	1.06097	1.17926	1.04591	1.02541	0.963058	1.09085	1.10176	1.07663	1.18537	1.02889	0.920219
GCF_012113655	1.11421	1.00125	0.942764	1.10403	0.981926	1.04215	1.05148	0.937454	1.06465	1.0132	1.02818	1.01579	0.996223	0.997856	0.944221	0.834534	0.971634	0.976028	1.02751	1.09648	1.10715	0.993614	1.07388	0.9888	0.923134	1.02833	1.01108	1.01697	0.867256	1.01962	0.984291	0.904617	1.03778	0.895966	1.00421	0.928627	1.10416	0.996445	0.986511	0.966324	1.02696	1.05855	1.06161	0.941902	0.899445	0.911194	0.95285	0.92659	0.992706
GCF_012166915	1.26978	1.113	1.26338	0.805328	1.30267	1.40134	1.40633	0.948853	1.26641	1.36309	1.35318	1.26846	1.34203	1.28445	1.17289	0.853683	1.13588	1.12911	1.39875	1.36572	1.38858	1.31004	1.28923	1.16795	0.965996	1.25145	1.26664	1.35544	0.884422	1.12859	1.33894	1.23316	1.34912	0.902733	1.34169	0.655243	1.21725	1.249	1.21011	1.32873	1.15506	1.18298	1.42899	1.27158	1.32858	1.32562	1.32381	1.10803	1.16744
GCF_012167075	0.929611	0.974388	0.998833	1.01273	0.947426	1.0472	1.04757	0.860397	1.05098	1.00337	0.983429	1.00111	0.964142	0.978905	0.904205	0.914391	0.988678	0.972221	0.987885	0.99321	1.0518	1.0022	0.863213	0.889359	0.856552	0.91861	1.03896	1.01817	0.890991	1.04193	0.98658	1.01807	0.987564	0.906189	0.996979	0.950104	1.04013	0.888489	0.971992	0.99942	0.974182	0.88533	0.944397	1.03571	1.00652	1.02618	0.993629	0.944359	0.893585
GCF_012167215	0.531776	0.96991	0.953857	1.06561	0.966934	1.11124	1.11542	0.920021	1.18048	1.02544	1.04829	1.05119	1.06314	1.03346	0.978485	0.83477	0.992798	0.968147	1.12277	1.07845	1.13357	1.09825	1.13479	1.00147	0.982498	1.01309	1.10091	1.10397	0.857323	1.00571	1.07343	1.08205	1.08583	0.908768	1.0555	0.922058	1.14122	1.11481	1.04317	1.10069	1.08	1.12689	1.14513	1.06787	1.1525	1.20252	1.09004	0.971458	1.02266
GCF_012167385	0.9897	0.895828	1.05443	0.967957	0.931709	1.04687	1.04564	0.875977	1.02019	0.975861	0.98587	1.0009	0.983681	0.990967	0.944351	0.888199	1.00282	0.978119	1.02219	0.712723	1.04124	0.957825	1.06496	0.949348	0.959824	0.973602	1.02428	1.04021	0.844971	0.988785	0.941833	0.981903	1.01007	0.910957	1.02509	0.936035	1.07474	0.97374	0.948746	1.00134	1.00944	1.04282	1.0018	1.06386	1.01413	1.0229	0.980179	0.985413	1.02675
GCF_012168575	1.09081	1.11706	1.06628	1.19534	0.941147	1.07486	1.08625	1.0018	1.09755	0.993439	0.998062	1.03655	1.02805	0.971481	1.08769	0.889755	1.04948	0.966537	1.06825	1.12575	1.05743	0.999619	1.16302	0.935684	1.06126	1.08903	1.01077	1.03415	0.941345	1.07954	1.0099	1.08903	1.03404	0.95607	1.05199	1.02756	1.22084	1.11423	0.955414	1.16873	1.00916	1.16341	1.22342	1.09048	1.03036	1.04964	1.14687	1.06566	1.10065
GCF_012169405	0.937355	0.883766	0.955788	0.87793	0.898605	0.997993	0.996826	0.913483	1.01323	0.917297	0.970795	0.958939	0.924736	0.990807	0.895599	0.034546	0.90976	0.910614	0.940186	0.982887	0.998741	0.914246	0.964981	0.880325	0.882889	1.03963	0.956757	0.978149	0.799881	0.909012	0.868256	0.901245	0.932686	0.035568	0.964294	0.928696	0.993881	0.970894	0.907234	0.953667	0.948517	0.932732	1.03581	0.973938	0.946014	0.948334	0.952148	0.855469	0.918701
GCF_012944055	0.988739	0.904152	1.12594	0.900856	1.02731	1.12637	1.11285	0.934586	1.11363	1.01071	1.04735	1.09651	1.01941	1.06209	0.985535	0.937004	1.00554	1.00424	1.07959	1.11716	1.10764	0.997421	1.06169	0.974335	0.935165	1.03581	1.10349	1.12862	0.912552	1.02644	0.988556	1.0132	1.05093	0.936203	1.07663	1.007	1.10391	0.928406	1.0183	1.04806	1.02279	1.03265	1.03291	1.10875	1.03261	1.00658	1.0361	1.00178	0.912018
GCF_013168295	0.952621	0.961304	0.945885	0.903915	0.998642	0.993546	1.01947	0.920242	1.07237	0.985901	0.991882	0.988739	0.992645	0.959229	0.894211	0.889069	0.988747	0.98436	0.993958	0.957382	0.981918	1.00314	0.969643	0.885803	0.940895	0.999146	0.99028	1.00591	0.848282	0.925751	0.99263	0.974968	0.959518	0.915916	0.960556	0.885071	0.924164	0.964706	0.96637	0.987717	0.974991	0.920341	1.01695	0.996017	0.961746	0.974289	0.95462	0.888	0.939804
GCF_013282295	1.07665	0.992485	0.914894	0.994583	0.929306	0.948952	0.957535	0.929947	1.02076	0.986153	0.972412	0.919708	0.985245	0.96283	0.891617	0.849518	0.875313	0.970718	0.928253	1.04312	1.00291	0.985588	1.0456	0.912086	0.949692	0.959473	1.0033	0.926315	0.856323	1.04303	0.978546	0.924942	0.954262	0.857407	1.01281	0.934814	1.04253	1.04202	0.966637	1.0259	0.915512	1.09517	1.0331	1.11721	1.0102	1.02719	1.03252	0.960083	1.01609
GCF_013283935	0.978325	0.892258	0.975372	0.926498	0.983643	1.04555	1.05728	0.949287	1.0627	0.952438	1.01856	1.02866	0.969467	1.03334	0.917389	0.813477	0.929321	0.948784	1.03711	1.00134	1.0317	0.954514	1.04942	0.974106	0.948921	1.07383	1.00977	1.0754	0.847221	0.961876	0.956329	0.922585	1.02878	0.851601	1.01405	0.947548	1.0575	0.963013	0.98735	0.929108	1.02889	1.01012	1.00229	0.975563	0.923767	0.914917	0.959488	0.936508	1.06683
GCF_013305305	1.19911	1.05834	1.01173	1.14984	0.446884	0.04319	0.037949	1.02218	0.480354	0.130905	0.092758	0.104675	0.112015	0.370193	1.02191	0.893112	0.8479	0.239777	0.157349	1.11694	0.125229	0.103851	1.16419	0.589813	1.02847	1.01763	0.155579	0.09581	0.877815	1.13402	0.103584	1.07338	0.147522	0.970154	0.159698	0.963661	1.19593	1.14741	0.383644	0.993576	0.123375	1.20729	1.14023	1.14838	1.15135	1.1599	1.00272	1.07797	1.1465
GCF_013305325	1.16449	1.03153	0.987961	1.02801	1.0544	1.0024	0.990303	0.984383	1.07001	1.00054	1.01206	1.01622	1.0529	0.97998	0.917191	0.8871	1.01659	1.01059	1.03655	1.10796	1.03592	1.04143	1.0959	0.974701	0.988083	0.957886	1.05919	0.98922	0.897491	1.05941	1.05033	1.01648	1.01805	0.918846	1.03253	0.963028	1.16141	1.09791	0.936935	1.1039	1.03133	1.13097	1.16436	1.21043	1.11824	1.10479	1.08144	0.955719	1.10315
GCF_013348885	1.14676	0.906654	1.02796	1.01417	0.283325	0.493248	0.485855	0.982468	0.399651	0.417374	0.431572	0.544739	0.436798	0.33313	1.09869	0.896393	1.10227	0.434387	0.504509	1.17801	0.488655	0.412743	1.20993	0.522614	1.046	1.17082	0.504677	0.558548	0.859161	1.06836	0.415436	1.10184	0.421936	0.981888	0.494858	0.961502	1.26274	1.14554	0.305298	1.00913	0.398872	1.19855	1.11361	1.20498	1.12839	1.1205	1.00751	1.02908	1.18013
GCF_013348905	1.15894	0.914841	1.00877	0.999237	0.279358	0.481064	0.474144	0.975815	0.385292	0.41188	0.428589	0.51384	0.430435	0.338043	1.08943	0.906708	1.09702	0.433411	0.488937	1.15692	0.48069	0.410362	1.19965	0.526138	1.04108	1.1454	0.50222	0.537567	0.869522	1.08663	0.412628	1.07662	0.409195	1.00304	0.474411	0.953262	1.2728	1.12042	0.303551	1.01709	0.392273	1.17735	1.11928	1.18823	1.12427	1.11741	0.988571	1.05257	1.17995
GCF_013348925	1.15897	0.913269	1.00171	0.999657	0.280075	0.487	0.479996	0.975983	0.382614	0.408188	0.425964	0.517395	0.416817	0.357582	1.09291	0.906601	1.0757	0.456818	0.48716	1.1487	0.475609	0.414764	1.18881	0.516472	1.03355	1.1487	0.505646	0.513351	0.869644	1.08688	0.416931	1.07736	0.42131	1.00294	0.462189	0.953445	1.2706	1.11421	0.296204	1.02158	0.402954	1.16641	1.0976	1.18514	1.12264	1.11465	0.985649	1.05261	1.17687
GCF_013348945	1.15739	0.917007	0.998177	1.00546	0.288246	0.50779	0.500107	0.969482	0.394592	0.416718	0.448761	0.518021	0.419678	0.351685	1.08812	0.91217	1.05913	0.452118	0.486282	1.15904	0.486168	0.428101	1.20096	0.517319	1.03455	1.16676	0.504509	0.517807	0.866386	1.08804	0.428116	1.07459	0.424377	1.00278	0.474777	0.956573	1.27041	1.11506	0.297684	1.00656	0.403603	1.17413	1.09891	1.20552	1.12892	1.11353	0.988846	1.05289	1.17487
GCF_013348965	1.15787	0.918648	1.01486	1.00432	0.281532	0.490265	0.483765	0.96962	0.387161	0.41832	0.432426	0.522209	0.425827	0.340485	1.08963	0.912338	1.07517	0.439148	0.497101	1.16458	0.487076	0.415047	1.20748	0.527809	1.03448	1.15427	0.503487	0.546135	0.866837	1.08396	0.417252	1.0881	0.411217	1.00293	0.480797	0.953758	1.27624	1.11163	0.306061	1.01006	0.394127	1.18733	1.10854	1.195	1.11656	1.10559	0.988106	1.05187	1.16916
GCF_013348985	1.15584	0.914612	1.00906	1.0063	0.278976	0.508011	0.50119	0.973846	0.398331	0.413269	0.440369	0.516159	0.424896	0.358017	1.08944	0.914551	1.07263	0.450394	0.490707	1.15218	0.486053	0.427803	1.20978	0.514359	1.03693	1.15851	0.505539	0.515778	0.86573	1.1057	0.433502	1.08873	0.429352	1.01337	0.477531	0.953957	1.27228	1.12406	0.301651	1.007	0.40361	1.17206	1.10571	1.20683	1.13248	1.12772	0.978668	1.04875	1.17867
GCF_013349005	1.16362	0.915329	1.0193	1.0007	0.286148	0.501831	0.49472	0.969864	0.393661	0.421066	0.436371	0.530518	0.438583	0.34491	1.09927	0.899582	1.10873	0.43309	0.499969	1.17246	0.496559	0.419289	1.20402	0.53479	1.04282	1.17283	0.504776	0.546371	0.861809	1.09081	0.419502	1.07242	0.421326	1.00151	0.487396	0.953789	1.27796	1.12759	0.307739	1.00655	0.391449	1.19414	1.10083	1.18002	1.11466	1.11105	0.984177	1.04925	1.17272
GCF_013349025	1.16293	0.912926	1.01648	1.00869	0.278656	0.48909	0.482262	0.971603	0.391296	0.420578	0.43367	0.523979	0.429749	0.342911	1.09933	0.899414	1.0924	0.438873	0.494209	1.15958	0.486618	0.414902	1.21782	0.527542	1.03204	1.16796	0.508163	0.546249	0.85553	1.08647	0.416786	1.06815	0.412933	1.002	0.480682	0.959381	1.28249	1.12424	0.309036	1.00826	0.389374	1.19277	1.0921	1.18237	1.11708	1.1143	0.967667	1.05164	1.18214
GCF_013349045	1.16029	0.924828	1.01128	1.00742	0.279991	0.489677	0.481583	0.967896	0.388138	0.418381	0.432999	0.52581	0.430878	0.33728	1.09126	0.893188	1.08334	0.439346	0.48893	1.1568	0.486252	0.415215	1.20664	0.53334	1.03747	1.15579	0.506256	0.544098	0.85154	1.08275	0.415421	1.07183	0.410248	0.998314	0.482224	0.955101	1.27628	1.12166	0.30706	1.01224	0.392914	1.18878	1.12254	1.18028	1.1162	1.10701	0.970314	1.05612	1.17676
GCF_013349065	1.14613	0.933136	1.0152	1.02148	0.285866	0.505356	0.499794	0.966064	0.410622	0.416199	0.448517	0.529869	0.446533	0.336327	1.11766	0.906479	1.08276	0.435257	0.505409	1.13921	0.489471	0.419182	1.21969	0.517555	1.0592	1.18165	0.51178	0.56723	0.850235	1.06927	0.416817	1.12451	0.422943	0.991348	0.498253	0.960678	1.26656	1.1396	0.311157	0.998611	0.390869	1.17846	1.133	1.25014	1.13813	1.13339	0.995979	1.03032	1.14981
GCF_013349085	1.16145	0.918488	1.01415	1.00562	0.280594	0.485046	0.477325	0.969406	0.386185	0.416199	0.427208	0.522614	0.428429	0.34053	1.08924	0.912186	1.0718	0.436295	0.495087	1.16041	0.482452	0.407387	1.20635	0.527664	1.03458	1.1543	0.500534	0.539536	0.866302	1.08562	0.407974	1.07993	0.410126	1.00279	0.473862	0.956284	1.27611	1.11156	0.303421	1.00729	0.39415	1.18684	1.10938	1.19406	1.12037	1.10934	0.985161	1.05337	1.1687
GCF_013374975	1.19113	1.09569	0.908096	1.1651	0.38797	0.077217	0.075897	1.01392	0.459213	0.081696	0.060135	0.156281	0.057564	0.350494	1.01662	0.895157	0.816925	0.28933	0.167183	1.08228	0.074425	0.030136	1.15085	0.604858	0.994736	1.00597	0.174057	0.135117	0.855316	1.07228	0.037735	1.0871	0.097931	0.950493	0.161003	0.946091	1.14779	1.11412	0.36676	1.01697	0.167732	1.13266	1.10957	1.15414	1.12073	1.12939	1.03977	1.02823	1.15556
GCF_013376535	1.0533	0.945557	0.994652	1.03007	0.294006	0.406525	0.406204	0.987396	0.353233	0.476448	0.467758	0.429947	0.488251	0.272125	0.968353	0.888962	0.993912	0.367378	0.433853	1.02663	0.493141	0.45076	1.12131	0.512573	0.982857	1.02809	0.461502	0.445267	0.856308	1.04176	0.442368	1.02831	0.480209	0.927185	0.46299	0.964157	1.14958	1.10859	0.293518	0.840561	0.366226	1.13808	1.05624	1.07153	0.980751	1.02039	0.815216	1.00843	1.10294
GCF_013376555	1.10361	0.967026	0.916885	1.03274	0.288513	0.41684	0.422768	0.944458	0.370834	0.408234	0.378029	0.43898	0.421753	0.279472	1.02974	0.849014	0.967865	0.414642	0.465469	0.981163	0.410614	0.401932	1.04477	0.506607	0.954689	1.00053	0.435501	0.426247	0.87442	1.01353	0.39035	0.932205	0.406891	0.942513	0.396339	0.943283	1.04364	1.04507	0.284492	0.860634	0.393158	1.01526	1.14289	1.03557	0.96019	0.963112	0.869461	0.997192	1.05632
GCF_013376595	0.981514	0.938736	0.8936	0.989189	0.81237	0.868912	0.893463	0.967041	0.881157	0.833832	0.854774	0.888733	0.858246	0.809616	0.944	0.825653	0.903885	0.836197	0.875839	0.95079	0.863525	0.864929	0.970291	0.840698	0.978363	0.943596	0.862274	0.873123	0.863831	0.946411	0.852745	0.886429	0.824257	0.871384	0.841782	0.964081	1.02347	0.916412	0.850769	0.959969	0.861237	0.98761	1.05442	0.88456	0.82402	0.833946	0.943237	0.958702	1.05028
GCF_013378155	1.08917	0.949768	0.966171	1.01591	0.238876	0.379272	0.370705	0.932587	0.282257	0.348434	0.339401	0.363434	0.341614	0.132278	0.960518	0.839859	0.988129	0.337601	0.414017	0.978073	0.284683	0.34481	1.10507	0.44075	1.04297	0.995872	0.339088	0.388374	0.829681	1.04607	0.361816	0.956345	0.334396	0.937553	0.303703	0.911926	1.03165	1.04215	0.139786	0.816429	0.32843	1.09	1.08202	1.02132	1.02202	1.01872	0.806396	1.00439	1.08167
GCF_013378175	1.09494	0.963699	0.958466	1.02316	0.234627	0.369743	0.361359	0.925079	0.274048	0.325043	0.338242	0.361786	0.335289	0.127953	0.961548	0.84436	0.980545	0.339401	0.41629	0.981483	0.271912	0.340363	1.07613	0.447395	1.04215	1.00199	0.32811	0.376099	0.8452	1.04824	0.347206	0.949471	0.318863	0.940636	0.313446	0.910507	1.02795	1.05587	0.123459	0.807861	0.330719	1.08013	1.07592	1.01102	1.01858	1.01432	0.774086	1.01485	1.08559
GCF_013378195	1.11192	0.960587	0.968613	1.00156	0.234177	0.378067	0.373672	0.920799	0.278435	0.347824	0.339645	0.363312	0.343803	0.121407	0.960777	0.845909	0.992798	0.339523	0.40992	0.971359	0.281311	0.347755	1.07805	0.444275	1.03454	0.998703	0.334656	0.387939	0.840897	1.04325	0.361839	0.953857	0.327881	0.944206	0.31337	0.910751	1.01763	1.05153	0.137085	0.8181	0.332542	1.06974	1.07471	1.02592	1.0287	1.01715	0.784225	1.01778	1.09488
GCF_013378215	1.09719	0.986816	0.966522	1.04047	0.242645	0.383469	0.379128	0.933533	0.273636	0.345551	0.337875	0.360489	0.35643	0.1185	0.948029	0.851295	0.984253	0.340675	0.402649	0.974167	0.281425	0.348648	1.06335	0.454407	1.03282	1.00847	0.34169	0.394592	0.826653	1.0427	0.362823	0.966263	0.330124	0.945984	0.313675	0.907944	1.01456	1.06145	0.11615	0.826843	0.329277	1.0585	1.06866	1.02458	1.02794	1.03312	0.810974	1.02541	1.08076
GCF_013378235	1.08937	0.960732	0.970444	0.999527	0.224472	0.371262	0.366898	0.920784	0.270142	0.324677	0.337456	0.363564	0.350189	0.119736	0.956993	0.845985	1.00186	0.334106	0.392517	0.972717	0.274475	0.347275	1.06869	0.449661	1.03418	0.974213	0.331154	0.386703	0.840759	1.04062	0.361191	0.947266	0.3265	0.943039	0.3181	0.910995	1.01848	1.0517	0.121185	0.810661	0.325287	1.06904	1.06223	1.02226	1.0197	1.00537	0.783241	1.01715	1.09077
GCF_013378255	1.05975	0.980888	0.888535	1.01826	0.955292	1.02245	1.01744	0.903046	1.04247	0.997223	1.03944	0.922913	1.02893	0.956261	0.90229	0.799385	0.96566	0.93779	0.983566	0.988899	1.04529	1.00028	1.03475	0.858994	0.954346	0.967552	0.989075	0.990097	0.839142	1.00536	0.983391	0.935501	1.02168	0.914993	1.01891	0.934036	1.0914	1.10535	0.903313	1.08088	1.00717	1.06451	1.08893	1.00279	1.01304	0.987122	1.06258	0.903091	1.01533
GCF_013378275	1.05874	0.964645	0.895203	1.0134	0.955627	0.99855	1.00924	0.902184	1.03273	0.969437	1.01984	0.937149	1.03387	0.921997	0.916229	0.819313	0.969444	0.939362	1.00868	0.989838	1.0322	0.999176	1.0556	0.873627	0.978241	0.977188	1.00229	0.993179	0.829674	0.981018	1.00714	0.909996	0.99646	0.914474	1.01135	0.958069	1.10654	1.1217	0.873596	1.08748	1.00777	1.09186	1.09515	0.996841	0.979904	1.01958	1.0472	0.918518	1.02066
GCF_013378295	1.08786	0.949623	0.966805	1.01691	0.239685	0.378876	0.371613	0.93261	0.282211	0.350632	0.339371	0.365097	0.344574	0.132202	0.960091	0.839737	0.987061	0.337143	0.412537	0.97995	0.285706	0.345688	1.10468	0.445168	1.04271	0.993683	0.339058	0.390266	0.829742	1.04587	0.361267	0.959389	0.334229	0.937408	0.303467	0.914932	1.03182	1.04196	0.136559	0.816132	0.329407	1.09412	1.07959	1.02103	1.02399	1.02066	0.805969	1.00536	1.08249
GCF_013378315	1.09624	0.963028	0.965897	1.02446	0.234001	0.379395	0.374969	0.933304	0.277954	0.347908	0.341995	0.362396	0.342285	0.12323	0.96386	0.842728	0.981483	0.338196	0.408783	0.974007	0.285477	0.347427	1.08295	0.435699	1.0455	0.996964	0.335747	0.382362	0.841331	1.04343	0.362473	0.956085	0.328156	0.937607	0.308884	0.916718	1.02158	1.05344	0.135269	0.819687	0.332443	1.07665	1.08254	1.01697	1.03282	1.03085	0.785492	1.00534	1.08769
GCF_013407605	1.09126	0.963501	0.959351	1.06795	0.33976	0.066887	0.065414	1.01508	0.404236	0.096329	0.098404	0.095604	0.093491	0.354965	0.99369	0.902084	0.740005	0.093338	0.081482	0.9767	0.103073	0.101547	1.0842	0.564507	1.01069	0.971664	0.0802	0.073593	0.912292	1.00035	0.093597	1.02124	0.085815	0.959778	0.167595	0.94371	1.06001	1.05006	0.363785	0.856056	0.044579	1.08284	1.04507	0.983994	0.99128	1.0199	0.863205	0.985855	1.03863
GCF_013407825	1.0786	0.972466	0.966537	1.09985	0.328964	0.05365	0.055664	1.03245	0.390839	0.085632	0.090057	0.088562	0.097206	0.3274	0.9823	0.870338	0.712692	0.073196	0.08139	0.948288	0.084381	0.085831	1.08621	0.539597	1.0354	0.9851	0.094063	0.09938	0.890091	1.05011	0.083023	1.03964	0.07534	0.929245	0.167984	0.980949	1.07361	1.0618	0.332642	0.871178	0.033913	1.06839	1.03076	0.986664	0.990952	1.01177	0.868393	0.985397	1.05645
GCF_013408255	0.822372	0.836777	0.802032	0.837173	0.749924	0.746002	0.750732	0.879723	0.820007	0.760078	0.756813	0.755569	0.749725	0.752174	0.828278	0.763718	0.818359	0.758911	0.765717	0.800964	0.766388	0.761887	0.915298	0.764236	0.889938	0.871368	0.789299	0.777107	0.800369	0.82605	0.755447	0.798096	0.75325	0.783981	0.752617	0.889282	0.855309	0.869949	0.754456	0.813202	0.742462	0.908836	0.851532	0.801743	0.797714	0.811096	0.783966	0.806961	0.896027
GCF_013408385	0.875961	0.862419	0.813896	0.865616	0.774887	0.781143	0.789536	0.894783	0.846497	0.789474	0.785934	0.785858	0.778992	0.772614	0.817291	0.786942	0.837975	0.779808	0.803993	0.82991	0.790497	0.790207	0.921509	0.803741	0.888458	0.887177	0.813423	0.798401	0.80687	0.879326	0.789162	0.817108	0.778763	0.799591	0.808243	0.868515	0.882828	0.868355	0.767014	0.828003	0.763733	0.893867	0.855469	0.824242	0.818726	0.814148	0.852676	0.826736	0.881866
GCF_013408625	0.831955	0.849609	0.797073	0.848984	0.758514	0.749573	0.746216	0.86396	0.82753	0.747375	0.756287	0.771683	0.757019	0.753716	0.815704	0.772217	0.840942	0.74617	0.769821	0.814957	0.748924	0.753304	0.913666	0.767166	0.900444	0.858765	0.774048	0.775085	0.797836	0.875	0.74958	0.816818	0.754272	0.79438	0.755363	0.881729	0.863373	0.871323	0.742599	0.817818	0.745071	0.895279	0.854469	0.82972	0.809723	0.796638	0.796356	0.818901	0.896194
GCF_013408755	1.07669	0.941696	0.947327	1.08147	0.329971	0.052628	0.050156	1.02789	0.395599	0.065109	0.071434	0.072083	0.075546	0.32695	0.962433	0.864792	0.724586	0.065758	0.061752	0.925201	0.068329	0.073669	1.071	0.533081	0.996078	0.936798	0.065765	0.0625	0.889069	1.00632	0.062668	1.00862	0.062195	0.971954	0.138687	0.941345	1.04712	1.03708	0.345535	0.836975	0.030869	1.05632	1.0709	0.967888	0.958916	0.997528	0.840157	0.956345	1.06943
GCF_013409055	1.05562	0.945007	0.927376	1.0917	0.307388	0.042831	0.041962	0.990234	0.401154	0.06218	0.06813	0.066956	0.059631	0.314392	0.956924	0.861031	0.701096	0.06221	0.057388	0.939072	0.069923	0.085541	1.06966	0.529434	1.01444	0.940689	0.058159	0.044418	0.902679	0.996811	0.076912	1.00813	0.060074	0.933624	0.14035	0.94487	1.05405	1.04514	0.332413	0.850479	0.016792	1.04689	1.03364	0.988266	0.972885	0.998749	0.867493	0.967186	1.02115
GCF_013409165	1.07127	0.936661	0.909225	1.02655	0.311836	0.038879	0.04425	0.983948	0.393333	0.060379	0.058014	0.071945	0.06694	0.320137	0.952698	0.866714	0.684143	0.049408	0.045815	0.955414	0.065506	0.060028	1.03088	0.538162	0.990311	0.947601	0.054657	0.057701	0.860641	0.967598	0.059677	1.02043	0.050087	0.930504	0.122665	0.934555	1.05008	1.04023	0.32811	0.83403	0.029022	1.03581	1.05743	0.956001	0.984695	0.98658	0.859772	0.950417	1.04581
GCF_013416035	1.11625	0.996223	0.988693	1.06015	0.300484	0.323006	0.326935	0.942139	0.291138	0.304161	0.307487	0.308441	0.380966	0.103134	0.965393	0.848572	1.00098	0.437195	0.414886	1.00491	0.24823	0.38063	1.08319	0.543747	0.9991	0.932404	0.376633	0.354378	0.834885	1.05331	0.387894	1.00872	0.270172	0.95842	0.257965	0.940857	1.03426	1.08786	0.132286	0.869507	0.377075	1.09639	1.00409	1.08786	1.07805	1.07577	0.872063	0.99649	1.09492
GCF_013416055	1.10292	1.00333	0.932297	1.0339	0.299118	0.31752	0.317184	0.928146	0.269073	0.319702	0.304352	0.322609	0.357529	0.111938	0.943604	0.844963	0.925858	0.413857	0.390938	0.996857	0.25621	0.379868	1.08325	0.524803	0.977051	0.921387	0.362198	0.331879	0.819984	0.993279	0.373787	1.02354	0.291245	0.918503	0.256989	0.91803	1.00961	1.04683	0.111267	0.870041	0.363617	1.08136	1.00687	1.04294	1.07615	1.06982	0.863235	1.00026	1.08415
GCF_013416085	1.08122	0.960968	0.959625	1.03116	0.237823	0.377625	0.369705	0.928619	0.274185	0.343079	0.335007	0.360184	0.342316	0.137802	0.961372	0.839813	0.984299	0.344688	0.412811	0.984619	0.274132	0.345825	1.10846	0.445557	1.0436	0.992371	0.335159	0.387604	0.829735	1.0493	0.356552	0.946625	0.321487	0.937233	0.306297	0.912003	1.05218	1.03453	0.142181	0.811096	0.324127	1.09694	1.0726	1.01274	1.00897	1.00677	0.802872	1.0062	1.08192
GCF_013416105	1.0963	0.991226	0.981903	1.03825	0.235611	0.378006	0.379684	0.918396	0.283157	0.35556	0.344841	0.365303	0.354874	0.115173	0.948425	0.840172	0.965111	0.358597	0.412369	0.960495	0.281746	0.358917	1.10377	0.449966	1.01794	0.990402	0.344589	0.396202	0.83493	1.0495	0.364136	0.956322	0.323715	0.933914	0.320068	0.903275	1.03536	1.03847	0.134766	0.827675	0.328217	1.07494	1.07356	1.01561	1.01546	1.01419	0.806976	1.02944	1.05908
GCF_013416125	1.05473	0.978981	0.949356	1.03635	0.213516	0.384598	0.371536	0.976669	0.264793	0.351486	0.338623	0.358612	0.361176	0.118896	0.963089	0.868546	0.969131	0.348038	0.41465	0.965218	0.287865	0.352356	1.06262	0.431717	1.03349	1.01712	0.370949	0.406128	0.850464	1.05075	0.359055	0.922577	0.327271	0.917542	0.300247	0.903137	1.05362	1.06729	0.141449	0.814194	0.365967	1.06723	1.11093	0.98877	1.01198	0.996399	0.817291	1.02737	1.06323
GCF_013423825	1.13345	0.96389	1.06265	1.09067	0.35083	0.475082	0.483047	1.00337	0.429443	0.463402	0.494896	0.463715	0.478867	0.302788	1.05834	0.847916	1.01771	0.527161	0.508743	1.05966	0.483154	0.475739	1.12327	0.510872	1.02151	1.09682	0.421417	0.500061	0.84922	1.1013	0.448738	0.994644	0.482529	0.934799	0.432747	0.936157	1.04313	1.06915	0.300766	0.887253	0.416138	1.12404	1.16885	1.03025	1.14474	1.13326	0.905724	1.02252	1.04917
GCF_013426775	6.03906	5.97469	5.92865	6.07817	6.00493	5.85333	5.84225	5.95945	6.12624	5.8997	5.84244	5.96005	5.80016	5.98833	6.04252	5.96233	5.91918	6.01784	5.96815	5.88342	5.98207	5.87389	6.0052	5.85019	6.02306	5.94222	6.00528	5.9848	5.93198	6.06517	5.8349	6.03663	5.94936	6.00022	5.97013	5.99524	6.05049	6.09032	5.96178	5.91823	6.00629	6.0117	6.14459	6.11173	6.08202	6.06181	5.9396	6.0072	5.96674
GCF_013611495	1.20969	1.23087	1.22189	1.25564	1.26691	1.28856	1.28886	1.11321	1.26388	1.19395	1.21533	1.19724	1.22812	1.18339	1.12257	1.04996	1.21712	1.22274	1.1895	1.18892	1.24789	1.23764	1.27328	1.20031	1.15274	1.21654	1.20503	1.24017	1.04583	1.16602	1.23406	1.24568	1.22897	1.13979	1.22871	1.18158	1.21825	1.27248	1.17361	1.25554	1.21124	1.2215	1.35475	1.32027	1.32045	1.33764	1.25996	1.11739	1.20392
GCF_013694405	1.13807	1.07717	1.00801	1.1344	1.06554	1.10414	1.10397	0.952621	1.10342	1.03563	1.04049	1.04662	1.07715	1.03436	0.96524	0.862823	0.962738	1.05672	1.10066	1.06923	1.06951	1.08096	1.06934	1.08566	1.00705	0.939499	1.1105	1.09772	0.848709	1.13879	1.11472	0.326782	1.02754	0.921158	1.03969	0.973755	1.17053	1.13195	1.00919	1.14024	1.0603	1.07449	1.17323	0.296814	1.08076	1.09982	1.12292	1.01746	1.04642
GCF_013694425	1.13379	1.0337	1.01058	1.08011	1.02523	1.02675	1.02863	0.97419	1.06857	1.02453	0.986328	1.0256	0.970566	1.02505	1.06934	0.850311	0.945236	1.13879	1.07301	1.03937	1.08423	0.994194	1.1171	1.01495	0.999741	1.08344	1.03552	1.07625	0.898483	1.04246	0.988617	0.260925	1.03957	0.908447	1.0336	0.965469	1.19409	1.10126	1.00874	1.10702	1.05617	1.13353	1.20187	0.154335	1.02078	1.04237	1.10973	1.02904	1.05733
GCF_013704985	1.13214	0.997513	1.17896	1.10905	1.12763	1.22926	1.23387	0.99543	1.28198	1.2018	1.21004	1.28104	1.18561	1.14175	1.10365	0.960953	1.13197	1.272	1.27533	1.12785	1.32076	1.22788	1.10805	1.0525	1.0199	1.04814	1.251	1.21761	0.977417	1.16175	1.23856	1.18544	1.22943	0.998413	1.22621	1.04144	1.22929	1.11696	1.16681	1.06317	1.1441	1.04691	1.14661	1.30024	1.14869	1.21344	1.04983	1.06729	1.01456
GCF_013724605	1.14362	1.06602	1.10762	1.1382	1.09444	1.18101	1.14832	0.949402	1.21468	1.14911	1.10471	1.1351	1.12389	1.11549	1.01475	0.898651	1.12811	1.09622	1.1479	1.10397	1.15369	1.11841	1.03978	1.01363	0.807396	1.07987	1.14528	1.16155	0.914459	1.14439	1.11483	1.14096	1.12499	0.946686	1.10284	0.973793	1.2347	1.13473	1.11226	1.19128	1.11998	1.06161	1.23242	1.16191	1.24149	1.2287	1.15239	1.04896	0.935493
GCF_013729075	1.01434	1.06157	0.943916	1.00707	0.979004	1.0417	1.02948	0.925598	1.02812	0.984192	1.00835	0.989609	1.01002	0.972076	0.900032	0.866913	1.04807	0.93576	1.02719	0.940674	1.04179	0.94548	1.12543	0.898056	0.975876	1.06482	1.05676	0.997162	0.15451	1.04357	0.948196	1.00609	0.98822	0.914169	1.03258	0.912979	1.06377	1.07825	0.945023	1.02029	1.0056	1.12678	1.10201	0.995438	1.08112	1.05781	1.04857	0.953308	0.999016
GCF_013730675	0.904709	0.918121	0.988663	0.954208	0.898865	0.993958	0.99968	0.898247	1.06127	0.93367	0.941895	1.00372	0.944305	0.942642	0.915222	0.844994	0.951172	0.940331	0.98838	0.98671	0.994446	0.942871	0.987129	0.934097	0.917473	0.955307	1.00366	1.02	0.809364	1.01177	0.937271	0.92672	0.938675	0.882477	0.970779	0.936157	0.953728	0.936981	0.906898	0.970802	0.942963	0.983513	0.989197	0.964706	0.834938	0.852539	0.965347	0.93045	0.93457
GCF_013731305	0.948784	0.981705	0.875923	0.975357	0.931381	0.949089	0.946747	0.9534	0.953323	0.945953	0.935455	0.954758	0.949951	0.899094	0.904114	0.826111	0.967834	0.985168	0.958046	1.02766	0.973396	0.94223	1.02588	0.911362	0.949341	0.990646	0.969101	0.955032	0.844055	0.972961	0.924545	0.868637	0.935547	0.840515	0.944992	0.959702	1.04813	1.0108	0.900414	1.00067	0.906082	0.998367	1.04194	1.00845	0.918701	0.895721	0.98217	0.925446	1.01236
GCF_013731735	1.25784	1.21646	1.19247	1.25091	1.27295	1.27527	1.26997	1.09407	1.2775	1.18031	1.21764	1.21898	1.18768	1.16667	1.11901	1.04852	1.17278	1.25105	1.21626	1.17171	1.25482	1.23628	1.2959	1.20941	1.15259	1.21548	1.27177	1.2321	1.05028	1.17232	1.2357	1.22574	1.2081	1.10403	1.21416	1.17137	1.2202	1.24292	1.19458	1.26633	1.17355	1.23281	1.35915	1.26951	1.31491	1.3457	1.25886	1.10742	1.17764
GCF_013734035	1.1517	1.03725	1.05032	1.01678	1.07196	1.14887	1.14102	0.948685	1.18638	1.07567	1.07849	1.14506	1.06323	1.08614	1.08986	0.904266	1.04016	1.12955	1.13609	0.99939	1.16086	1.08213	1.09341	1.00618	0.99791	1.16251	1.11682	1.13349	0.719246	1.10378	1.11428	1.05939	1.09557	0.945114	1.17226	0.972916	1.02075	1.05406	0.997948	1.02788	1.03333	1.08748	1.12997	1.1447	1.11095	1.13954	1.02135	1.02859	1.06792
GCF_013735155	1.04926	1.02382	1.02811	1.03218	1.00581	1.05405	1.06157	0.94696	1.04623	1.01317	0.980682	1.06139	0.98217	1.02351	0.995186	0.856766	1.01885	1.09415	1.08743	0.925865	1.08079	1.002	1.15311	0.972672	1.01023	1.03695	1.01015	1.05696	0.824272	1.07704	0.997314	1.04686	0.998917	0.949677	1.054	0.962669	1.03328	1.0616	0.99762	1.0069	0.968613	1.14732	1.1566	1.05382	1.06007	1.08907	0.990372	1.00607	1.08617
GCF_013735895	1.11104	0.996086	1.06087	1.08045	1.07425	1.20328	1.19891	0.921669	1.30855	1.13064	1.14661	1.1161	1.15165	1.06855	1.09187	0.937668	1.1102	1.14694	1.12722	1.05608	1.21074	1.12917	1.09958	1.04174	0.909058	0.981636	1.17495	1.2195	0.910789	1.17976	1.11916	1.15703	1.14602	1.04407	1.19409	1.03259	1.12038	1.08043	1.06705	1.16177	1.12337	1.04521	1.15718	1.26375	1.14592	1.16396	1.11525	1.09979	1.06473
GCF_013736155	1.17601	1.07171	1.14609	1.0677	1.13989	1.20962	1.22415	0.930214	1.20178	1.2371	1.23018	1.15195	1.18935	1.10315	0.915962	0.887299	1.25658	1.20464	1.16301	1.09088	1.31636	1.11882	1.172	0.983017	0.961456	1.15806	1.17364	1.25127	0.405029	1.15956	1.1064	1.13171	1.18193	0.94278	1.29314	0.91066	1.17801	1.16429	1.10364	1.17275	1.07729	1.16718	1.31915	1.21413	1.27563	1.28691	1.19641	0.993355	1.13672
GCF_013737695	1.13998	1.05763	1.20512	1.12598	1.1508	1.25883	1.23584	0.950806	1.23559	1.17189	1.1689	1.25965	1.18979	1.20563	1.12572	1.04826	1.15895	1.17937	1.23613	1.13678	1.28867	1.13124	1.11272	1.08583	1.04811	1.06941	1.20485	1.22265	1.02045	1.20927	1.12921	1.19084	1.17329	1.07788	1.19933	1.02269	1.21265	1.08716	1.179	1.08528	1.12723	1.10597	1.14046	1.28692	1.16898	1.17073	1.09343	1.08858	1.07393
GCF_013745295	1.0821	0.917572	0.954178	0.963203	0.922073	0.995293	0.988884	0.887276	1.04424	0.92543	0.949097	0.943619	0.968109	0.949799	0.854813	0.87339	0.93898	0.912476	0.942513	0.923981	1.01338	0.952591	1.00865	0.859566	0.928703	0.916168	0.984024	0.972588	0.855713	0.983337	0.932137	0.927277	0.952744	0.918625	0.974899	0.895851	1.04794	1.01599	0.937691	1.04298	0.919769	1.05058	1.05545	0.942612	1.01311	0.9879	1.02667	0.92865	0.952026
GCF_013749075	1.00755	0.97876	1.02499	0.930328	0.978622	1.06001	1.04957	0.912216	1.09431	1.00548	1.00076	1.04915	1.02917	1.01025	0.342514	0.851616	0.979057	1.0533	1.05836	0.995834	1.04648	1.02814	1.00644	0.917923	0.922508	0.989136	1.00499	1.00169	0.776985	0.956131	0.998177	0.989197	1.01373	0.829559	1.04185	0.913101	1.0258	1.02099	0.951385	1.01979	0.982147	1.06145	1.0314	1.12444	0.939087	0.97036	1.01978	0.9841	1.03623
GCF_013782105	1.04149	1.06391	1.02065	1.05335	0.998917	1.07369	1.05649	0.946465	1.07428	1.03473	1.07148	1.03059	1.03734	1.02852	0.978333	0.899284	1.0211	1.0527	1.02872	0.373367	1.09618	1.01874	1.09827	0.988403	1.00054	1.06773	1.02287	1.00768	0.850128	0.932983	1.01874	1.02268	1.09862	0.936913	1.0518	0.970062	1.0272	1.01826	0.969467	1.01482	0.968292	1.06801	1.13397	1.15058	1.10506	1.09595	1.01298	1.00614	1.02089
GCF_013783245	0.983833	0.916519	0.962372	0.963257	0.852631	0.880501	0.878815	0.934372	0.9133	0.83519	0.8759	0.851517	0.872803	0.846588	0.983932	0.857056	0.87706	0.894279	0.868118	1.03765	0.866035	0.843826	1.05441	0.824867	0.99292	1.01775	0.866776	0.866333	0.894302	0.978012	0.847931	1.00526	0.86586	0.875473	0.900894	0.935471	1.02198	0.956406	0.842392	0.984581	0.847626	1.03523	1.03731	0.971596	0.944214	0.941132	0.975861	0.960861	0.990173
GCF_013791265	0.979691	1.04034	0.821945	1.01801	0.909683	0.908707	0.92955	0.956604	0.996689	0.973007	0.959595	0.891953	0.999695	0.83149	0.906906	0.863602	0.931763	0.964371	0.906075	0.986946	0.945633	1.00205	1.00412	0.895515	1.02124	0.954803	1.00971	0.881805	0.901726	1.01327	1.00507	0.885025	0.944038	0.891144	0.871155	0.9478	1.0353	0.987938	0.838013	0.933838	0.961838	1.05194	1.11209	1.0101	0.933929	0.952133	0.958427	0.979332	1.00015
GCF_013792545	1.11375	1.10782	1.12013	1.10928	1.08814	1.20025	1.17746	1.02387	1.13944	1.08954	1.15134	1.14368	1.12018	1.08389	1.05661	0.930099	1.11666	1.09787	1.14085	0.673874	1.15432	1.14237	1.18935	1.08368	1.04576	1.1579	1.06397	1.19214	0.897003	1.09771	1.14174	1.11299	1.15764	1.0137	1.13142	0.994949	1.19537	1.04593	1.10202	1.15552	1.05757	1.15408	1.24861	1.16594	1.17634	1.18637	1.11609	1.07027	1.12357
GCF_013796245	1.11102	0.966576	0.936096	1.03248	1.03909	1.12439	1.14243	0.948975	1.11851	1.14562	1.13088	1.09699	1.17419	1.03865	0.934296	0.855507	1.01402	1.22958	1.13351	1.07231	1.11816	1.1656	1.03283	0.9869	1.00317	0.966797	1.18976	1.09728	0.856354	1.07924	1.15703	0.955704	1.10239	0.902153	1.05421	0.920944	1.12166	1.00199	1.05556	1.16426	1.08639	1.08412	1.09979	1.17697	1.05463	1.06885	1.16397	0.289963	1.04085
GCF_013796485	1.14491	0.95253	0.965408	1.05187	1.05841	1.15445	1.13954	0.937988	1.15627	1.18071	1.19723	1.12335	1.19462	1.03685	0.892883	0.847473	1.02374	1.21639	1.18118	1.02913	1.13878	1.18179	1.09743	1.00684	0.980469	0.974808	1.2074	1.12359	0.832565	1.11708	1.18129	1.00464	1.1144	0.917831	1.05788	0.936348	1.07286	1.02412	1.07724	1.15857	1.12395	1.06937	1.0789	1.19771	1.07919	1.06222	1.13625	0.270935	1.05337
GCF_013805705	1.0835	1.04187	0.934586	1.04098	0.929924	1.07397	1.07818	0.904602	1.03372	0.973	0.994507	1.02325	0.968399	1.03606	0.999519	0.847755	0.977249	1.0404	1.05594	1.08828	1.05364	1.00467	1.06843	0.911171	0.959778	1.06824	0.991982	1.03857	0.841141	0.988731	0.990753	0.913025	1.00595	0.917969	1.05125	0.945114	1.11118	1.06566	0.99321	1.01456	0.953705	1.05458	1.09489	1.02435	0.958771	0.968338	0.99971	0.935806	1.09531
GCF_013811445	0.9823	0.97287	1.04971	1.00012	0.895828	0.980049	0.979675	0.859863	1.04103	0.945969	0.968643	0.970764	0.964035	0.953018	0.929527	0.865143	0.971802	1.00894	0.985962	1.0601	0.989258	0.977463	1.06034	0.858589	0.920502	1.0233	0.96489	0.998154	0.834427	1.01309	0.961288	0.978012	0.975868	0.86351	0.998001	0.892288	1.06745	0.987671	0.936844	1.0508	0.937607	1.04883	0.992584	1.09497	0.977585	0.983032	1.04219	0.914886	0.961182
GCF_013811845	1.09322	0.970444	0.932465	1.03378	0.94957	1.01567	0.998184	0.977753	1.03046	0.987457	1.00324	0.940376	1.00815	0.947609	0.935112	0.862671	0.953094	0.946136	0.996498	0.959457	1.06664	0.980835	1.06708	0.951607	0.999146	0.942116	1.05945	0.998444	0.840179	0.970322	0.980247	0.982666	0.964882	0.903015	0.972794	0.945251	1.06873	1.04686	0.979721	0.961838	0.995514	1.07057	1.08977	0.971779	0.996216	1.01367	0.960968	0.966377	0.995178
GCF_013813035	1.03133	1.02803	0.917358	0.99173	0.915451	1.03127	1.01998	0.900818	1.01543	0.98587	1.0092	0.977142	1.00313	0.95742	0.989502	0.84864	0.932892	1.03891	1.00238	1.01163	1.02177	1.02055	1.0507	0.986206	0.993713	1.00258	0.994972	1.01105	0.843842	0.96344	1.02663	0.921677	0.975525	0.875916	0.965874	0.915863	1.07529	0.947906	0.994324	0.990044	0.971329	1.01101	1.05975	0.980927	0.897163	0.918846	0.998825	0.92247	1.06369
GCF_013826045	0.938324	1.02473	0.964783	1.00061	0.963333	1.00014	0.991974	0.919159	1.03232	0.97802	1.0075	1.04201	1.00348	0.971634	0.912003	0.812195	1.01982	1.03683	1.05475	0.960281	1.00551	1.00687	1.00682	0.953964	0.868858	1.11203	0.978363	1.04117	0.77887	0.94886	0.978806	0.962341	0.995728	0.847847	1.00156	0.928238	0.983856	0.959961	0.943924	1.0056	0.962372	0.915817	1.01029	0.984787	0.96254	0.965637	0.986618	0.857162	0.970818
GCF_013834745	1.04134	1.00432	0.952255	1.00931	0.931297	1.00547	0.990265	0.903107	1.07916	0.945267	0.981369	0.955162	0.954208	0.969063	0.951401	0.863632	1.01941	0.93409	1.00167	1.03641	1.02603	0.932877	1.05486	0.881432	1.04802	1.02577	0.951996	0.979645	0.903519	0.999695	0.937225	0.902023	0.972839	0.887367	1.00314	0.935318	1.01747	1.05577	0.924026	0.992516	0.979416	1.08385	1.06658	1.03632	0.900436	0.940918	0.973015	1.02388	1.03847
GCF_013895695	0.90403	0.960442	1.03674	1.0275	0.925888	1.04594	1.03598	0.871353	1.04546	1.01399	1.00947	1.01406	1.0354	1.00847	0.952309	0.923996	1.04424	1.07683	1.04603	1.05183	1.0372	1.04413	0.981308	0.968704	0.908554	0.941238	1.04294	1.02865	0.855736	0.980316	1.01483	0.998589	1.02588	0.921165	1.03957	0.959412	1.00983	0.934158	0.96653	1.07181	0.998428	0.934158	1.03136	1.09666	1.04245	1.0366	1.04565	0.926712	0.937683
GCF_014108845	1.10889	1.03523	1.05826	1.06773	0.321915	0.476273	0.478462	0.983215	0.38913	0.466316	0.472351	0.463036	0.454163	0.334	1.0061	0.86747	1.07275	0.488182	0.516098	1.14508	0.476662	0.450424	1.14677	0.515427	0.984253	1.12691	0.456619	0.478287	0.857285	1.11134	0.452232	1.04513	0.459152	0.932991	0.468483	0.921341	1.17591	1.17499	0.290436	0.989143	0.401802	1.13432	1.15259	1.1297	1.11705	1.10405	0.976883	1.0377	1.16502
GCF_014123345	1.11832	0.971283	1.03947	1.10472	1.03224	1.09558	1.11166	0.879517	1.13307	1.10696	1.11177	1.09578	1.12679	1.04493	0.905945	0.88662	1.03965	1.20943	1.13121	1.08657	1.0958	1.10341	0.545258	1.07971	0.910843	0.226883	1.1375	1.10757	0.886642	1.02203	1.07521	1.03495	1.06226	0.926468	0.997849	0.964027	1.10075	0.906158	1.05215	1.12054	1.0897	0.502686	0.970657	1.17586	1.09148	1.07198	1.08295	1.00427	0.479385
GCF_014168575	0.961136	0.996399	1.05435	1.04085	1.06458	1.10316	1.09006	0.991425	1.06921	1.05534	1.00618	1.06692	1.01466	1.04707	0.943741	0.879128	1.08697	1.11784	1.0623	1.09613	1.04153	1.05019	0.967278	0.991325	0.903397	0.971573	1.04918	1.08695	0.888565	1.0285	1.05733	0.999161	1.05768	0.88324	1.06957	0.994858	1.08174	0.847191	0.982796	1.11424	1.01286	0.97612	0.266518	1.11891	1.10013	1.0907	1.08907	0.949341	0.949066
GCF_014168655	1.01802	0.914398	1.17366	1.05159	1.06532	1.17844	1.17534	0.880508	1.17499	1.15366	1.14479	1.1503	1.15778	1.11617	0.998795	0.883286	1.008	1.15684	1.13097	1.0743	1.21918	1.1389	0.948486	1.0177	0.916908	0.893448	1.11027	1.16086	0.89241	1.04433	1.11975	1.04784	1.1897	0.864319	1.14375	0.98632	1.13789	0.939125	1.11011	1.12564	1.11643	0.924835	1.06615	1.13854	1.00285	0.989914	1.10733	0.999207	0.891495
GCF_014169335	0.961205	0.899536	0.974167	0.985153	1.00771	1.05129	1.02575	0.870132	1.04419	1.03896	1.00165	1.05089	1.04819	0.999176	0.917908	0.848106	0.940613	1.16522	1.06528	0.973991	1.06483	1.06264	0.572563	0.960999	0.923073	0.252411	1.05295	1.05949	0.869484	0.973495	1.05883	0.978539	1.0322	0.870148	1.00211	0.941147	1.04857	0.816559	0.971184	1.04244	1.04316	0.538002	0.95166	0.979843	0.939034	0.954575	1.00499	0.952118	0.561295
GCF_014169375	0.964272	1.0063	1.00236	0.966202	0.915375	1.00444	0.981285	0.915863	0.964455	0.978287	0.992981	0.950577	0.96051	0.937958	0.866798	0.838806	0.960541	1.02715	0.976929	1.0244	1.03795	0.957184	1.08269	0.928123	0.913895	1.05243	0.986465	0.989769	0.803001	0.987343	0.964378	0.903694	0.999008	0.849701	1.00983	0.886765	1.00885	0.983734	0.910347	1.0573	0.956276	1.08739	1.03313	1.03931	0.987129	0.987442	1.04564	0.91954	1.01743
GCF_014170015	1.08195	0.990677	1.02278	1.12162	0.923737	1.05131	1.04591	0.92382	0.963531	0.976097	0.998108	0.975571	1.01495	0.943665	1.05991	0.879471	1.00871	1.02657	0.981644	1.16994	1.03815	0.943787	1.11297	0.92868	1.00084	1.06567	0.950577	0.981079	0.849792	1.0387	0.917969	1.03493	0.975677	0.895996	0.954185	0.971024	1.16388	1.03025	0.903427	1.08551	0.938545	1.1205	1.10599	1.05034	0.88623	0.921227	1.0638	0.985764	1.0524
GCF_014170935	1.08698	1.03592	1.05607	1.0473	1.07396	1.13303	1.13608	0.949921	1.14423	1.01648	1.06271	1.12437	1.04532	1.13493	0.428078	0.869072	1.03019	1.09877	1.09477	1.05833	1.11275	1.03809	1.13533	1.00708	0.92202	1.05656	1.07942	1.09915	0.832642	1.04961	1.05254	1.09564	1.05801	0.919067	1.05512	0.90834	1.13488	1.07657	1.0511	1.06677	1.03486	1.11591	1.11343	1.19138	1.09293	1.09881	1.03925	1.03719	1.06906
GCF_014189335	1.14146	1.00226	1.01137	1.1228	1.05592	1.20377	1.21243	0.912674	1.16281	1.11763	1.1635	1.1104	1.14681	1.08748	0.960175	0.862274	1.01767	1.07526	1.15544	0.50351	1.18752	1.13871	1.14066	1.08264	1.03058	1.05197	1.11599	1.18256	0.824524	1.00224	1.11902	1.08391	1.16165	0.924393	1.13847	0.902985	1.12171	1.08514	1.05238	1.06139	1.1013	1.11397	1.22508	1.12201	1.11549	1.14006	1.07305	0.952957	1.07198
GCF_014304835	1.08713	0.948669	1.05839	0.378578	1.06319	1.23656	1.22688	0.948029	1.25184	1.13837	1.2038	1.15001	1.12938	1.16284	1.09966	0.914322	1.11861	1.14842	1.21158	1.16431	1.23148	1.11647	1.15529	1.03365	1.02004	1.15946	1.11813	1.18317	0.917564	1.08054	1.09666	1.14672	1.18568	0.948944	1.1676	0.037354	1.06703	1.1946	1.05728	1.23792	1.11758	1.1152	1.25549	1.22682	1.10218	1.09648	1.21784	0.95668	1.04857
GCF_014361115	1.06218	0.979523	0.959763	1.02153	0.914207	1.03593	1.02157	1.00021	0.975395	0.94799	0.986588	0.963737	0.970871	0.870461	1.05849	0.888924	0.965424	0.947174	0.983292	1.1321	0.958878	0.947571	1.06967	0.932983	1.02757	1.03297	0.966858	0.993736	0.923477	1.01036	0.961929	0.987442	0.92569	0.941849	0.941437	0.982468	1.06062	1.04207	0.81678	1.10881	0.891861	1.03612	1.1154	1.09842	0.878906	0.882927	1.12794	0.974503	1.08904
GCF_014495765	1.09563	1.06264	1.0509	1.06491	1.0486	1.11605	1.10862	0.987076	1.04374	1.01775	1.02234	1.0545	1.02225	0.988037	0.981552	0.893654	0.966682	1.03567	1.04126	1.04094	1.05353	1.01578	1.05588	1.00029	0.981094	1.02283	1.04333	1.06203	0.925934	1.0563	1.01173	0.313477	0.992065	0.908035	1.04188	1.00435	1.11789	1.04139	0.977524	1.06966	1.03847	1.08078	1.14928	0.208984	1.00426	1.03526	1.05218	1.06387	1.06634
GCF_014495785	1.07719	1.09007	1.06455	1.09087	1.06032	1.10885	1.09052	1.01022	1.08059	1.05527	1.03763	1.03639	1.01863	1.00046	1.00543	0.881508	0.978462	1.02854	1.02686	1.02058	1.07303	1.03886	1.0544	1.01657	1.01854	1.04254	1.04933	1.10037	0.928436	1.08305	1.03593	0.290482	0.991318	0.935768	1.05093	0.978134	1.1344	1.03999	0.975906	1.06245	1.04224	1.08319	1.11456	0.222107	1.00857	1.02478	1.06596	1.03903	1.06417
GCF_014524525	1.03272	0.947441	1.08241	1.03348	1.04509	1.04134	1.02423	0.881897	1.08009	1.06309	1.01526	1.04894	1.06996	0.996964	0.947571	0.880524	1.06525	1.14717	1.06119	1.12556	1.01881	1.04948	0.538803	1.0052	0.894608	0.153549	1.09613	1.04123	0.955444	1.04283	1.03522	1.02658	1.02271	0.899445	1.02602	1.00588	1.10159	0.95858	1.01159	1.12335	1.0585	0.56263	0.968842	1.19197	1.10745	1.10521	1.13071	1.06128	0.469315
GCF_900323945	1.01077	0.907249	0.858856	0.937637	0.912155	0.953033	0.958862	0.870499	1.01647	0.945686	0.933868	0.936874	0.933731	0.905075	0.854767	0.852158	0.929436	0.905647	0.951103	0.872955	0.970787	0.9319	0.973099	0.839859	0.907829	0.870369	1.00871	0.929138	0.338104	0.961517	0.933456	0.946495	0.945976	0.903801	0.976074	0.884872	0.994781	0.999084	0.892105	0.995804	0.927216	0.996643	1.0161	0.936569	0.972824	0.964905	0.959412	0.859543	0.928131
GCF_900497045	1.07953	0.942322	0.972618	1.01741	0.983406	1.0171	1.02233	0.914291	1.08844	1.04424	0.999893	0.993156	1.05653	0.94706	0.88356	0.809219	0.993553	1.05584	1.03059	1.03094	0.998749	1.03877	1.09787	0.928452	0.914429	0.937988	1.07527	1.00494	0.317596	1.08691	1.02561	1.02522	0.992249	0.900581	1.00621	0.902344	1.06061	1.04428	0.932266	1.09769	0.990417	1.13286	1.09245	1.08768	1.08629	1.09303	1.08009	0.930984	1.02507
GCF_900497055	1.09716	0.962189	0.973221	1.01559	0.976395	1.03236	1.03819	0.914742	1.07168	1.05031	1.02817	1.00899	1.07928	0.918793	0.893219	0.825409	1.02801	1.07471	1.0145	0.974228	1.01594	1.05974	1.10901	0.911171	0.935745	0.975418	1.08598	0.987839	0.325203	1.06017	1.05	1.03757	1.00873	0.916039	1.01656	0.914093	1.06727	1.06483	0.954597	1.09262	1.03786	1.13818	1.11247	1.10193	1.11993	1.10667	1.04254	0.951569	1.0376
GCF_900497475	0.954773	0.928864	0.854004	0.897369	0.851562	0.919952	0.912781	0.908722	0.944778	0.89183	0.884132	0.910995	0.898331	0.854263	0.884476	0.885681	0.945427	0.879311	0.91449	0.976051	0.91066	0.886734	1.00687	0.861603	0.920288	0.889236	0.94516	0.905762	0.844086	0.934822	0.87011	0.919556	0.904495	0.9366	0.939087	0.86647	0.95639	0.963974	0.863297	0.900803	0.919891	0.998207	1.02716	0.97654	0.973534	0.952637	0.897873	0.932976	0.995506
GCF_900622605	1.08054	1.07983	1.03368	0.977669	0.987663	0.986847	0.983894	1.00649	1.03317	0.975876	0.983902	0.942795	1.02856	0.893333	0.95134	0.927132	1.06271	1.07412	1.01643	1.08185	0.983887	1.06084	1.1179	0.960213	1.05298	0.946533	1.10963	0.958267	0.885056	1.11473	1.0695	1.03952	0.921982	1.01315	0.943588	0.924286	1.01572	1.11138	0.905617	1.0508	1.0421	1.15587	1.11257	1.18127	1.1497	1.1351	1.03119	0.96727	1.09673
GCF_900622645	1.1797	1.03754	0.931213	1.12869	0.419098	0.092079	0.084808	1.0141	0.459709	0.101501	0.06105	0.102669	0.124748	0.34787	0.989548	0.866562	0.870628	0.220093	0.175362	1.07901	0.050049	0.133255	1.12157	0.653206	1.02713	0.949783	0.190689	0.106506	0.859116	1.06053	0.134399	1.07114	0.075363	0.966576	0.133217	0.953629	1.14892	1.13995	0.327019	0.939148	0.139618	1.11857	1.07906	1.09386	1.10111	1.09167	0.966446	1.01494	1.09251
GCF_900635125	0.960983	0.939621	0.989471	0.958031	0.856522	0.973068	0.968399	0.947601	0.959869	0.930626	0.961288	0.983215	0.975922	0.908974	0.886719	0.847961	0.986938	0.931824	0.978409	0.937393	0.964462	0.941437	1.01588	0.883408	1.00638	0.957039	0.99588	1.00299	0.849525	0.992599	0.931656	0.943253	0.93718	0.915085	0.968552	0.949905	0.923027	0.975922	0.909569	0.942383	0.958466	1.02529	0.990326	0.947403	0.888138	0.899239	0.902863	0.900375	0.976181
GCF_900635995	1.10964	0.952888	1.02004	0.016434	1.09634	1.14167	1.1626	0.983376	1.18674	1.08517	1.14143	1.0638	1.08487	1.1069	0.983521	0.877625	1.0509	1.03522	1.16514	1.09387	1.15522	1.0853	1.12448	1.00961	1.00075	1.11487	1.17779	1.17169	0.892555	1.06212	1.07413	1.08122	1.11243	0.965378	1.10065	0.352463	1.05348	1.1392	1.07371	1.15572	1.0908	1.07217	1.18614	1.16518	1.10825	1.12036	1.13642	0.960266	1.04079
GCF_900636455	0.998032	0.900208	0.904541	0.896584	0.891289	0.92852	0.912636	0.900543	0.996857	0.895592	0.887787	0.907318	0.891197	0.912933	0.869759	0.825027	0.911453	0.885056	0.91523	1.00433	0.952393	0.890717	0.973358	0.879929	0.940475	0.862976	0.970062	0.888321	0.858673	0.95932	0.900116	0.905098	0.90155	0.858475	0.960876	0.916885	0.93573	0.917587	0.918945	0.941498	0.928085	0.993484	0.971924	1.00635	0.933029	0.930565	0.891937	0.986969	0.968826
GCF_901421925	0.925354	0.895721	0.977623	0.925369	0.929306	0.946213	0.936348	0.848892	1.03612	0.914307	0.935883	0.941078	0.957657	0.909821	0.889435	0.853943	0.955383	0.899445	0.921188	0.891037	0.963348	0.92131	0.92601	0.901909	0.912994	0.926727	1.00498	0.980988	0.812782	0.93779	0.929741	0.917343	0.933533	0.886383	0.944672	0.940422	0.958008	0.925446	0.949387	0.968109	0.95639	0.952255	0.980042	0.982361	0.923111	0.941666	0.937439	0.940948	0.895096
GCF_901422065	0.972916	0.93869	0.867638	0.951271	0.909271	0.97963	0.958717	0.898048	0.967819	0.977234	0.946091	0.898125	0.984863	0.911705	0.880211	0.802963	0.900795	0.903656	0.947746	0.85231	1.00667	0.957184	0.972984	0.894005	0.927406	0.8741	0.97863	0.9431	0.859055	0.92366	0.960297	0.904701	0.950546	0.859261	0.966751	0.890381	0.995926	0.985802	0.900528	0.915504	0.936966	0.952026	1.0374	0.920731	0.929436	0.915588	0.905121	0.939949	0.954391
GCF_902723695	0.97805	0.918854	0.986649	0.871384	0.890442	0.995377	1.00699	0.978951	1.02898	0.911423	1.00884	0.955475	0.935715	0.940277	0.916039	0.078644	0.937752	0.900482	0.955353	1.05447	0.991272	0.931396	1.0005	0.910187	0.959976	1.0367	0.99379	1.02212	0.821945	1.02168	0.911087	0.897507	1.0011	0.051453	1.01173	0.935562	1.04483	0.960236	0.941269	0.981941	0.91748	0.973572	1.04621	1.07285	0.967957	0.966919	0.965416	0.920624	0.957008
GCF_902723705	0.998779	0.92186	0.98587	0.865631	0.918335	1.03863	1.05542	0.983101	1.07373	0.930573	1.01035	0.991776	0.977913	1.00549	0.948654	0.035294	0.95311	0.946503	0.977066	1.06912	1.04604	0.959724	1.06006	0.906746	0.962761	1.09053	0.973877	1.04645	0.8255	1.01622	0.948257	0.934967	0.997276	0.088333	1.01248	0.950546	1.01236	1.01779	0.924103	0.986366	0.957413	1.01236	1.09886	1.06773	0.990204	0.97821	0.987457	0.920441	0.97583
GCF_902827215	1.18439	1.08162	1.0575	1.02588	1.06096	1.17384	1.17919	0.958206	1.16563	1.13454	1.14131	1.09111	1.14092	1.09105	1.05471	0.84343	1.12686	1.06633	1.10555	1.11484	1.17888	1.14197	1.17096	1.04146	1.01529	1.09056	1.11768	1.12784	0.886574	1.08804	1.10918	1.18637	1.10924	0.968277	1.13189	0.868256	0.022644	1.20213	1.05867	1.14282	1.08164	1.13443	1.29954	1.20072	1.18559	1.16084	1.14741	1.00075	1.11406
GCF_902855135	1.05407	0.9841	0.987785	1.02592	0.985001	1.05816	1.06517	0.99469	1.09762	1.04049	1.0504	0.976608	1.07289	1.00043	0.921532	0.923653	0.970612	0.977127	1.03474	0.96859	1.08852	1.04656	1.14056	0.929382	0.980972	0.987671	1.03805	1.05971	0.871674	1.02342	1.04759	1.00369	1.06566	0.970993	1.10561	0.973312	1.10816	1.06539	0.996788	1.04396	1.03622	1.12772	1.08964	1.00511	1.04916	1.06329	1.02882	0.955429	0.992767
[truncated: 481 more columns]

## Sheet: Fig.2b
	Growth			Respiration
time (h)	AB_SLMM	KP_SLMM	ABKP_SLMM	AB_SLMM	KP_SLMM	ABKP_SLMM
0	16	14.5	13.25	18.5	18.25	16
0.25	12.75	11.5	11	15.75	15.25	14.5
0.5	17.75	15.5	13.25	18.5	18	18
0.75	12.5	12.5	11.25	14.75	14.25	14
1	14	13.25	11.25	15.5	15.75	15
1.25	16.25	15.75	12.75	20.25	19	18.75
1.5	13.5	12.25	11	16.75	17	14.5
1.75	12	11.5	11	14	14.25	15
2	12.75	11.25	11	15	13.5	14
2.25	11.75	11.75	11	14.25	14.25	13.75
2.5	15.25	14	12.25	18.25	18.25	16.75
2.75	13	12.75	11.25	16.5	17.5	15
3	12.5	12.25	11	15.25	15	14
3.25	14.75	15.25	13.25	21.75	20.75	20.25
3.5	15.5	17.5	14.5	23.5	22.25	23.5
3.75	17.5	22.5	18.75	31.5	29.5	31
4	18	22.75	21.5	36	37.75	36.75
4.25	19.75	26.25	24	42.75	56	48.5
4.5	21	25	24.5	50	73.75	65
4.75	21.5	29.25	27.25	58.5	94.25	85
5	25.25	33.5	31.5	70.5	112	105
5.25	27.25	33.75	32.5	79.5	122.5	121
5.5	26.75	33.25	32	88	132.5	131
5.75	30.25	35.75	35	101	144.25	145.25
6	30.5	36	37.25	112.25	151.5	154
6.25	33.5	39	39.25	124	159.5	164
6.5	34.5	40.75	41.5	136	167	175
6.75	36.75	43.5	45	149.25	171	181.5
7	40	46.75	48.75	162.75	180	191.5
7.25	42	48	48.75	174	187	199.5
7.5	40.75	45.75	48.5	182	189.75	205
7.75	41.25	42.75	48.5	191.75	197	212.25
8	46.5	51.25	53.75	204.25	205.5	221.25
8.25	48.5	50	55.75	210.25	208.5	226.75
8.5	53	53.5	59.75	216.5	214.5	234.75
8.75	53.75	53	60.5	220.25	216.75	235.5
9	57.5	52.75	62	223.25	221.75	238
9.25	62.5	57	66.5	228.75	225.5	240.75
9.5	64.5	57.5	67.75	233	228.5	243.75
9.75	69	56.75	72	235.75	230	246
10	74.5	59.75	72.5	240	232	249
10.25	75.5	59	73	243.5	234	249.75
10.5	80	57.25	73.75	247.25	234.25	250.5
10.75	82.25	58.25	73.5	249.5	235.75	251.25
11	87.75	59.25	75.75	253	237.25	253.75
11.25	91.75	61	77.5	255.5	238.5	254.75
11.5	93.75	60.75	77	258	240.25	256.5
11.75	94.25	62.5	79.75	255	240.25	257
12	93.25	63	80.75	251.75	242.5	259
12.25	92	61.75	81	252	242.25	259
12.5	91	62.5	81.25	250.75	243.5	259.75
12.75	91	62.25	82	252.25	244	260.25
13	91	61.5	81.5	252.5	244.5	260.25
13.25	93.5	62.75	84	252.25	243.75	260
13.5	93.5	64.75	82.75	253.5	245.5	262.25
13.75	93.5	64	83.75	254	246.25	262
14	92.75	64.5	82.5	254.5	246.25	262.25
14.25	94	64.75	84.5	254.5	246.25	262.75
14.5	96.5	67	87	256	247.75	265.25
14.75	96	64	85.75	255	247.75	264.75
15	94	63.5	84.25	254	245.5	264
15.25	96.5	66.25	86.75	256.25	247.75	265
15.5	97	67	88.75	257	250	265.75
15.75	95.25	64.5	84.75	255.75	249.25	263.75
16	97.25	65.75	86.75	257.25	247.5	265.5
16.25	98	67.75	89	257.75	250.5	266.5
16.5	101	68.75	91	258.5	249.75	267.25
16.75	100	68.5	90.25	257.75	249.5	266
17	101.5	70	90.5	259.25	250.5	268.5
17.25	101.5	70.25	90.75	260	251	268.5
17.5	98.5	67.25	87.5	259.25	249.25	266.25
17.75	97.25	66.25	87	258.25	250.25	265.25
18	99.25	68.75	88.5	260.5	250.75	266.5
18.25	100	67.75	90.5	260	251.5	267.5
18.5	100.75	68.5	91.5	260.5	251.75	268
18.75	102.25	68.25	90	261	251	266.75
19	103.25	69.5	92	261	252.75	268.5
19.25	102.75	68.75	90.5	261.25	250.75	268.25
19.5	101.75	68	91.25	261	251	267
19.75	103	70.5	91.25	261.5	252.25	268.75
20	102.75	69	90.25	260	250	268
20.25	102.5	70.25	91.5	260.75	252	268.75
20.5	102.75	69	93.5	262.75	251.75	268.25
20.75	104.25	71	92.25	261.25	252.5	269
21	104.75	71.75	91.75	262.75	252.75	271
21.25	106.25	71	93.5	262.75	253.75	270
21.5	107.25	73.75	95	264.25	253.75	271.25
21.75	108.75	75	96.25	264.75	255.25	271.25
22	104.5	70.75	92.5	263	253	270.25
22.25	110.75	76.5	97.75	266	256.75	272
22.5	107	72.25	93.5	264.25	256	270.25
22.75	106.75	73.5	93.75	264	254.75	271
23	106.75	72.25	93	265.25	254	270.75
23.25	106.25	72	94.5	264.75	255.25	271.5
23.5	110.5	75	97.25	265.75	255.5	272.75
23.75	106.5	73.75	92.5	266	254	271.5
24	106.25	71	92.75	264.25	253.25	271
24.25	107.75	72.25	94.25	265	253.5	271
24.5	106.5	71	94	264.25	254.25	270
24.75	110.75	77	97.25	266.75	256.75	272.5
25	108.75	73.75	93.5	266.25	254.25	271.5
25.25	107.5	72.75	94.5	266.25	255.25	272.75
25.5	111.25	76.25	98.25	266.75	255.75	272.5
25.75	110	74.75	95.75	266.25	255.25	272.5
26	108.5	74	95.5	266.75	256.75	271.75
26.25	108	73.75	94.25	265.75	255.5	273
26.5	110	74	97.75	268.25	256.75	274
26.75	108.5	71.5	94.75	266.25	255	271.5
27	109.75	72.75	95	267.25	255.5	273.5
27.25	112.5	79.5	100.25	268.75	256.25	274.25
27.5	113.5	77.75	100.25	267.5	258	274.75
27.75	111.75	76	97.5	267.75	257.25	274.25
28	110.75	74.5	96.5	267.5	256.75	272.75
28.25	110.75	76	97.75	266.75	254.25	272.5
28.5	110.75	75.25	97	268.25	257.25	274.75
28.75	111.5	76.25	97.75	268	256	273.25
29	115	77.5	100.5	269.25	258.5	275.5
29.25	112.5	79.25	100.25	270	258.5	275.25
29.5	113	80	101.5	270.5	259	275.5
29.75	116	81	101.25	269.5	259	275
30	115.5	77.25	100.5	268.75	258.5	275
30.25	113.75	78.75	100.25	270	257.75	274
30.5	115.5	81.5	103	270	257	275.25
30.75	114.5	78.5	102.75	269.5	259	274.75
31	115.75	79.25	102.25	270.25	259	276.25
31.25	115.25	79.75	102	269.5	259.25	276.25
31.5	114.75	80.25	101.25	269.75	259	275.25
31.75	114.75	77.5	101.75	268.25	257.75	275.5
32	117	81.75	103.75	271	258.25	276
32.25	116.75	82	104	270.75	257.75	275.75
32.5	119	84.5	107.25	271.75	261.25	276.5
32.75	114	80.75	102	269.75	258	275
33	119	82.75	104	271.75	259.25	276
33.25	118.25	83.5	104.5	272.5	260	276.25
33.5	118.75	83.75	106	272.5	259.5	276.5
33.75	116.5	81.75	104.25	270.5	258	275.25
34	120.25	86	107.5	272	261.75	277.5
34.25	119.25	84.25	108	273	261.25	276.75
34.5	118.25	82.5	105	271.75	259.5	277
34.75	117.75	82.5	104.75	270.5	259.5	275
35	118.25	84.25	106.75	272	260	277
35.25	119	84.75	107.5	272.25	260.75	277
35.5	119.5	85.25	107.25	273.5	261.25	277.25
35.75	120	85.25	108.25	271.75	259.5	276.25
36	119	84	108.25	272.5	259.5	275.5
36.25	120.5	86.25	107.25	274	261	277.25
36.5	119.5	85.5	107.75	273.25	261	276.5
36.75	118	84	106.75	271.5	258.75	275.25
37	120.5	85.5	108	272.75	260.25	277.75
37.25	118.25	83	106.75	271.25	259.75	276
37.5	120.75	87.75	110	273.5	262	278.25
37.75	118.5	83.25	107	271	258	275.75
38	119.75	87.5	110	274.25	260.5	277
38.25	120	86	109.75	273.25	261	275.75
38.5	118.5	85.25	108.25	271	258.75	275
38.75	119.75	84.25	108.5	272.25	259	276.25
39	118.75	84.75	108	273	259.75	276.5
39.25	118	84.5	107.75	272.75	259	275.25
39.5	119.25	84.75	107.5	272.25	260	276.5
39.75	120	86.5	108	272	258.75	275
40	119.5	86.75	109.25	272.75	259.25	276
40.25	119.75	85.25	109.25	273	259.75	276
40.5	120.25	84.75	108.75	272.25	258.5	275.25
40.75	119.25	83.75	109.75	272.25	258.25	275.5
41	121.5	88	110.75	274	259.75	277.75
41.25	121.75	89.25	110.25	273.5	261.25	277.75
41.5	120	85.5	108.5	272.75	259.75	276.5
41.75	119.75	84.25	109.25	273	259.75	276
42	119.75	85	108.75	272.75	260	276.75
42.25	123.5	87.75	112.5	273	259.25	277.25
42.5	119.75	87.75	109	273.5	258.75	275.25
42.75	120.75	86.75	110.75	272.5	259	276.75
43	122	86.5	109.75	273	259	277.5
43.25	121.25	88.25	110.75	273.75	260	276
43.5	122.5	88.75	114	274.25	260.25	277.75
43.75	123	87	111.5	273.25	259.75	277.5
44	121	86.25	110.25	272.75	259.25	276.5
44.25	121.5	88	111.25	273.25	260.25	277
44.5	122	87	111.25	273.75	259.5	279
44.75	124	91	114.75	275	261.5	278.5
45	122.25	88.75	111	272.5	258.75	276
45.25	126	90.5	116.25	276.5	262.75	278.5
45.5	123.25	89.25	113.25	274.5	259.25	277.5
45.75	124.25	91.75	113	275.75	260.5	277.5
46	122	88.75	110.75	274	258.75	276.75
46.25	124.25	90.5	113.5	274.5	260.5	277.5
46.5	125.25	91.25	115.25	276	260.5	277.75
46.75	123.25	89.5	112.75	274.75	260.5	278
47	125.25	90.5	115.25	275.25	261	277.25
47.25	124.25	92	115.25	276.5	262.25	280.75
47.5	122.75	89.25	113.75	274.75	260.75	277.75
47.75	125.25	90.5	115.25	276	261.25	277.25
48	124.25	89.75	112.25	273.5	260.5	275.75
48.25	121.75	88	111	275.25	259.25	276.5
48.5	124.5	91.75	114.75	275	260.75	278.75
48.75	124.75	88	114	274	259.25	276.75
49	124.5	91	113	274.5	260	276.75
49.25	123.75	91	113.5	275.75	259.25	279
49.5	123.5	87.75	113	275.25	259.75	277.5
49.75	125.75	87.25	113.75	274.5	259.75	277
50	123.5	88.5	113	274.75	260.25	277.5
50.25	122.75	90	113.5	273.75	260	277.25
50.5	125	88.5	114	275.75	260.75	277.5
50.75	125.25	93.25	114.25	276.25	259.75	277.25
51	124.25	89	113.75	274.25	259	276.5
51.25	126	93	116.75	274.5	260.75	277.75
51.5	125.25	91.25	113.75	276	259.5	277.75
51.75	125.5	90.75	115.75	275.25	259.25	276.5
52	122	84.75	111.75	274.25	258.75	275.75
52.25	126	90	116	275.5	260.5	278.5
52.5	126.75	91.5	116.25	276	259.5	278.5
52.75	123.75	90	114	275.5	260.75	277.75
53	125.5	88.25	113.5	274.75	259.25	276.5
53.25	123.5	89.5	113.75	275.5	259	277
53.5	126.25	91	115.5	275.5	259	276.5
53.75	125.5	90	113.75	276	259.25	278.25
54	124	88.5	113.25	274.5	259.75	276.5
54.25	126	88.5	115.75	275.75	259.25	276.75
54.5	126	91	114.5	275	258.75	277.75
54.75	124	90.75	115	275.5	257.5	276.5
55	124.25	89	115	275.25	259	276.75
55.25	126.25	92.5	116.25	276.5	260.25	277.75
55.5	126.25	89.25	115.75	276.25	259.75	276.75
55.75	127.25	93	115.25	278	260.5	278.25
56	125.5	91.75	115.25	276.75	259.75	277.25
56.25	124.25	90.25	113.25	275.75	258.75	277
56.5	127.5	93.5	116.75	276.75	260.5	277.25
56.75	126.5	91.5	116.5	276.75	259.5	277
57	127.25	95.25	117.75	278.25	262.5	278.5
57.25	125	90.25	115.25	275.5	258.5	276.25
57.5	125.25	88	114.25	275.75	259.75	276.25
57.75	129.25	92	118.75	278	262.5	278.5
58	128.25	95	118.25	277.75	260.75	277.5
58.25	126.5	93.5	116.25	276	260.75	276.75
58.5	126.75	93.25	116.75	277	260.5	276.75
58.75	127.5	95.75	116.5	277.75	259.5	276.5
59	128.5	94	117.75	277.5	260	276.75
59.25	128.25	94.25	118.25	277.75	260	276.75
59.5	126.25	91.75	115.25	276.75	259.5	276.5
59.75	124.5	90.75	114.5	276	259.75	276.5
60	125.25	91.75	114.25	276	259.25	275.25
60.25	128	94	116.5	277.75	260.5	276.25
60.5	128	93.25	117	277.5	259.75	276
60.75	126	90.5	114.75	275.75	258.5	274.5
61	125.5	91.25	115.25	276.5	260	276.25
61.25	125	92	115.25	277	259	275.5
61.5	125.75	91.25	114.75	276.5	257.5	275.5
61.75	125.75	93.75	114.75	276.25	259	275.75
62	125.75	91	115.25	275.75	258	274.75
62.25	125.5	90.5	113.5	276	258	275.5
62.5	128	95.5	116.75	278.5	259.75	276
62.75	127	92.75	113.25	276.75	258	275.25
63	125.75	93	115.75	275.75	259.25	275.5
63.25	126.5	91	114	276.5	259.25	276.25
63.5	126.5	93.5	115.25	276.5	259.75	276.5
63.75	125	91.5	114.5	276.5	257.25	274.5
64	124.5	91.25	113.75	277	259.25	275.25
64.25	126.25	93.25	114.75	276.75	259	276.25
64.5	126.25	91.75	114	276	258	273.25
64.75	126.5	93	115.5	276.75	258.25	276.25
65	126.75	93.25	115.25	276.5	259	276.25
65.25	128.75	95.5	117	277.75	259.5	276
65.5	129.5	95.25	117.5	278.25	261.5	277.25
65.75	126	92	116.25	276	261.25	275.5
66	129.5	96.5	119	277.25	261.25	277.25
66.25	130.25	97	118.5	278	262	276.75
66.5	128.25	94.5	117.25	276.75	260.75	275.75
66.75	128.5	93.5	115.5	275	260	274.5
67	127.25	93.75	116	276.75	261.25	274.75
67.25	130	96.5	118.5	277	260.5	276.5
67.5	131.25	98	118.75	279.25	261.25	276
67.75	129.25	95.25	117.25	277.25	259	275.5
68	129.5	95.75	117	278	260	275.25
68.25	127.25	92.75	114.25	275.5	257	273.25
68.5	128.75	95.5	116.75	278.25	260.25	276
68.75	128.25	96.25	118.25	278	260.25	277.75
69	129.5	95.5	117.75	278	259	275.5
69.25	130.75	96.75	118.75	278.25	259.75	276.5
69.5	127.75	93.25	116.25	276.5	257.25	274.25
69.75	130.25	96.25	118.25	277.25	259.5	276.75
70	128.25	94	117.75	276	257.5	275
70.25	129.75	95	118	276.25	259	276
70.5	131.25	98.25	120.75	277.75	259.75	276.75
70.75	131.75	99	121	277.75	260	276.5
71	132.5	99.25	120.25	278	261.5	278
71.25	132.25	96.5	119.75	277.5	260.25	277.25
71.5	132.25	99	120	278.75	261.25	277.75
71.75	132.75	95.5	118.75	277.75	260	275.75
72	130.75	95.75	118.5	276.25	259.5	276.5
72.25	129.75	96	117.5	276.25	259	277.75
72.5	131.25	96.75	119.25	276.5	260	276.5
72.75	131	99	119	277.25	261.25	277

## Sheet: Fig.2c
	Growth			Respiration
time (h)	AB_MH	KP_MH	ABKP_MH	AB_MH	KP_MH	ABKP_MH
0	26.5	21.5	17.5	29.5	26	21
0.25	24.75	20.5	14.5	27.5	22.5	19.25
0.5	29.25	23.25	17.5	32.75	26.25	20.25
0.75	23.75	20	13.5	27.75	22.75	17.5
1	24.75	21.25	15	27.5	22.5	18.25
1.25	26.75	22	18.25	31.25	24.75	22
1.5	24.5	20.25	14.75	29.5	23.5	19.75
1.75	22.75	18.5	14	25.5	20.75	16.25
2	22.25	17.25	12	25.75	20.25	17.25
2.25	22.25	16.75	12.5	26	21	16.75
2.5	25.5	20.25	18	29.25	23.75	19.75
2.75	22.75	19.25	15	28	23.25	17.75
3	23.5	18	15.75	27.25	22.5	17
3.25	26.25	22.25	18.5	33	26.25	22.75
3.5	27	24.25	18.5	36.75	28.5	26.5
3.75	28.25	27.75	22.5	43.25	34.75	31.5
4	28.75	29.25	22.5	48	39	37
4.25	29.5	31.75	27.75	54.75	48.5	43
4.5	29.75	30.25	26.25	61.5	58.25	53.5
4.75	32	34	31.5	71	72.5	67.5
5	36.25	38.5	36	82.25	88	85
5.25	36.25	39.25	34.5	91	98.5	98
5.5	35.25	37.5	33.25	99.75	107.5	110
5.75	38.5	40.75	37.75	112.25	119.5	123.25
6	38.5	42	38.25	123.25	131.5	133
6.25	39.75	44.5	41	134	140.75	146.25
6.5	41.5	44	40.25	146.75	155.75	159.75
6.75	43.75	48	42.25	156	165.5	172
7	46.75	52.25	48	167	176.25	183
7.25	50	53.75	50	177	183	192.5
7.5	46.75	50.75	48	184.5	185.75	195.75
7.75	48	50	48.5	192.75	191.25	202.5
8	51.5	55.75	54.25	202.5	199.25	211
8.25	52	55	52.5	208	202.25	214.5
8.5	55.75	58.75	56.75	213.75	206.75	220.75
8.75	58.25	57.5	57	215.75	208.75	223
9	60.5	58.5	58.25	219.75	212.25	224.25
9.25	64	60.75	60.5	223.25	216.5	229.25
9.5	65.5	62.25	63	226.75	217.75	230.75
9.75	69.75	63.75	62.75	230.5	220.25	232.25
10	73.25	65.5	66	234	222.5	234.5
10.25	73.5	63.5	67	235.75	222.25	236.25
10.5	76.25	64.75	66.5	239.75	224	238
10.75	77	64.5	67.75	242.25	224	238.5
11	81	66	71.25	245.75	227	240.5
11.25	84	67.25	74.75	248	228.5	242
11.5	85.5	65.75	75.75	249.75	229.75	242.75
11.75	84	68.5	76.75	250.5	230.5	243.75
12	88.25	69.25	79.25	253.5	232	246.25
12.25	91	69.5	80	254	233	246.75
12.5	92.25	69	79.25	255.75	233	246.75
12.75	92.75	68.75	82.5	256.75	232.75	248.5
13	93.5	69.75	83.5	257	234.5	249.5
13.25	95.5	70	84.75	258.25	235	250
13.5	97.75	70.75	85.5	259.75	236.5	251.5
13.75	97.5	70.5	86.75	260	236.75	251.75
14	98.75	70.75	85.75	260	236.75	253.25
14.25	100.5	71.75	88	262.5	237.5	254.25
14.5	103.5	73.25	91.25	263.25	239	255.25
14.75	102.75	71.75	89.75	263.25	238.5	255
15	101.75	70.25	87	263	238	255.25
15.25	106	73.25	91	264.5	240	258
15.5	107.75	73.5	92	265.5	240	257.75
15.75	104.5	71.25	91.75	265	239.5	256.25
16	106.25	73.75	92.75	266	240.25	258.25
16.25	110	75	94.5	267.25	241.75	260
16.5	112.75	77.25	96.75	268.75	243	260.5
16.75	110.25	76	95.25	268.25	242.5	261
17	113.75	78	97	269.25	243.25	261.5
17.25	113.75	77	97.25	269.5	242.5	261.75
17.5	111.25	72.75	94.5	268	241.25	261.25
17.75	111.25	73.5	94.75	267.75	241.25	259.75
18	112.25	75.25	95.75	269.25	242	262
18.25	114.25	74.75	97.75	269.25	243	261.75
18.5	116	76	98.25	270	244	263.75
18.75	115.75	75.5	98	269.5	242.75	262.75
19	117.75	76.25	100.25	272.25	244.25	263.25
19.25	116.25	75.75	97.25	270.5	243	263.25
19.5	116.25	75.25	98.25	271.25	243	263.5
19.75	120.25	76.75	99.25	271.75	243.25	264
20	117.25	75.75	98.75	271	242.75	263.75
20.25	117.5	78	99.75	271.25	243.25	263.75
20.5	119	75.75	100.25	272	244.75	263.5
20.75	120	77	100.75	271.75	243.75	263.75
21	119	77.5	101.5	271.75	244.75	264.5
21.25	121.25	80	103	273.5	245	265.5
21.5	124	79.75	105	273.75	246.75	265.25
21.75	124.5	80.25	105.5	275.5	246.75	266.5
22	122	76.75	102.25	273.25	245.75	264.75
22.25	127	83.5	107	275	247.5	267.75
22.5	124.25	78	105.25	274.75	245.75	266.5
22.75	124.75	79	104	275.75	246.25	266.5
23	125.75	79.25	104.75	275.5	245.75	267
23.25	126	79.5	104.75	275.75	246.25	267.25
23.5	128.5	81.75	108	276.5	246.5	267.75
23.75	125.5	78.5	105.5	276.25	245.5	267.25
24	123.25	78.25	103.25	274.75	245.5	267.5
24.25	127.5	78.75	104.5	276.25	246.5	267.25
24.5	126.75	79.25	105.25	276.5	245.75	268.25
24.75	130.25	83.75	108.5	279	248	269.75
25	126.75	79.75	104.25	276.75	246.5	268.75
25.25	127	78.75	104.25	277.25	246.5	269
25.5	132.5	84	110.5	277.5	247.75	268.5
25.75	129.75	81.5	106.5	279	247.25	270
26	130	79.25	106.75	278.25	246	268.5
26.25	130.25	79	106.5	278	247	269.5
26.5	131.75	80.5	108.25	279.75	247.25	269.25
26.75	130.75	77	106.25	278.5	245.5	268.5
27	131	80.5	107.75	279.25	246.75	269.75
27.25	135.25	84.75	111	281.75	248	271.75
27.5	135.5	83.75	112.25	280.25	249.75	271.5
27.75	133.25	81.5	110	280.25	248.25	270.75
28	133.25	81	108.25	280	248	269.5
28.25	131.75	80.75	109.5	279.25	247	270.25
28.5	133.5	82.5	108.75	280.75	249	270
28.75	133.75	83.5	108.75	281.25	248.5	271.25
29	137	84	111.75	281.75	250	273
29.25	137	84.25	112.25	283	250.25	273
29.5	137.25	86	113.25	282.5	250.5	273.25
29.75	137.25	86.75	112.75	282.25	250.5	273.25
30	136.5	85	111.75	283	249.5	272.25
30.25	136.25	85.25	111.75	282.5	249.25	271.5
30.5	139.5	85.75	115	283.25	249.5	273.25
30.75	137.5	85.75	113	283	249.5	273.25
31	139.25	87	112.75	283.5	249.75	273.75
31.25	138.25	86.5	114.25	283.25	249.5	272.75
31.5	138	84.75	114	283.25	248.75	272.75
31.75	137.25	84.75	112.5	282.5	249.5	272
32	139	89	114	284.25	249.75	274
32.25	139.5	88.5	116	283.25	250.75	274.25
32.5	141.75	91.5	118.25	284.5	252	274.25
32.75	137	87.5	113	284	249	272.25
33	142.5	90.25	118.5	285.5	250.25	274.75
33.25	140.75	89.5	117.75	285.5	250.75	274.5
33.5	142.75	91.75	118.5	285.75	251.25	274.25
33.75	141	88	116.5	283.75	250.75	273.25
34	144.75	91.25	120.25	285.75	252	276.25
34.25	142.75	92.75	119.75	285.75	252	275
34.5	142.25	90	118.25	286.5	250.75	275.5
34.75	142.75	89	117.25	283.25	250	274.25
35	142.75	90.5	119	285.75	250.75	275.25
35.25	144.5	91	118.5	285.25	251.5	275
35.5	144.75	91.5	118.25	287.5	253.5	277.5
35.75	143.75	92.5	120.25	285.25	251.5	275.5
36	144.25	91	119.75	284.75	251	274.75
36.25	145.75	93.5	120.5	287.25	251.75	276.75
36.5	144.75	91.5	120.75	287	251.5	275.75
36.75	144	90.5	119.25	285.25	250.5	274.25
37	144	92.25	120.25	286.5	251.25	275.75
37.25	144.5	90	119.25	285.25	250.5	275.25
37.5	145.25	94	122	287.5	252.75	276.75
37.75	143.25	90	118.75	284.5	249.75	275.25
38	145	94.25	122	287.75	251.25	277
38.25	146.25	92.75	122	287	251.5	276
38.5	143.75	92.75	119.75	285.75	251	275
38.75	143.25	91.75	119.75	285.75	251	275.5
39	143.25	91.5	120.25	286	251.25	276.5
39.25	143	92	120	286	251.25	276.5
39.5	143.75	92	120	286.5	250.75	276
39.75	143.75	92.25	120.75	285.75	250.5	275.5
40	146	92.75	121.75	285.5	251.25	277
40.25	145.25	93.25	120.5	286	250.75	276.25
40.5	146	93.5	120.5	285.75	251.25	275.25
40.75	143.5	92	119.25	285.25	250.75	275.75
41	147	94.25	122.75	287.25	251.5	277.25
41.25	147	94.75	123.25	286.25	251.75	277
41.5	147	93.25	121	286	251	276.75
41.75	146.25	92.75	121.5	285.5	250.25	275.75
42	146.25	93	121.75	285.5	250.5	276.75
42.25	148.5	95.75	123	286.75	251.5	277.5
42.5	146.25	93.5	121	286.25	250.75	275.5
42.75	147.5	93.75	123	286.25	251.25	276.75
43	147.5	92.75	122	287	251.5	277
43.25	147.25	93.5	122.25	286.25	250	277.5
43.5	149.75	96.25	124.25	287.5	252.25	277.25
43.75	148	95	122.5	287.25	252.5	276.75
44	147.5	93.75	123.5	286.25	251	276
44.25	148.75	95.75	123	286.5	251.75	278.25
44.5	148.5	94.25	122.25	287.5	252.25	277.75
44.75	150.75	97.25	125.25	288	252	278
45	148.5	94.75	123.5	288	251	277
45.25	152.25	98.5	126.75	289	253.25	278.75
45.5	151	96.75	124.75	287.5	253.5	277.75
45.75	151	98	124.75	289	251.25	279.25
46	149.5	95.25	122.25	287.5	251.5	278
46.25	151	97.75	125.25	288.25	251.5	277.75
46.5	151.5	100.25	126.5	288.25	251.25	277.75
46.75	149.75	97.75	123	286.75	251.75	276.25
47	152.5	97.75	125.25	286.75	251	278.25
47.25	152	99.25	125.25	289.25	252.5	280.25
47.5	151.75	96.5	124	288.5	251	279
47.75	152.5	98.75	127.25	287.75	252.5	278.75
48	151.5	97.75	124.25	286.75	251.5	276.75
48.25	150.75	96	123	287.5	250	277
48.5	151	99	124.75	288.25	250.25	278
48.75	151.75	97.5	124	287.75	251	277.25
49	151	97.75	125.5	288.25	250.5	278
49.25	151.5	98.25	124.5	289	251.5	278.5
49.5	152.5	97.25	122.25	289.25	250.75	277.75
49.75	152.75	98	124.5	287.75	250.75	278
50	150.75	98.25	124.75	287.75	252	278
50.25	150.5	97.75	123.75	287.75	250.75	277.5
50.5	153.25	98	124.25	288.75	250.75	277.25
50.75	153	99.25	125.75	288.5	251	277.75
51	151.75	97.5	122.5	287.5	249.75	276
51.25	154.25	100.5	126.25	287.5	251.5	277.25
51.5	152.75	99.75	125.25	289.25	251.25	278.5
51.75	154	99.25	124.25	288.75	251.25	277.25
52	151.25	95.25	123.25	286.75	250	276.5
52.25	156.75	99	126.25	290	250.5	279.75
52.5	154	100.5	126.25	289.25	251.5	279
52.75	152.5	99.25	123.5	288.75	252.25	278
53	153.25	98.25	123.75	288	250.5	278
53.25	153.5	99	123.5	288.5	251	277.75
53.5	153.5	100.25	124.25	289	250.25	278
53.75	153.5	98.75	123.25	290.25	251.5	278.25
54	153.5	97.5	123.75	288.5	249.5	277.25
54.25	154.75	99.25	125.25	289.25	250	278
54.5	154.25	98.75	125	289	250.25	278.5
54.75	153	99.25	124	288.75	250.25	278
55	155	98.75	123.75	288	250	278
55.25	155.5	102	126	290.75	250.75	279
55.5	156.5	100.25	125.5	288.25	250.25	277.5
55.75	156	101.5	126.25	290.75	251.5	279.25
56	155.75	100.5	124.25	288.5	250.5	279
56.25	154.5	99.5	123.25	288.5	250.25	277.75
56.5	157.5	102	127.5	289	251	277.75
56.75	156.75	101	125.75	289	250.5	278.25
57	156.5	102.25	127	291	252.25	279.5
57.25	155	100.25	123.5	289	250	277.25
57.5	154.75	99	123.75	287.25	250	277.5
57.75	160.25	103.5	129.25	291	252.5	279.5
58	157.75	104	127	290.75	250.75	278.75
58.25	158.75	101.75	126.25	289	251.5	279
58.5	156.75	101.25	126.25	288.5	251.25	278
58.75	156.5	103.25	126	290	252.25	278.75
59	159.25	104.75	127.75	289.75	251.75	278.5
59.25	158.5	103.75	126.75	288.25	251.5	278
59.5	156	101.25	125.5	288.5	250.25	278.75
59.75	156.25	99.25	125.5	288	249.25	277.75
60	157	100.5	124	287.75	250	277
60.25	158.25	102.5	126.75	289.25	250.75	279
60.5	159.25	103.25	126.5	287.5	250.5	278.5
60.75	156.75	99.5	123.75	288	250.25	277.75
61	156.5	99	124.75	287.75	250.25	278
61.25	158.25	100.5	124.25	288	250.5	278.75
61.5	156.5	100.5	124.5	287	249.5	278
61.75	157.75	102.5	125.5	287.5	251.25	278.25
62	157.25	99.75	124.5	286.75	249.25	277.75
62.25	155.75	100.5	123.25	285.5	248.75	277
62.5	161	103.25	126.5	288	250	279.75
62.75	158.5	100	125	287	249.25	277
63	158	100.25	126	287	250.75	278.5
63.25	157.75	100.25	124.5	286.5	249	277.75
63.5	157.75	101.5	124.25	287	249.25	278.5
63.75	156.5	100.25	123.75	286	249.75	276
64	160	99.5	123.5	286.5	249.75	277.25
64.25	158	102	124.75	286.25	249.75	278.25
64.5	159	100.25	125	284.75	250	277
64.75	159.5	102.5	125.5	286.75	250	278.25
65	158.5	102	123.75	287.25	251.5	278
65.25	160	103.75	125.5	287.5	250.25	278.75
65.5	161.75	104.5	127.75	287.5	251.25	279
65.75	161	101	124.75	286	250	277.75
66	161.25	103.5	127.75	287	251	279.75
66.25	162	105	128	286.75	250.75	279
66.5	161.5	102.25	126.75	285.5	250.25	278.5
66.75	160.75	100.5	124.75	284.5	249	277.25
67	160.25	101.75	125.25	285	249.75	278.25
67.25	162.5	104.75	128.75	285.75	251	278.25
67.5	164.5	106.75	128.75	287.25	250.75	280
67.75	161.5	104.25	125.5	285	250.75	278.25
68	161	105.5	127	285.5	251.5	277.25
68.25	160	101.75	125.25	283.25	248.5	276.25
68.5	162.5	104.75	125.75	284.5	250.75	278.25
68.75	161.5	105.25	127.25	284.5	250.25	279.75
69	162	104.75	127.5	284.5	250	279.25
69.25	163	106.5	127.5	284.75	250.75	279.75
69.5	159	103.25	124	282.5	248.75	277.75
69.75	163.25	104.75	127.5	283	250.25	278.75
70	160.75	102.75	126.5	282.25	248.75	278.5
70.25	160.5	103.5	126	282	249.75	278
70.5	163.25	106.25	128.75	283.75	250.75	280.25
70.75	163	107.25	129.25	282.5	250.5	279.75
71	164.25	106.75	130.5	283.5	251.25	280.5
71.25	163.75	107.75	128.75	283.25	250.5	279.75
71.5	164	107.5	129.5	282.75	250.5	280.5
71.75	161.5	106.75	128	280.75	249.5	278.75
72	160.25	105.5	126.25	281.25	250.25	278
72.25	160.5	103.75	126.75	280.75	249.75	278.75
72.5	162.5	105.5	128	281.5	249.5	278.25
72.75	162	107.25	128.25	281.75	251	279.25

## Sheet: Fig.2d
Media	Strain	Rep	Time_h	Fraction
SLMM	Ab	1	0	0.417892
SLMM	Ab	2	0	0.541715
SLMM	Ab	3	0	0.442872
SLMM	Ab	1	2	0.0761331
SLMM	Ab	2	2	0.0476968
SLMM	Ab	3	2	0.0609183
SLMM	Ab	1	4	0.0606655
SLMM	Ab	2	4	0.0899697
SLMM	Ab	3	4	0.0560777
SLMM	Ab	1	8	0.276247
SLMM	Ab	2	8	0.397487
SLMM	Ab	3	8	0.326032
SLMM	Ab	1	24	0.503747
SLMM	Ab	2	24	0.550299
SLMM	Ab	3	24	0.525315
SLMM	Ab	1	48	0.476495
SLMM	Ab	2	48	0.53149
SLMM	Ab	3	48	0.497054
SLMM	Ab	1	72	0.381688
SLMM	Ab	2	72	0.470606
SLMM	Ab	3	72	0.425703
SLMM	Kp	1	0	0.582108
SLMM	Kp	2	0	0.458285
SLMM	Kp	3	0	0.557128
SLMM	Kp	1	2	0.923867
SLMM	Kp	2	2	0.952303
SLMM	Kp	3	2	0.939082
SLMM	Kp	1	4	0.939334
SLMM	Kp	2	4	0.91003
SLMM	Kp	3	4	0.943922
SLMM	Kp	1	8	0.723753
SLMM	Kp	2	8	0.602513
SLMM	Kp	3	8	0.673968
SLMM	Kp	1	24	0.496253
SLMM	Kp	2	24	0.449701
SLMM	Kp	3	24	0.474685
SLMM	Kp	1	48	0.523505
SLMM	Kp	2	48	0.46851
SLMM	Kp	3	48	0.502946
SLMM	Kp	1	72	0.618312
SLMM	Kp	2	72	0.529394
SLMM	Kp	3	72	0.574297

## Sheet: Fig.2e
Media	Strain	Rep	Time_h	Fraction
MH	Ab	1	0	0.408844
MH	Ab	2	0	0.426532
MH	Ab	3	0	0.440222
MH	Ab	1	2	0.275515
MH	Ab	2	2	0.273475
MH	Ab	3	2	0.273199
MH	Ab	1	4	0.119718
MH	Ab	2	4	0.120619
MH	Ab	3	4	0.110692
MH	Ab	1	8	0.149581
MH	Ab	2	8	0.147438
MH	Ab	3	8	0.139621
MH	Ab	1	24	0.419641
MH	Ab	2	24	0.47235
MH	Ab	3	24	0.45461
MH	Ab	1	48	0.380107
MH	Ab	2	48	0.414641
MH	Ab	3	48	0.394322
MH	Ab	1	72	0.437354
MH	Ab	2	72	0.396862
MH	Ab	3	72	0.436912
MH	Kp	1	0	0.591156
MH	Kp	2	0	0.573468
MH	Kp	3	0	0.559778
MH	Kp	1	2	0.724485
MH	Kp	2	2	0.726525
MH	Kp	3	2	0.726801
MH	Kp	1	4	0.880282
MH	Kp	2	4	0.879381
MH	Kp	3	4	0.889308
MH	Kp	1	8	0.850419
MH	Kp	2	8	0.852562
MH	Kp	3	8	0.860379
MH	Kp	1	24	0.580359
MH	Kp	2	24	0.52765
MH	Kp	3	24	0.54539
MH	Kp	1	48	0.619893
MH	Kp	2	48	0.585359
MH	Kp	3	48	0.605678
MH	Kp	1	72	0.562646
MH	Kp	2	72	0.603138
MH	Kp	3	72	0.563088

## Sheet: Fig.3a,b,S5
Compound	Category		AB6870155 Biolog Data
L_Aspartic_Acid	aa		time	blank	L_Arabinose	N_Acetyl_D_Glucosamine	D_Saccharic_Acid	Succinic_Acid	D_Galactose	L_Aspartic_Acid	L_Proline	D_Alanine	D_Trehalose	D_Mannose	Dulcitol	D_Serine	D_Sorbitol	Glycerol	L_Fucose	D_Glucuronic_Acid	D_Gluconic_Acid	DL_alpha_Glycerol_Phosphate	D_Xylose	L_Lactic_Acid	Formic_Acid	D_Mannitol	L_Glutamic_Acid	D_Glucose_6_Phosphate	D_Galactonic_Acid_gamma_Lactone	DL_Malic_Acid	D_Ribose	Tween_20	L_Rhamnose	D_Fructose	Acetic_Acid	Alpha_D_Glucose	Maltose	D_Melibiose	Thymidine	L_Asparagine	D_Aspartic_Acid	D_Glucosaminic_Acid	1_2_Propanediol	Tween_40	Alpha_Keto_Glutaric_Acid	Alpha_Keto_Butyric_Acid	Alpha_Methyl_D_Galactoside	Alpha_D_Lactose	Lactulose
L_Proline	aa		0	11	11	11	11	11	11	11	11	11	11	11	16	11	11	11	11	11	11	11	11	11	11	11	15	11	11	11	12	11	11	11	11	11	11	11	15	12	11	11	11	11	11	11	11	11	11
D_Alanine	aa		0.25	14	14	11	11	11	11	11	11	11	11	11	17	16	11	11	11	11	11	11	11	11	11	11	16	13	11	11	17	11	11	11	11	11	11	12	18	21	12	11	11	11	11	11	11	11	11
D_Serine	aa		0.5	18	15	11	11	11	11	11	11	11	11	12	21	18	11	11	11	11	11	11	11	11	11	14	22	15	11	11	19	11	11	11	11	13	14	17	23	23	11	11	11	11	11	11	11	11	11
L_Glutamic_Acid	aa		0.75	15	13	11	11	11	11	11	11	11	11	11	25	16	11	11	11	11	11	11	11	11	11	17	23	14	11	11	18	11	11	11	11	11	11	17	21	22	11	11	11	11	11	11	11	11	11
L_Asparagine	aa		1	28	28	14	16	15	11	23	14	20	11	28	30	29	20	17	17	14	12	14	21	15	14	23	38	26	15	18	24	15	11	11	17	28	19	28	32	47	22	21	18	18	14	12	12	18	19
D_Aspartic_Acid	aa		1.25	30	30	16	20	21	14	29	21	27	15	33	34	23	17	15	18	12	15	17	27	22	19	27	47	25	15	26	29	18	11	11	26	34	25	33	35	53	19	17	16	25	20	15	14	21	21
L_Glutamine	aa		1.5	36	41	25	30	28	21	38	29	30	21	31	39	26	26	18	25	18	29	23	36	31	22	31	55	32	21	34	32	32	16	20	38	37	32	37	38	68	23	24	21	40	30	24	23	25	25
Glycyl_L_Aspartic_Acid	aa		1.75	33	39	21	34	31	20	49	33	40	25	41	45	23	23	17	21	14	29	22	37	42	26	35	66	30	19	38	34	36	16	24	42	42	30	40	40	79	19	22	20	50	35	37	25	32	29
D_Threonine	aa		2	35	44	22	42	38	23	53	35	41	22	35	39	24	25	17	24	17	35	23	44	45	25	30	72	31	19	42	33	41	16	20	50	44	31	37	37	91	21	25	22	57	40	44	25	27	25
Glycyl_L_Glutamic_Acid	aa		2.25	36	49	24	48	39	25	57	41	50	21	37	40	27	28	17	23	17	39	22	48	50	26	32	79	33	24	51	37	48	18	24	56	47	31	36	36	104	22	29	21	64	43	55	26	27	26
L_Serine	aa		2.5	40	56	29	64	51	32	74	51	64	24	42	44	38	31	25	31	26	47	27	62	65	30	34	93	38	26	63	42	61	20	26	69	58	35	43	42	122	29	34	28	79	46	63	27	30	29
L_Threonine	aa		2.75	40	59	27	70	57	35	83	54	70	26	45	48	33	33	23	28	23	49	29	69	70	35	34	109	36	24	64	47	68	22	27	77	65	39	45	48	133	27	34	26	85	50	69	31	33	32
L_Alanine	aa		3	41	62	30	80	66	35	101	63	82	29	50	52	39	30	26	29	24	50	31	79	83	37	41	121	40	25	77	50	79	22	30	81	72	39	48	50	151	29	36	27	96	51	80	32	38	36
Gamma_Amino_Butyric_Acid	aa		3.25	39	67	30	87	70	41	114	70	89	32	54	53	36	32	27	31	25	55	33	89	93	42	40	133	37	25	80	53	88	23	29	90	77	40	48	50	162	28	35	28	104	54	85	31	38	36
L_Arginine	aa		3.5	49	85	37	104	83	49	124	74	89	32	46	46	48	44	38	41	34	63	40	102	105	45	38	140	49	39	96	63	108	30	33	102	81	48	50	54	184	43	45	38	120	60	91	39	41	40
Glycine	aa		3.75	42	80	27	106	82	41	132	77	94	30	51	52	36	36	27	32	30	61	33	102	110	43	39	150	40	28	96	63	106	26	31	104	84	41	47	51	187	33	38	30	125	57	96	32	38	36
L_Histidine	aa		4	38	76	28	114	82	39	139	80	101	27	49	47	34	33	24	28	24	58	30	110	114	41	37	158	35	24	101	62	108	22	29	108	84	39	45	47	193	28	33	27	128	54	99	29	34	34
L_Homoserine	aa		4.25	34	83	23	123	87	40	148	86	104	26	49	49	28	31	21	25	21	60	28	123	118	42	35	167	33	22	106	63	114	22	27	110	86	38	45	48	196	25	30	25	135	54	102	28	33	33
Hydroxy_L_Proline	aa		4.5	39	91	27	134	92	38	154	92	107	23	48	48	38	32	26	27	21	58	27	133	126	44	37	172	39	26	118	68	123	24	29	114	88	34	43	46	212	31	34	28	145	56	111	26	36	32
L_Isoleucine	aa		4.75	45	100	32	149	106	44	171	104	119	30	56	54	45	37	35	35	31	66	36	153	145	49	42	187	44	31	132	77	137	26	31	127	99	42	50	53	220	34	43	34	158	59	116	33	40	37
L_Leucine	aa		5	39	105	26	154	107	40	175	104	120	26	48	47	37	32	27	30	23	62	31	159	142	43	38	189	40	26	133	78	138	22	33	128	98	34	45	46	227	31	36	28	161	58	118	27	37	32
L_Lysine	aa		5.25	38	112	28	162	116	44	187	116	132	31	57	56	35	33	27	27	25	66	33	173	156	51	43	199	37	27	140	83	147	26	32	138	105	40	49	53	233	29	34	28	170	61	124	30	39	37
L_Methionine	aa		5.5	41	121	30	174	121	47	199	123	140	33	58	55	40	34	31	32	29	68	36	184	163	53	46	206	41	29	150	90	156	27	35	141	112	43	53	55	243	32	39	34	178	60	127	32	42	39
L_Ornithine	aa		5.75	41	130	29	182	124	45	202	125	142	30	56	53	39	34	28	29	27	67	34	191	168	49	40	210	42	30	157	95	159	28	33	147	111	39	46	52	247	33	37	31	184	65	132	32	38	35
L_Phenylalanine	aa		6	45	145	30	194	132	47	203	126	143	29	46	45	39	40	31	33	31	68	36	201	168	49	37	213	41	33	165	102	165	26	35	152	112	42	44	48	252	38	40	32	191	63	136	31	36	35
L_Pyroglutamic_Acid	aa		6.25	43	149	32	200	139	49	219	138	156	32	55	55	42	37	34	35	30	71	37	210	181	55	43	221	43	31	176	109	176	28	36	162	123	43	52	56	254	37	42	34	197	66	140	31	41	39
L_Valine	aa		6.5	44	156	32	208	146	49	224	142	163	34	57	55	46	36	34	37	33	72	38	216	189	56	44	225	45	32	184	118	184	29	36	168	124	43	53	57	257	38	43	36	203	66	141	32	40	39
DL_Carnitine	aa		6.75	49	167	37	216	153	53	227	148	169	32	58	56	52	42	38	38	35	77	39	224	194	59	46	230	49	34	191	130	190	32	37	173	129	44	51	58	259	42	45	39	210	69	146	34	46	40
N_Acetyl_D_Glucosamine	am		7	40	168	30	218	151	47	228	151	170	32	56	53	41	34	29	31	28	71	34	229	195	54	43	232	39	29	193	130	189	25	34	174	125	38	46	53	257	33	37	32	211	64	146	29	39	35
Acetamide	am		7.25	44	175	33	227	157	50	236	159	177	36	60	56	42	35	31	32	29	71	37	237	204	58	46	239	42	29	202	137	196	29	38	180	133	42	51	56	259	34	40	33	216	69	151	30	43	37
Tyramine	am		7.5	45	184	31	234	161	47	233	159	178	27	53	49	50	37	32	32	27	69	33	240	206	52	42	237	45	32	209	143	201	28	36	180	128	36	48	51	261	39	42	35	219	69	152	29	43	36
Phenylethylamine	am		7.75	38	185	25	240	160	45	227	160	177	23	40	42	33	32	25	29	26	67	29	246	200	51	33	239	34	27	207	144	199	25	32	177	123	35	41	45	257	32	33	26	224	67	151	27	32	28
Sec_Butylamine	am		8	40	189	30	245	170	47	236	169	188	30	54	52	40	34	30	29	25	68	32	250	213	54	43	245	40	28	216	151	206	29	36	189	135	35	47	50	260	34	38	30	226	73	156	28	41	37
DL_Octopamine	am		8.25	44	201	36	254	182	55	247	178	196	36	61	58	48	39	36	38	34	77	39	259	223	61	48	250	46	35	226	163	220	32	38	200	143	45	53	57	263	39	44	37	235	79	163	35	45	41
Putrescine	am		8.5	42	204	32	257	181	51	241	178	191	29	50	47	39	37	31	34	29	74	35	261	216	57	40	250	41	32	229	163	215	27	36	197	134	41	45	48	263	36	38	33	237	82	159	30	37	34
Thymidine	na		8.75	44	207	34	260	189	53	249	189	204	36	62	58	44	34	31	33	33	77	39	265	229	63	49	254	42	30	235	173	224	30	38	205	146	42	54	58	263	36	41	34	239	90	164	32	45	41
Uridine	na		9	43	217	33	265	193	50	245	188	198	30	49	47	42	39	33	35	30	75	36	264	224	59	41	255	42	33	237	180	227	29	36	204	140	41	48	50	264	38	40	33	244	90	164	31	39	34
2_Deoxy_Adenosine	na		9.25	46	218	34	269	199	55	251	196	208	33	60	55	48	37	34	35	34	77	38	268	233	61	44	257	43	33	243	187	231	27	35	212	147	43	52	57	264	36	40	36	244	98	165	32	41	39
Adenosine	na		9.5	46	224	35	271	205	55	249	200	213	33	60	53	49	41	35	38	34	78	40	267	236	62	45	257	47	34	247	193	235	32	37	217	150	44	52	55	266	40	43	38	248	103	169	31	44	40
Inosine	na		9.75	42	224	33	270	208	54	251	204	216	35	63	59	43	33	32	33	30	76	39	268	241	66	48	259	43	29	247	198	236	29	37	217	151	41	52	57	263	34	40	33	247	102	168	32	45	40
Acetoacetic_Acid	org		10	44	232	35	275	212	55	250	203	211	28	47	45	43	41	33	37	33	77	37	269	234	59	38	256	44	35	250	203	241	27	35	218	146	42	43	49	266	39	41	35	254	106	171	33	38	34
Pyruvic_Acid	org		10.25	37	229	28	271	211	46	246	208	217	26	58	51	34	31	26	25	23	70	30	266	239	58	41	256	36	26	249	203	238	24	32	217	147	37	45	48	262	29	32	29	250	105	171	28	39	33
Succinic_Acid	org		10.5	42	237	33	276	222	54	253	216	221	33	61	54	45	37	34	35	32	79	37	270	243	62	43	259	42	32	254	210	245	29	35	227	154	42	50	54	265	36	41	35	256	114	173	32	41	38
L_Lactic_Acid	org		10.75	45	241	35	275	225	56	256	220	224	32	61	55	46	38	35	34	31	77	39	271	248	63	45	258	45	31	256	216	248	29	36	229	157	42	52	56	266	38	42	35	257	117	177	34	44	37
Formic_Acid	org		11	39	241	27	274	224	48	251	219	223	28	56	51	37	32	26	28	22	71	32	267	245	59	43	259	37	26	252	218	244	27	34	227	150	36	45	49	263	29	36	29	254	115	175	27	39	34
DL_Malic_Acid	org		11.25	42	247	31	277	229	49	253	220	219	25	47	41	37	35	29	33	26	74	31	270	241	56	33	258	38	30	255	226	249	25	31	229	149	38	41	45	267	36	38	31	262	120	176	30	35	29
Acetic_Acid	org		11.5	37	245	27	277	234	50	254	227	224	29	56	48	28	30	24	25	25	74	32	271	245	59	41	261	35	28	254	228	249	28	34	230	151	42	47	49	262	28	32	28	262	122	175	30	38	34
Alpha_Keto_Glutaric_Acid	org		11.75	43	252	31	279	239	54	254	227	229	26	50	43	41	39	31	35	31	77	35	272	245	60	37	260	39	33	258	235	254	28	34	232	154	42	44	50	268	37	36	35	267	127	180	30	37	32
Alpha_Keto_Butyric_Acid	org		12	43	256	34	279	245	56	259	236	234	31	63	52	47	38	36	37	32	79	39	274	252	63	45	261	45	30	261	241	257	30	37	240	161	41	50	53	268	39	44	37	265	135	185	32	41	36
Alpha_Hydroxy_Butyric_Acid	org		12.25	44	260	32	281	245	52	256	234	231	25	50	41	44	38	32	33	32	77	34	273	246	58	35	259	40	34	260	245	258	26	33	237	157	38	42	45	267	38	39	33	269	135	182	29	36	32
Citric_Acid	org		12.5	43	261	30	279	245	51	255	237	232	24	49	42	42	36	31	32	29	76	32	273	245	57	36	259	42	33	261	248	258	29	34	237	154	36	39	45	269	36	38	31	270	137	182	29	34	32
Fumaric_Acid	org		12.75	44	263	30	279	248	51	256	240	233	24	50	41	42	40	31	32	29	76	33	273	247	57	36	259	41	33	259	252	260	26	33	238	158	39	41	43	270	36	37	33	269	141	182	27	34	30
Bromo_Succinic_Acid	org		13	40	264	30	279	248	49	255	241	235	25	52	42	34	34	25	25	23	73	30	274	245	56	35	261	37	29	259	254	258	28	32	237	155	34	38	43	266	31	33	27	269	139	181	28	33	27
Propionic_Acid	org		13.25	41	267	30	280	250	52	256	244	238	25	50	41	40	37	30	32	30	78	32	275	247	57	34	259	41	32	260	257	263	26	31	242	160	37	41	44	269	37	36	32	270	147	184	28	35	29
Glycolic_Acid	org		13.5	37	269	26	278	252	49	258	249	244	25	52	42	30	29	25	27	23	74	30	273	248	59	37	263	32	27	258	259	261	24	32	243	162	38	42	46	267	31	30	27	270	149	184	27	34	29
Glyoxylic_Acid	org		13.75	36	269	26	279	252	49	258	249	243	26	57	46	27	30	23	25	23	74	30	274	250	60	37	263	31	27	258	262	262	26	33	245	163	39	44	49	265	26	31	26	270	152	186	28	33	32
Tricarballylic_Acid	org		14	45	275	36	282	259	59	263	254	248	30	54	45	47	41	35	38	34	84	40	277	251	63	40	265	43	36	264	269	268	29	37	250	170	44	49	52	271	43	41	37	276	164	192	33	40	36
Mono_Methyl_Succinate	org		14.25	42	276	33	282	260	55	261	255	247	28	54	44	43	38	32	33	31	80	33	275	253	60	37	261	41	33	262	269	268	27	34	247	171	41	45	49	270	38	40	34	275	167	192	31	37	32
Methyl_Pyruvate	org		14.5	43	278	33	282	261	57	262	258	250	31	59	45	44	40	33	35	31	83	36	276	253	63	40	264	42	35	265	275	269	30	36	251	172	41	48	50	272	40	40	36	276	172	193	33	39	36
D_Malic_Acid	org		14.75	45	278	32	281	261	58	263	260	251	27	55	45	45	41	34	36	32	83	35	276	253	61	39	264	43	34	265	274	271	29	36	250	171	41	45	48	271	39	40	34	277	175	193	30	36	34
L_Malic_Acid	org		15	45	280	34	284	264	57	262	261	252	29	56	45	44	40	34	35	33	84	37	278	252	61	41	264	43	34	265	277	271	31	37	253	173	42	46	49	272	42	42	36	278	179	195	33	38	35
Delta_Amino_Valeric_Acid	org		15.25	46	279	35	283	264	61	265	264	255	29	55	44	48	41	33	37	34	85	38	277	254	63	39	265	44	35	267	276	273	28	36	253	174	42	46	49	273	42	41	39	278	183	196	34	38	34
Butyric_Acid	org		15.5	45	279	29	281	261	54	262	264	251	26	52	43	40	36	30	31	26	78	30	276	250	58	35	262	41	31	263	276	270	27	35	247	169	35	40	43	269	38	36	32	278	182	193	29	33	29
Citraconic_Acid	org		15.75	38	278	26	279	259	48	260	264	249	22	52	40	31	30	24	24	20	75	26	274	248	55	33	263	32	27	260	275	266	25	32	245	165	31	37	40	268	28	30	26	274	182	190	25	30	25
Citramalic_Acid	org		16	42	279	31	282	262	54	263	268	253	27	54	40	42	36	31	31	27	79	32	277	251	59	34	264	37	31	265	278	272	27	31	251	173	37	42	44	271	39	37	32	279	190	196	29	36	29
Beta_Hydroxy_Butyric_Acid	org		16.25	38	277	29	279	262	50	262	268	257	26	60	48	33	30	24	27	24	76	29	276	253	59	39	264	38	29	261	276	272	29	33	250	172	36	44	47	269	32	34	27	277	192	195	27	36	30
Itaconic_Acid	org		16.5	41	279	31	282	266	57	265	271	256	27	57	44	39	36	30	33	28	82	33	278	255	61	40	266	39	32	264	278	274	29	35	254	176	38	45	49	271	37	37	33	279	200	198	29	37	33
D_Lactic_Acid_Methyl_Ester	org		16.75	44	280	32	284	266	59	267	270	261	28	56	44	43	40	31	34	30	85	36	278	256	62	38	265	41	33	267	279	274	28	33	254	180	39	45	47	272	39	39	36	280	206	200	32	37	34
Malonic_Acid	org		17	44	282	33	285	267	60	269	272	261	31	61	46	46	38	34	36	32	86	37	280	257	63	42	268	43	35	265	280	277	30	35	255	183	42	48	49	273	40	42	36	281	210	203	33	39	35
Oxalic_Acid	org		17.25	46	282	37	285	267	59	268	273	261	28	58	44	49	43	37	38	35	88	39	280	256	63	40	267	44	35	268	281	279	30	36	254	183	41	47	50	275	43	43	39	281	214	203	32	41	35
Oxalomalic_Acid	org		17.5	43	280	30	282	265	57	267	273	260	27	57	44	42	39	32	31	27	83	33	278	254	62	37	265	40	34	265	279	276	29	35	253	178	38	42	47	272	37	38	31	280	213	200	29	34	32
Quinic_Acid	org		17.75	41	282	33	285	266	59	266	273	262	28	57	44	41	38	34	33	31	86	35	280	255	64	38	267	39	34	267	281	277	29	34	255	181	40	43	48	275	39	38	33	282	218	202	30	38	34
Sebacic_Acid	org		18	41	280	30	282	267	58	270	276	264	29	61	49	39	36	29	32	31	87	36	281	259	65	41	269	40	30	266	280	277	30	34	257	184	41	47	51	272	35	37	33	282	223	203	31	38	35
Sorbic_Acid	org		18.25	42	281	29	284	266	58	269	276	262	26	55	41	39	36	31	33	29	86	33	279	255	60	36	267	39	32	267	281	276	28	33	254	183	39	43	47	273	36	36	32	281	224	203	30	34	32
Succinamic_Acid	org		18.5	44	282	33	286	268	59	269	277	263	29	58	44	42	37	32	32	31	87	34	280	255	62	39	269	40	34	266	282	279	29	33	256	185	40	46	48	274	39	38	33	284	228	205	31	37	34
D_Tartaric_Acid	org		18.75	41	280	30	283	268	59	269	276	262	27	55	43	39	37	29	31	27	84	33	280	255	63	37	267	38	32	266	281	279	29	34	253	184	38	44	47	273	35	39	32	282	230	204	30	35	31
L_Tartaric_Acid	org		19	42	285	30	285	270	60	271	278	264	28	59	45	39	37	32	33	30	86	35	281	259	64	38	270	39	33	267	281	279	27	36	256	188	42	47	49	274	37	38	33	284	234	207	33	37	33
D_Galactonic_Acid_gamma_Lactone	ot		19.25	45	284	35	286	271	61	271	280	264	30	58	45	46	42	37	38	34	91	39	282	258	67	39	270	44	37	269	284	281	31	36	258	187	44	50	50	277	43	41	38	283	239	210	33	39	36
Alpha_Hydroxy_Glutaric_Acid_Gamma_Lactone	ot		19.5	40	282	27	283	266	52	268	279	263	26	55	41	35	33	26	28	23	79	28	279	255	57	34	270	34	31	264	281	277	26	32	251	179	35	42	42	274	31	35	27	281	236	204	26	32	28
L_Galactonic_Acid_Gamma_Lactone	ot		19.75	39	283	26	282	267	52	269	280	262	25	56	41	34	33	26	26	26	82	29	279	256	57	35	269	35	29	263	281	275	27	32	251	178	34	38	43	273	32	31	29	282	238	202	27	33	29
D_Ribono_1_4_Lactone	ot		20	44	284	33	286	272	60	274	280	265	28	60	43	46	38	34	37	32	91	38	283	259	67	42	270	41	33	267	284	282	30	36	258	190	40	49	50	276	40	40	35	283	248	211	33	39	33
2_Aminoethanol	ot		20.25	40	283	32	285	272	58	271	279	266	29	61	46	43	38	34	34	29	89	34	282	261	64	39	269	39	31	267	283	280	29	34	257	190	38	46	47	275	38	40	35	283	250	211	29	37	32
N_Acetyl_D_Galactosamine	ot		20.5	46	284	31	284	270	55	271	281	262	25	58	43	42	38	32	31	28	85	29	280	260	61	37	271	41	31	267	284	277	28	35	254	184	35	43	43	277	37	40	33	284	250	209	29	34	30
D_Glucosamine	ot		20.75	44	286	34	287	274	62	273	282	267	29	61	45	46	41	35	37	34	92	38	283	263	66	41	272	44	34	269	284	282	31	36	258	194	42	48	50	277	41	40	37	284	254	214	33	39	34
1_2_Propanediol	ot		21	44	285	35	285	274	61	273	282	266	29	66	50	47	40	34	36	30	91	37	283	265	65	43	273	45	36	269	285	281	31	36	260	191	39	47	50	279	42	43	37	285	256	214	32	39	35
L_Alanyl_Glycine	ot		21.25	46	287	33	288	274	64	275	284	266	30	61	47	47	43	34	37	35	94	39	284	262	69	41	272	45	37	271	285	283	30	37	260	194	44	49	49	278	44	42	38	285	258	214	35	38	36
Glycyl_L_Proline	ot		21.5	41	286	32	286	273	61	274	284	269	28	60	45	38	36	31	32	29	90	35	284	261	64	39	272	38	34	269	285	280	28	33	258	194	42	47	51	275	37	38	32	285	258	213	32	37	36
Capric_Acid	ot		21.75	41	286	33	285	274	60	274	285	269	32	65	50	44	39	33	34	32	94	37	284	264	68	43	272	42	36	269	285	282	32	35	261	195	42	50	52	278	39	41	35	285	262	216	33	41	36
Caproic_Acid	ot		22	42	286	34	285	274	61	273	285	268	28	61	48	40	38	31	31	29	91	36	283	264	66	43	273	40	33	268	285	281	29	35	258	193	41	47	49	278	37	38	36	285	262	215	33	37	35
N_Acetyl_L_Glutamic_Acid	ot		22.25	41	284	29	285	272	54	271	283	264	25	55	43	41	36	28	30	23	84	29	280	260	60	34	270	38	30	266	284	279	28	33	255	188	33	40	42	277	36	35	29	283	259	212	25	31	30
2_3_Butanediol	ot		22.5	39	284	29	284	271	56	272	285	267	27	61	46	36	33	27	29	25	87	30	283	262	62	39	273	36	31	265	284	279	28	34	256	190	38	44	46	276	34	35	30	283	261	214	28	36	32
Alpha_Methyl_D_Galactoside	ot		22.75	41	284	27	285	271	57	272	285	266	27	58	44	35	34	26	30	27	88	33	281	261	64	38	272	35	31	266	284	280	28	34	258	192	36	42	45	276	35	35	29	284	261	213	29	35	31
Alpha_Keto_Valeric_Acid	ot		23	40	286	27	284	274	57	273	288	267	28	61	49	37	33	27	32	27	90	33	282	265	63	41	273	37	31	267	285	281	30	35	257	193	39	46	47	276	34	34	32	283	261	216	30	37	31
DL_alpha_Glycerol_Phosphate	ot		23.25	47	286	38	289	278	67	277	288	272	34	67	50	53	44	38	41	36	100	41	285	269	71	46	275	49	39	271	286	285	33	37	263	203	46	54	54	279	45	45	40	284	267	222	35	43	39
p_Hydroxy_Phenyl_Acetic_Acid	ot		23.5	45	288	36	288	278	65	278	289	272	33	70	52	47	41	37	39	34	100	41	288	268	71	46	275	43	36	272	286	285	32	38	263	202	44	54	54	279	44	45	38	286	269	223	33	42	38
m_Hydroxy_Phenyl_Acetic_Acid	ot		23.75	44	289	37	287	277	62	276	288	270	28	63	47	47	41	36	37	32	95	35	284	265	65	41	274	45	34	271	286	282	30	34	261	199	40	48	47	280	41	43	39	284	267	222	31	39	32
Chondroitin_Sulfate_C	ot		24	39	286	28	287	274	60	275	288	270	28	60	44	37	35	29	31	27	95	36	285	265	65	38	273	36	31	267	285	281	29	34	261	199	41	46	48	278	34	35	34	284	266	219	29	36	32
3_0_Beta_D_Galactopyranosyl_D_Arabinose	ot		24.25	47	290	35	287	275	64	277	289	270	28	61	45	49	42	38	40	34	98	35	285	265	65	39	274	46	37	271	287	283	30	36	261	199	41	46	46	280	42	44	38	287	268	223	30	34	34
L_Alaninamide	ot		24.5	36	284	24	283	271	54	274	289	266	26	59	44	29	31	23	26	22	88	26	281	262	60	36	273	32	27	265	285	277	27	32	255	191	34	41	43	276	28	32	24	283	261	217	25	31	29
2_3_Butanedione	ot		24.75	44	288	34	289	277	64	277	289	272	30	63	46	43	38	33	37	32	98	37	288	266	67	41	273	41	35	271	288	283	29	36	262	203	43	48	50	279	40	40	37	285	269	223	33	40	37
3_Hydroxy_2_Butanone	ot		25	43	289	33	288	276	65	278	290	273	31	63	50	44	37	32	34	33	99	37	288	269	69	43	274	40	35	270	289	284	31	36	262	205	44	52	52	280	39	40	37	288	270	224	35	39	37
2_Hydroxy_Benzoic_Acid	ot		25.25	40	288	31	287	274	62	276	291	271	28	64	46	38	35	30	33	28	98	35	286	265	67	40	274	37	32	269	287	283	30	34	260	202	41	48	48	278	35	37	34	286	266	222	32	36	33
4_Hydroxy_Benzoic_Acid	ot		25.5	43	289	33	288	276	65	279	291	272	29	62	47	44	41	36	38	33	99	39	288	267	70	43	274	42	35	271	288	284	29	36	262	204	43	50	51	280	40	41	37	287	268	226	34	39	36
Gelatin	ot		25.75	43	289	32	288	278	62	278	293	275	33	66	49	44	37	34	35	33	100	38	287	267	69	43	274	40	33	269	289	285	29	37	264	206	42	50	53	280	40	40	37	285	270	226	33	40	34
5_Keto_D_Gluconic_Acid	ot		26	43	289	30	286	275	57	277	293	270	28	63	48	45	38	30	30	26	96	29	285	265	62	40	276	43	33	269	287	282	29	34	258	199	36	44	45	281	37	40	34	284	268	222	29	37	32
Tween_20	ot		26.25	44	290	34	287	276	63	279	291	274	29	63	48	47	42	35	36	34	100	37	288	270	67	40	275	43	36	271	289	283	31	34	264	206	42	48	50	283	41	42	37	285	270	227	32	40	34
Tween_40	ot		26.5	46	290	34	289	278	64	279	293	272	29	62	47	51	43	37	39	34	103	38	288	269	69	42	274	46	38	270	288	286	32	36	264	207	44	50	50	281	44	42	38	284	270	228	34	39	35
Tween_80	ot		26.75	38	289	28	287	274	57	276	292	272	29	61	45	35	34	26	30	26	98	33	287	266	64	38	273	33	32	267	286	280	28	33	260	205	38	44	44	280	33	34	31	282	267	224	29	35	33
Dulcitol	sa		27	42	289	32	287	276	59	277	293	270	25	59	44	42	38	29	32	27	98	32	286	266	63	38	274	38	30	271	288	282	27	32	258	205	35	43	44	280	37	38	31	284	267	223	28	35	29
D_Sorbitol	sa		27.25	44	291	33	288	276	66	279	294	274	29	63	48	44	40	34	34	32	101	37	289	266	67	41	275	41	36	271	290	284	30	37	263	208	40	49	48	281	41	40	36	286	269	229	30	40	34
Glycerol	sa		27.5	39	289	28	287	275	57	277	295	271	27	61	46	35	33	26	29	25	96	29	285	265	65	39	276	38	31	267	288	283	29	32	258	203	35	43	45	281	33	32	32	285	269	225	29	34	31
D_Mannitol	sa		27.75	46	292	35	289	281	67	282	295	276	34	66	51	49	42	36	39	35	106	40	290	272	71	43	276	44	38	272	290	288	33	37	266	214	44	54	51	282	42	44	39	286	273	232	34	42	38
Adonitol	sa		28	37	290	28	285	274	57	276	295	272	27	62	46	31	32	24	27	23	95	30	287	264	63	38	276	33	29	266	289	281	28	33	258	205	35	43	43	279	30	34	26	284	267	226	27	34	30
D_Arabitol	sa		28.25	45	293	33	289	278	64	281	295	274	29	63	46	46	40	33	37	32	104	37	290	269	66	41	275	44	35	270	290	285	31	35	265	212	42	48	48	283	41	41	35	286	272	229	34	37	34
L_Arabitol	sa		28.5	41	290	29	288	277	61	277	294	274	28	61	46	39	35	30	31	28	101	33	287	267	64	39	276	38	32	268	289	283	27	32	261	209	37	47	44	281	34	37	32	284	269	230	27	35	30
i_Erythritol	sa		28.75	44	292	33	289	280	63	280	297	275	28	63	48	43	38	33	36	31	105	34	290	271	71	42	277	40	34	272	291	284	29	36	264	215	42	50	49	283	39	40	34	286	272	233	32	38	34
Lactitol	sa		29	44	293	33	288	279	64	280	297	277	29	64	49	45	39	32	36	31	105	35	290	270	67	41	276	42	36	271	291	286	30	33	264	214	40	50	48	283	40	42	36	285	272	232	33	39	36
Maltitol	sa		29.25	41	293	30	288	278	63	281	297	275	28	64	48	44	39	32	35	30	106	37	291	269	67	39	275	41	33	271	290	284	30	34	264	215	39	48	48	283	40	39	34	284	273	232	30	37	32
Xylitol	sa		29.5	43	294	33	290	279	66	280	296	277	32	66	49	46	40	34	37	32	108	38	292	273	71	42	278	42	35	273	292	286	33	35	267	216	42	52	51	283	41	43	36	286	274	233	33	39	35
N_Acetyl_D_Glucosaminitol	sa		29.75	39	293	29	288	278	61	281	299	274	29	64	49	39	37	30	32	28	103	32	291	270	68	42	276	38	31	268	291	283	29	34	262	215	38	49	46	282	35	37	31	285	271	232	30	36	34
L_Arabinose	su		30	42	293	30	289	278	64	281	297	276	29	63	47	43	36	32	33	28	105	35	291	272	69	40	275	38	32	272	290	285	29	34	265	218	41	48	48	283	37	39	35	285	272	235	31	38	35
D_Saccharic_Acid	su		30.25	40	294	33	286	279	64	281	297	276	34	70	53	40	34	31	32	30	108	37	291	273	70	45	277	37	29	268	290	285	28	34	266	221	41	53	51	282	35	39	32	285	273	236	32	40	36
D_Galactose	su		30.5	42	295	29	289	278	61	281	299	276	29	62	48	42	38	32	34	31	105	34	291	270	68	39	276	40	33	271	292	285	30	33	265	221	41	46	47	282	39	38	33	285	274	235	30	37	31
D_Trehalose	su		30.75	35	292	22	284	275	55	278	297	274	25	64	49	29	28	19	24	18	99	26	287	269	64	38	278	32	26	264	289	280	25	31	259	213	33	42	44	280	26	29	24	281	268	231	24	32	29
D_Mannose	su		31	42	295	32	289	279	65	281	298	277	30	65	48	44	41	33	35	33	109	36	291	271	69	41	277	41	34	271	291	285	32	35	266	222	41	50	49	282	38	41	35	286	273	236	32	38	34
L_Fucose	su		31.25	38	294	29	286	279	62	281	299	278	30	67	50	35	32	27	32	27	106	33	291	271	69	42	277	34	29	267	291	283	27	33	264	223	39	50	49	282	33	35	31	284	272	237	30	38	32
D_Glucuronic_Acid	su		31.5	38	294	27	287	275	57	281	299	275	27	65	49	36	31	25	28	24	104	29	290	269	63	42	279	34	29	268	289	282	26	33	260	218	34	44	45	282	31	35	28	284	271	234	25	36	30
D_Gluconic_Acid	su		31.75	43	296	31	289	278	64	281	298	277	28	62	47	48	40	34	35	30	109	34	290	270	65	38	277	43	35	271	292	287	31	32	264	222	37	47	45	283	40	40	33	285	274	237	30	35	32
D_Xylose	su		32	40	297	29	289	279	63	283	299	279	30	66	50	37	35	29	32	29	109	35	293	273	68	41	278	35	32	270	293	286	29	34	264	225	39	49	50	284	35	37	33	287	274	238	30	37	34
D_Glucose_6_Phosphate	su		32.25	38	296	28	289	278	63	281	299	276	26	64	47	33	32	27	29	24	109	31	292	270	67	40	276	35	29	269	290	284	27	32	263	223	37	46	46	283	34	34	28	284	272	236	28	35	32
D_Ribose	su		32.5	41	295	29	287	278	66	283	300	280	33	70	52	38	36	29	30	27	110	36	294	274	70	43	280	38	31	269	292	284	30	33	267	228	43	49	49	284	36	36	31	286	275	238	34	39	35
L_Rhamnose	su		32.75	40	298	30	289	279	66	282	301	279	31	67	50	34	35	28	32	28	109	37	294	273	70	43	281	36	29	270	295	286	30	35	266	228	41	49	49	284	34	38	31	287	275	240	33	36	33
D_Fructose	su		33	37	297	27	287	277	61	281	301	279	32	67	50	34	33	26	28	26	107	33	294	272	69	39	279	33	30	267	294	284	29	33	263	229	39	50	47	283	32	33	28	284	271	237	29	36	34
Alpha_D_Glucose	su		33.25	42	299	34	288	280	66	283	301	279	32	71	52	46	38	34	34	30	113	37	294	274	69	45	278	42	33	270	293	287	30	35	268	231	39	50	51	286	40	41	35	285	276	241	34	41	35
Maltose	su		33.5	41	299	32	290	280	65	283	302	280	29	67	50	41	36	30	32	32	114	35	295	273	70	41	278	39	34	270	295	288	30	34	266	231	40	50	50	285	37	39	33	286	275	243	31	39	34
D_Melibiose	su		33.75	41	298	29	287	277	63	286	300	279	32	69	52	34	34	28	30	29	112	36	295	274	70	43	280	36	30	269	294	286	32	34	268	233	42	49	49	283	33	35	32	286	274	240	31	37	34
D_Glucosaminic_Acid	su		34	39	300	29	288	279	65	284	302	280	32	70	52	38	36	29	31	27	112	35	294	275	70	44	280	35	32	269	294	287	30	33	267	231	42	50	51	284	34	36	31	285	274	243	31	38	35
Alpha_D_Lactose	su		34.25	39	299	28	288	279	65	284	303	282	30	67	52	40	38	32	31	29	112	35	296	274	70	42	280	40	33	269	295	286	30	34	268	235	41	47	49	286	36	37	33	286	275	243	31	37	35
Lactulose	su		34.5	42	301	32	290	281	64	285	302	282	32	67	51	38	36	31	32	30	115	36	296	275	71	43	280	39	33	269	296	288	31	36	269	237	42	52	50	287	38	38	34	287	275	244	34	39	35
Sucrose	su		34.75	40	300	28	287	278	60	282	304	279	30	67	53	35	30	23	27	23	108	29	293	272	66	40	281	35	28	267	293	283	28	32	263	232	36	46	47	285	30	33	27	284	273	241	27	35	34
m_Tartaric_Acid	su		35	42	301	31	288	279	63	284	302	278	30	66	51	40	37	30	31	26	112	33	295	274	68	40	280	39	32	270	295	285	28	35	266	235	39	45	48	287	36	36	31	284	275	243	31	36	33
D_Glucose_1_Phosphate	su		35.25	40	301	28	289	280	65	285	302	281	31	70	50	37	33	26	32	29	114	33	296	276	69	43	278	38	31	268	295	288	28	33	267	238	38	51	49	286	35	36	33	285	276	245	28	38	34
D_Fructose_6_Phosphate	su		35.5	37	298	27	289	279	60	283	303	280	26	62	48	35	32	23	28	23	110	30	295	270	66	38	278	35	30	267	295	284	27	33	263	234	35	44	47	285	31	32	27	284	274	242	28	35	29
Beta_Methyl_D_Glucoside	su		35.75	37	300	24	286	277	61	283	305	279	30	70	50	30	28	23	25	21	109	28	294	273	66	40	281	32	27	265	294	283	28	32	263	234	34	45	47	285	27	31	28	284	272	241	26	35	32
Maltotriose	su		36	44	302	32	291	281	65	286	303	281	28	66	53	45	38	33	34	30	116	33	296	274	67	41	280	44	34	271	295	288	29	33	268	238	38	48	49	286	39	41	35	285	278	245	30	38	33
Myo_Inositol	su		36.25	37	300	27	289	280	62	283	303	281	28	65	48	35	32	26	30	25	113	32	296	274	68	39	278	36	29	268	296	287	28	32	266	240	38	47	46	284	32	35	30	284	275	242	29	36	31
Mucic_Acid	su		36.5	43	302	32	289	282	66	287	304	283	28	67	49	44	41	32	35	31	117	35	297	276	68	41	280	40	34	270	296	287	27	32	269	243	39	51	49	287	40	40	36	284	277	246	29	37	34
D_Cellobiose	su		36.75	42	304	31	290	280	65	286	305	284	29	68	52	39	37	30	31	28	117	37	298	275	71	44	281	37	31	271	297	286	32	37	268	244	41	50	49	288	36	38	33	285	276	246	32	38	34
N_Acetyl_Beta_D_Mannosamine	su		37	39	303	30	290	280	63	285	304	284	31	70	53	39	35	29	33	29	116	34	297	275	70	43	282	39	30	270	297	287	30	32	269	244	39	50	49	288	34	37	33	285	277	248	30	38	35
D_Psicose	su		37.25	36	302	27	289	280	63	285	304	284	27	65	50	31	31	25	26	24	115	31	296	274	68	39	281	34	27	268	295	285	29	33	266	243	36	49	47	286	32	34	28	284	275	244	28	37	30
L_Lyxose	su		37.5	39	303	30	290	280	66	285	304	284	33	73	53	36	34	28	31	27	118	34	297	278	71	46	283	37	29	269	296	288	29	33	271	246	41	52	52	287	31	35	30	285	277	249	30	39	37
Glucuronamide	su		37.75	45	305	34	292	284	70	288	304	286	33	71	53	45	38	35	34	33	122	39	298	279	71	44	281	44	35	272	297	290	31	34	273	248	46	52	54	290	40	43	36	288	279	250	34	41	38
D_Galacturonic_Acid	su		38	43	305	34	292	282	69	289	305	284	31	70	53	43	40	33	36	33	123	38	299	277	71	44	283	41	32	273	297	289	32	36	272	249	41	51	52	290	38	41	38	287	280	249	30	41	36
Alpha_Cyclodextrin	su		38.25	39	303	28	289	280	64	286	304	285	30	68	50	33	31	27	30	26	116	33	297	276	68	40	282	34	28	268	296	286	27	31	268	246	37	48	50	288	30	35	29	285	277	246	29	35	32
Beta_Cyclodextrin	su		38.5	38	304	28	291	282	65	287	306	284	31	71	52	40	35	29	31	29	119	34	298	278	71	42	281	37	31	270	298	289	29	33	271	249	40	48	52	289	34	35	31	287	278	248	30	37	35
Gamma_Cyclodextrin	su		38.75	44	306	35	292	283	68	288	304	286	33	71	53	45	39	33	39	32	123	37	299	278	73	44	283	41	33	272	299	290	33	36	273	251	42	54	54	290	39	43	38	287	280	249	31	40	38
Dextrin	su		39	40	305	32	290	282	67	288	306	286	31	72	52	37	35	29	32	30	121	34	301	277	73	42	283	37	30	270	298	287	31	35	271	252	41	52	55	290	34	36	34	286	278	249	30	39	33
Glycogen	su		39.25	39	304	28	291	280	66	288	307	286	31	70	53	32	32	29	29	25	118	31	300	275	70	43	283	34	30	269	299	288	31	34	269	251	39	50	52	289	29	34	30	286	277	251	31	37	33
Inulin	su		39.5	38	304	29	288	280	62	288	308	287	30	71	53	31	29	23	26	20	114	28	297	276	67	42	286	34	27	265	297	284	31	32	266	248	36	48	50	289	27	33	27	284	275	247	28	38	34
Laminarin	su		39.75	42	306	31	291	281	65	287	306	286	30	69	52	41	36	30	31	27	120	33	299	275	69	41	283	41	33	271	298	287	31	32	271	251	41	49	50	290	36	39	33	287	279	250	28	37	33
Mannan	su		40	41	304	30	290	282	65	288	307	287	31	68	52	39	34	32	30	26	120	32	300	276	69	43	283	39	31	272	298	288	30	33	271	252	36	50	51	291	35	39	32	287	278	250	28	37	33
Pectin	su		40.25	39	304	28	290	282	66	288	308	285	31	72	54	31	31	26	26	23	116	32	298	276	69	41	284	36	29	269	298	287	30	33	268	252	35	48	51	288	30	35	29	284	276	249	29	37	34
N_Acetyl_Neuraminic_Acid	su		40.5	46	307	35	293	286	70	292	307	288	33	73	54	45	38	33	37	32	125	37	302	280	73	46	285	43	34	274	300	290	32	34	274	256	42	52	55	292	39	41	37	288	281	253	34	41	37
Beta_D_Allose	su		40.75	40	307	35	292	284	70	291	307	287	33	71	54	42	37	33	35	31	124	37	301	279	72	45	285	39	31	272	299	289	33	35	274	258	42	54	54	292	34	40	34	287	280	252	32	39	36
Amygdalin	su		41	37	306	27	290	282	64	289	308	287	30	72	53	32	30	25	28	21	120	33	299	276	69	45	285	33	28	268	300	287	32	32	270	255	37	50	52	289	29	33	29	285	277	249	29	37	34
D_Arabinose	su		41.25	39	306	29	290	282	64	289	307	286	28	70	52	34	30	25	28	25	120	30	300	277	68	41	284	36	30	269	301	288	27	32	269	255	37	48	52	291	29	34	27	285	278	251	27	35	34
Arbutin	su		41.5	41	306	29	292	285	68	290	308	289	33	71	53	37	32	31	32	28	124	35	302	278	71	44	285	37	30	273	299	290	30	33	274	258	41	52	56	290	33	39	32	287	280	252	29	39	36
2_Deoxy_D_Ribose	su		41.75	40	306	29	290	282	65	289	306	286	31	71	50	36	30	26	29	25	120	31	299	279	70	42	283	37	29	270	299	287	28	31	272	257	40	49	51	290	30	36	30	286	279	252	28	38	34
D_Fucose	su		42	44	307	34	293	285	71	291	307	289	33	75	54	43	38	32	37	30	127	37	302	280	74	43	284	40	32	273	300	290	32	35	275	261	43	55	58	291	38	40	35	287	281	256	33	41	38
Gentiobiose	su		42.25	46	308	34	291	284	67	291	310	289	32	74	54	49	40	34	35	30	123	35	303	280	71	42	286	45	33	273	301	291	32	35	273	260	39	52	54	293	41	40	35	287	282	255	30	43	37
L_Glucose	su		42.5	44	310	34	293	285	69	290	309	290	35	75	56	44	38	33	36	32	127	39	304	282	75	44	285	42	34	273	302	291	33	35	277	262	43	53	57	293	38	42	37	287	283	255	33	44	39
D_Melezitose	su		42.75	47	309	36	294	287	74	293	308	291	35	75	56	51	42	36	40	34	129	41	303	282	76	47	286	47	36	275	303	294	35	37	277	263	43	56	56	292	42	45	41	288	283	255	35	43	40
Alpha_Methyl_D_Glucoside	su		43	46	309	36	294	288	72	293	308	291	33	75	55	48	39	36	40	33	129	38	303	280	75	47	287	44	34	275	300	292	32	36	277	264	43	55	57	292	41	43	39	288	282	254	35	43	42
Beta_Methyl_D_Galactoside	su		43.25	43	309	33	292	286	71	292	307	290	33	76	56	40	36	31	33	29	127	38	303	280	75	43	288	40	32	273	301	290	32	37	277	263	42	54	56	292	35	40	35	288	282	254	31	42	37
3_Methyl_Glucose	su		43.5	46	310	37	293	287	72	295	309	292	40	79	59	46	37	33	36	30	128	40	303	284	78	49	288	42	31	275	299	291	34	38	279	263	44	58	59	294	37	42	37	287	284	257	36	46	42
Beta_Methyl_D_Glucuronic_Acid	su		43.75	48	310	37	291	287	74	294	313	292	43	84	63	45	34	33	34	30	126	40	303	284	77	52	290	44	32	271	301	290	37	41	277	265	46	60	62	293	33	42	35	286	282	255	37	52	45
Alpha_Methyl_D_Mannoside	su		44	45	309	33	293	286	69	293	311	291	34	76	57	44	35	33	36	29	126	38	303	282	72	46	289	43	31	274	303	291	33	35	275	264	40	52	55	293	37	40	34	288	282	254	33	43	35
Beta_Methyl_D_Xyloside	su		44.25	45	309	33	294	286	71	292	308	291	33	76	56	44	39	32	36	33	128	38	305	282	74	48	288	44	34	275	302	291	31	36	277	267	44	53	56	294	38	42	38	288	283	255	30	41	39
Palatinose	su		44.5	43	311	32	292	285	70	291	311	292	33	78	57	41	34	31	32	27	125	35	303	282	74	49	291	41	30	271	302	289	31	35	276	265	40	56	55	292	33	39	35	287	282	255	32	45	39
D_Raffinose	su		44.75	47	311	37	295	287	74	293	310	294	35	76	57	50	41	37	41	34	129	40	305	283	76	47	288	46	36	275	303	293	37	36	279	268	45	56	57	294	42	45	40	288	284	256	35	44	41
Salicin	su		45	50	311	37	295	289	73	295	310	292	36	76	56	52	43	39	40	34	131	41	305	282	77	46	289	48	35	276	303	294	35	38	279	268	45	56	56	294	43	46	40	288	284	256	35	45	41
Sedoheptulosan	su		45.25	41	306	27	293	283	64	289	309	288	25	65	47	32	32	23	29	22	118	27	301	276	65	35	289	35	29	271	303	288	28	31	269	263	35	42	44	295	30	32	28	286	277	248	27	32	27
L_Sorbose	su		45.5	46	307	32	297	285	70	292	308	290	27	66	46	40	39	30	35	31	123	36	304	281	72	38	287	40	35	275	305	290	29	35	274	267	37	47	47	296	38	37	31	289	280	253	33	37	33
Stachyose	su		45.75	46	307	32	297	286	70	292	309	290	29	65	44	46	41	31	38	33	124	37	304	280	71	39	286	41	35	276	304	291	29	34	278	268	40	47	49	295	40	40	36	287	282	255	32	36	34
D_Tagatose	su		46	47	308	32	296	285	65	291	309	288	25	64	47	47	41	30	32	27	122	30	302	280	69	37	288	44	33	275	304	289	28	32	271	265	35	42	45	295	39	38	33	287	280	251	26	35	30
Turanose	su		46.25	46	308	32	296	284	69	294	309	292	30	68	49	40	37	32	37	31	126	36	306	280	74	41	289	42	36	276	305	291	30	36	278	270	43	49	52	297	40	39	35	290	282	254	34	38	36
Melibionic_Acid	su		46.5	41	307	31	295	284	66	291	308	290	28	66	47	36	37	28	33	26	124	33	303	280	70	38	288	36	33	274	304	289	27	33	274	269	41	48	46	294	36	35	30	288	280	253	27	37	32
Dihydroxy_Acetone	su		46.75	49	309	35	297	285	67	292	311	291	27	67	50	50	42	34	36	29	124	33	302	280	70	38	291	47	37	275	303	291	31	33	274	269	37	45	48	295	42	41	36	289	281	255	31	35	31
			47	43	308	32	295	286	68	293	308	291	28	66	46	39	38	30	34	29	124	36	303	279	71	40	288	39	32	275	305	290	28	31	275	271	43	49	50	296	38	37	33	287	281	254	32	37	35
Abbreviations: amino acid (aa), amine (am), nucleic acid (na), organic acid (org), other (ot), sugar alcohol (sa), sugar (su)			47.25	47	308	34	298	287	71	295	310	292	31	69	51	42	40	33	38	34	127	38	305	282	75	40	288	44	36	277	306	292	31	36	277	274	42	51	51	296	39	40	37	288	284	256	33	41	36
			47.5	46	309	34	297	285	72	292	310	291	29	68	50	44	42	32	38	34	126	39	305	283	73	40	288	42	35	276	304	291	31	36	278	274	44	49	52	294	40	40	35	288	282	255	34	40	36
			47.75	45	308	31	295	285	70	291	310	290	26	66	48	40	37	29	32	27	124	31	304	281	68	36	288	39	32	275	303	290	29	34	274	270	36	47	48	295	37	38	32	288	281	253	29	33	29
			KP6870155 Biolog Data
			time	blank	L_Arabinose	N_Acetyl_D_Glucosamine	D_Saccharic_Acid	Succinic_Acid	D_Galactose	L_Aspartic_Acid	L_Proline	D_Alanine	D_Trehalose	D_Mannose	Dulcitol	D_Serine	D_Sorbitol	Glycerol	L_Fucose	D_Glucuronic_Acid	D_Gluconic_Acid	DL_alpha_Glycerol_Phosphate	D_Xylose	L_Lactic_Acid	Formic_Acid	D_Mannitol	L_Glutamic_Acid	D_Glucose_6_Phosphate	D_Galactonic_Acid_gamma_Lactone	DL_Malic_Acid	D_Ribose	Tween_20	L_Rhamnose	D_Fructose	Acetic_Acid	Alpha_D_Glucose	Maltose	D_Melibiose	Thymidine	L_Asparagine	D_Aspartic_Acid	D_Glucosaminic_Acid	1_2_Propanediol	Tween_40	Alpha_Keto_Glutaric_Acid	Alpha_Keto_Butyric_Acid	Alpha_Methyl_D_Galactoside	Alpha_D_Lactose	Lactulose
			0	31	25	22	22	31	14	32	25	34	29	39	45	37	20	17	21	24	13	21	23	22	31	34	44	27	16	21	27	30	12	15	24	29	33	39	46	43	25	21	26	33	18	19	17	28	30
			0.25	30	28	21	21	23	15	30	22	31	25	38	47	40	22	17	23	22	14	21	28	23	26	33	44	27	18	19	30	30	11	14	22	31	38	40	47	43	26	22	23	32	15	18	17	28	32
			0.5	34	31	25	24	20	17	28	22	26	18	32	38	43	27	29	29	26	18	24	26	23	21	28	37	33	24	22	33	26	14	16	25	31	33	36	41	50	33	30	28	26	16	17	18	24	28
			0.75	36	33	29	25	26	18	33	26	32	24	39	44	45	29	29	32	28	22	25	28	26	26	38	42	36	24	26	37	28	16	16	26	33	36	40	48	54	33	31	28	30	19	19	17	28	31
			1	48	35	33	31	40	25	41	38	49	33	44	55	45	31	37	33	33	24	38	30	40	41	38	53	40	28	35	37	32	20	21	28	35	40	43	51	61	36	35	36	32	24	20	24	34	38
			1.25	59	43	35	42	55	31	51	49	61	38	47	65	47	47	44	44	42	33	55	31	58	52	44	68	49	33	48	37	46	24	26	45	39	51	50	55	77	51	48	46	49	35	22	40	43	49
			1.5	65	49	38	51	65	42	67	65	76	47	58	76	53	56	57	54	51	38	73	42	73	61	54	76	56	39	62	44	58	30	29	56	41	64	57	62	90	59	55	50	60	44	25	55	50	60
			1.75	68	54	48	64	77	51	84	79	89	56	70	91	57	67	67	68	60	43	89	52	88	71	62	91	67	45	77	57	72	39	38	69	49	79	65	74	107	63	59	51	71	48	28	68	59	66
			2	75	67	58	78	85	63	89	86	96	63	76	100	71	75	73	77	69	51	99	61	97	79	67	99	83	55	97	76	84	50	47	75	55	90	68	82	117	67	58	57	76	51	33	78	65	67
			2.25	77	75	69	86	96	73	103	100	112	79	90	115	77	82	79	87	76	58	108	74	110	87	76	109	93	59	107	85	84	59	54	79	60	98	77	93	126	67	61	60	80	54	37	84	74	73
			2.5	75	75	71	92	95	74	103	100	112	83	94	116	75	87	85	93	83	62	116	80	114	89	79	112	102	60	118	95	88	62	55	85	66	108	80	98	134	69	62	60	82	54	33	95	80	71
			2.75	64	73	70	91	88	73	102	96	113	85	89	115	63	85	85	94	86	62	125	83	122	84	77	104	105	53	120	93	78	61	54	88	68	116	82	99	131	60	54	52	81	49	28	104	85	67
			3	69	81	86	105	99	86	114	112	123	102	104	131	71	95	95	106	101	77	135	98	135	96	92	116	164	64	136	110	88	73	69	97	80	129	93	113	142	67	60	58	87	54	33	117	95	72
			3.25	70	88	96	113	97	85	112	111	125	104	106	135	73	103	102	113	112	89	145	107	141	96	98	114	206	69	144	119	89	79	73	101	85	137	101	117	148	69	60	56	87	55	31	127	101	72
			3.5	81	99	108	124	111	103	119	129	142	115	120	158	88	107	100	119	119	128	145	115	144	101	108	123	221	82	149	135	91	86	80	99	85	138	105	125	152	73	65	65	86	60	39	121	102	78
			3.75	80	107	116	132	112	108	121	133	145	122	124	162	87	119	105	125	130	156	150	118	146	103	109	125	239	91	157	143	93	95	85	99	89	140	106	131	159	72	67	66	86	60	39	126	105	77
			4	85	110	119	139	113	112	123	139	153	143	135	170	91	119	104	127	136	174	155	127	155	105	118	130	230	97	156	148	92	102	92	101	94	150	117	138	151	72	65	67	85	61	40	131	112	79
			4.25	86	117	126	150	114	121	126	144	157	166	142	176	91	126	109	134	156	190	165	134	165	112	122	134	234	107	159	156	96	109	102	109	104	160	127	146	154	74	69	68	88	63	42	139	122	81
			4.5	80	120	137	165	113	129	132	147	161	184	149	180	87	143	123	146	189	219	181	142	173	113	134	134	265	119	179	168	97	120	106	116	116	171	130	152	177	77	66	67	93	62	37	154	134	80
			4.75	79	126	140	182	116	134	134	156	164	200	154	182	85	149	127	156	205	231	187	149	179	112	140	134	269	125	185	174	97	125	111	120	121	179	136	157	182	73	67	66	93	62	36	162	140	79
			5	84	128	143	192	121	136	138	163	173	213	161	188	92	145	121	153	203	215	184	152	175	116	151	137	257	129	177	178	95	127	112	115	117	171	133	161	176	76	71	70	89	64	45	155	136	84
			5.25	86	137	150	205	122	140	140	170	176	223	171	189	95	145	128	161	216	226	192	164	186	120	167	139	261	154	184	188	100	132	120	122	127	178	139	170	180	77	73	72	93	67	45	166	147	82
			5.5	85	143	162	213	124	142	144	172	181	232	174	194	94	149	132	165	224	232	198	173	192	120	175	140	260	168	187	194	97	137	126	127	131	186	147	176	179	77	72	74	93	66	42	168	153	86
			5.75	88	153	193	223	126	145	144	175	184	238	175	195	94	153	138	170	229	235	199	177	193	121	184	141	267	183	192	201	100	138	133	128	135	187	146	177	186	77	72	71	92	66	43	173	156	84
			6	86	158	207	223	123	145	145	178	187	242	181	199	94	151	138	168	226	231	199	182	196	124	191	145	255	185	186	202	99	140	140	131	137	190	152	183	178	76	73	72	92	67	45	174	159	86
			6.25	87	171	229	238	129	151	156	184	194	248	188	204	95	166	148	179	242	246	211	190	202	124	196	143	269	201	197	214	98	149	148	138	142	196	157	188	191	77	73	73	94	64	44	182	169	88
			6.5	86	180	241	243	133	156	161	188	199	251	197	209	95	173	153	186	244	246	210	192	199	127	198	147	276	214	202	220	100	148	155	139	143	196	155	189	199	77	74	73	95	68	47	182	169	89
			6.75	81	190	252	249	133	159	164	190	202	256	206	210	93	184	161	191	254	255	219	197	206	128	205	146	282	224	208	225	99	153	163	144	149	204	161	195	206	78	71	71	97	65	44	189	177	88
			7	84	200	260	255	136	162	169	194	205	258	213	213	93	193	168	199	263	264	225	203	211	131	212	148	287	235	214	234	102	159	174	152	158	212	171	201	213	79	76	73	98	66	43	199	189	94
			7.25	91	193	250	250	137	162	168	196	209	260	221	215	99	178	156	186	244	245	216	200	209	133	214	150	264	219	201	225	101	154	171	149	154	209	171	203	193	80	75	75	96	68	47	188	183	102
			7.5	82	210	270	262	142	167	179	200	213	263	228	216	95	200	176	205	265	267	231	210	215	133	221	152	291	245	221	239	105	163	185	160	165	221	180	210	215	80	73	73	101	69	46	201	199	111
			7.75	89	209	260	257	142	164	172	200	211	260	231	218	98	192	166	193	250	247	216	200	207	131	215	155	279	236	211	235	102	158	180	152	154	211	172	203	207	80	76	74	94	69	48	189	187	117
			8	86	216	275	268	144	172	181	207	214	264	238	218	97	203	179	207	267	267	232	218	218	135	226	155	289	251	222	243	106	167	196	166	171	226	187	215	217	81	77	74	101	68	46	204	205	127
			8.25	81	221	278	270	149	175	189	209	219	267	240	221	96	208	180	210	269	272	236	218	219	133	229	155	290	254	225	246	103	166	197	168	171	226	189	215	220	79	75	72	100	67	43	205	206	132
			8.5	84	226	280	272	150	178	189	212	219	266	243	222	94	210	186	211	271	269	232	221	219	134	231	160	293	258	228	248	106	174	201	172	176	227	190	215	224	81	74	71	100	70	45	206	209	136
			8.75	84	225	280	272	156	181	193	215	225	268	245	226	98	212	182	210	267	265	232	223	219	135	230	160	290	256	227	247	105	171	200	171	172	227	190	217	224	81	76	74	99	68	45	201	205	144
			9	90	219	270	268	156	183	193	217	227	271	250	228	99	201	173	201	258	257	231	225	221	137	233	161	271	241	216	241	106	169	198	172	175	228	196	223	206	79	74	77	100	70	48	200	206	147
			9.25	93	210	256	257	155	178	187	217	226	269	251	231	98	189	163	189	241	238	215	214	212	138	228	163	257	228	204	231	102	164	192	163	168	221	189	213	193	79	74	76	94	70	51	189	195	148
			9.5	89	232	284	278	165	199	201	227	231	271	255	231	102	218	189	214	272	270	237	232	225	142	238	168	292	266	234	253	110	181	213	183	190	234	203	227	230	84	79	76	103	73	50	208	218	158
			9.75	89	227	276	273	164	202	201	225	235	270	257	233	102	209	180	207	263	261	232	230	223	141	236	166	280	254	225	248	107	178	207	180	187	232	201	227	217	81	77	75	98	70	48	204	211	159
			10	86	233	285	279	170	216	206	228	238	273	258	236	102	217	189	216	269	265	235	233	224	142	238	170	292	265	234	254	110	184	213	184	191	233	202	230	232	83	79	77	104	72	49	206	214	160
			10.25	88	233	283	278	175	226	209	230	242	274	259	239	101	220	188	214	268	267	235	233	224	144	237	170	288	262	233	256	106	185	211	185	193	234	206	235	227	82	77	78	101	71	50	207	214	165
			10.5	93	229	275	273	178	233	212	236	246	277	263	242	105	210	182	206	261	260	235	235	229	145	244	174	273	251	224	251	110	186	214	189	198	238	212	242	214	85	81	80	101	76	53	207	215	168
			10.75	86	241	287	282	180	241	216	235	246	276	263	242	98	225	194	221	273	270	239	239	226	147	242	174	295	270	238	259	107	190	222	192	204	237	208	240	238	82	77	76	102	72	49	209	218	170
			11	91	242	289	283	187	248	223	241	249	277	266	242	107	223	196	220	274	275	244	247	234	146	248	174	290	269	238	260	111	196	228	199	216	244	220	252	235	85	80	78	105	73	49	216	226	176
			11.25	90	244	287	280	187	248	221	243	250	279	266	247	105	223	192	219	271	268	239	241	230	147	244	177	288	267	236	259	109	195	225	193	208	240	214	246	232	85	79	78	103	73	51	211	219	175
			11.5	89	243	286	283	189	253	225	242	252	277	267	247	104	221	193	219	270	271	239	244	231	147	249	180	287	267	237	259	110	197	232	198	216	243	219	251	232	83	79	78	103	74	50	215	221	179
			11.75	89	245	286	282	191	257	228	245	252	278	269	246	103	223	194	219	271	270	242	247	233	146	248	179	285	267	236	260	111	200	236	200	219	245	224	254	231	82	79	78	103	72	49	216	226	183
			12	91	248	290	283	198	261	231	247	256	281	271	251	108	226	198	221	271	271	244	248	235	152	250	182	289	269	238	261	111	203	239	204	221	247	223	254	235	88	80	79	106	75	52	217	225	185
			12.25	92	245	283	278	195	257	227	248	254	280	271	250	106	220	193	216	265	262	235	244	232	149	247	186	283	263	233	257	113	201	240	201	218	241	220	253	230	84	82	80	103	75	53	213	221	186
			12.5	91	244	281	276	194	256	226	248	254	276	270	248	104	216	194	212	262	258	232	240	230	149	249	190	282	260	233	256	113	201	246	199	220	237	219	251	230	85	79	77	102	73	52	211	221	186
			12.75	85	259	298	288	202	270	241	253	257	279	273	247	101	233	210	233	285	285	252	256	239	147	252	185	299	280	248	269	111	210	259	215	240	251	231	262	252	82	74	76	103	70	44	228	236	193
			13	87	258	294	288	208	270	242	255	261	281	273	255	104	234	206	230	277	277	247	252	236	151	251	190	295	277	244	268	111	211	253	209	231	248	227	256	247	79	80	78	105	70	51	223	228	194
			13.25	91	252	287	281	204	264	234	252	257	279	271	253	105	225	199	220	266	261	237	244	231	148	249	195	287	268	239	263	113	208	251	203	224	240	221	251	240	85	80	78	103	75	53	215	223	192
			13.5	89	261	296	288	209	274	246	258	261	281	276	252	105	235	214	231	280	279	250	256	240	152	258	196	300	282	249	270	116	218	266	216	243	251	235	264	254	86	80	78	106	74	49	228	237	201
			13.75	91	256	291	285	212	272	240	258	262	279	274	256	108	232	205	224	274	269	242	249	235	152	251	200	293	275	245	267	112	212	259	209	231	245	228	257	246	85	77	80	104	75	50	222	227	198
			14	92	248	279	274	205	261	230	251	255	273	268	252	106	222	196	213	256	250	226	236	223	146	241	199	283	263	234	257	108	205	248	197	214	232	214	244	236	83	79	78	99	75	51	209	213	191
			14.25	90	248	276	272	205	259	228	250	253	272	264	255	105	219	192	210	252	248	222	233	218	146	237	196	279	261	229	255	106	205	241	195	208	228	209	239	232	81	77	76	98	72	53	206	208	188
			14.5	87	260	293	284	219	274	244	257	262	279	271	258	104	238	212	231	274	268	241	247	232	148	245	200	297	280	247	271	111	216	259	210	227	241	221	249	254	82	78	77	106	72	50	220	224	200
			14.75	94	248	278	277	215	272	247	262	265	283	278	260	107	217	199	216	261	262	241	253	238	154	257	205	268	254	231	259	113	216	258	212	237	249	236	265	223	82	79	79	103	78	54	222	228	207
			15	93	257	288	279	218	271	241	258	262	278	273	257	109	230	209	223	265	258	234	243	230	153	249	209	291	272	242	266	116	215	259	207	229	238	224	250	247	88	82	81	103	77	56	218	223	203
			15.25	95	250	280	277	216	270	244	261	265	281	278	258	109	221	206	218	262	256	236	249	236	153	257	214	281	264	237	261	116	217	266	210	236	244	233	262	235	88	82	80	104	78	56	222	231	210
			15.5	90	264	294	284	225	278	250	265	266	281	276	260	108	238	217	231	274	269	243	253	235	153	253	214	298	282	251	273	117	223	268	215	237	244	229	257	256	87	80	80	106	73	53	226	232	209
			15.75	90	268	298	291	232	287	263	270	270	286	283	264	110	244	222	239	283	282	254	263	245	158	261	213	298	283	252	277	117	228	273	227	249	256	243	267	259	88	84	80	111	77	54	235	241	218
			16	90	264	293	285	229	278	251	264	263	281	274	260	110	241	218	232	271	269	241	249	232	153	249	212	296	280	248	273	114	223	262	213	229	241	225	252	256	85	81	80	106	73	54	226	228	209
			16.25	92	252	278	275	224	275	248	263	266	282	277	262	109	225	204	218	259	257	235	248	233	153	255	217	275	260	233	262	112	219	260	210	232	244	231	260	230	84	80	79	102	76	55	221	227	211
			16.5	92	265	296	289	236	288	266	271	270	286	283	263	112	243	223	238	281	279	253	263	245	158	264	219	295	281	249	276	117	230	274	227	251	255	245	268	254	87	84	82	109	75	55	235	241	222
			16.75	95	239	260	259	212	254	230	251	253	271	267	258	106	210	190	202	237	234	213	230	216	147	238	214	259	240	215	246	106	204	239	191	207	227	212	239	212	82	77	78	94	75	55	203	205	199
			17	94	256	279	274	224	270	242	261	262	277	272	261	110	229	209	219	257	251	228	242	227	151	245	218	283	264	236	262	113	220	254	206	222	236	223	248	240	85	80	79	104	77	57	218	221	209
			17.25	90	267	296	290	237	289	266	272	271	286	283	265	109	243	226	237	279	279	250	264	246	158	263	223	295	280	251	276	116	231	275	229	251	256	244	268	253	86	82	79	108	75	53	237	242	225
			17.5	88	271	300	291	239	289	266	272	268	284	282	264	108	250	232	244	281	280	251	261	242	157	258	227	304	288	256	279	118	235	277	228	249	252	241	264	267	86	81	79	108	75	52	237	241	225
			17.75	90	273	300	292	242	292	271	276	272	287	284	267	110	252	233	246	286	284	256	267	248	159	263	228	301	287	257	281	115	236	277	234	254	257	247	269	265	86	82	81	111	76	54	240	245	226
			18	93	258	284	278	231	279	253	266	266	283	278	266	110	233	214	225	262	260	235	250	235	155	251	226	282	265	237	267	113	225	260	214	230	243	231	256	240	83	80	80	104	76	57	225	227	219
			18.25	90	273	300	291	241	291	272	276	273	285	286	264	111	250	236	246	284	282	254	266	249	157	265	235	304	287	258	282	123	238	284	233	258	257	248	271	266	88	85	80	111	77	53	243	252	235
			18.5	92	268	293	285	239	289	266	273	270	287	282	268	112	245	225	237	276	274	247	261	243	158	260	231	292	278	248	276	115	232	271	227	245	252	241	264	253	85	82	79	106	75	54	235	238	227
			18.75	91	265	293	286	236	285	262	271	271	282	282	263	110	241	229	234	273	269	244	255	240	156	258	238	296	279	251	274	117	231	276	224	245	246	239	263	258	86	80	79	106	75	54	234	241	229
			19	97	260	285	282	237	288	272	276	274	284	285	261	110	231	224	231	274	271	252	267	250	159	269	240	281	269	244	271	121	236	284	234	262	261	257	277	238	89	83	80	107	76	54	243	252	239
			19.25	92	269	295	286	238	289	271	275	275	282	284	261	111	242	237	237	278	273	251	263	248	159	264	245	300	283	256	277	122	238	286	230	260	255	251	273	262	90	82	79	110	75	55	242	253	239
			19.5	92	268	296	287	239	288	271	275	273	282	283	262	110	242	239	240	279	274	252	264	247	156	266	248	300	285	257	278	120	240	288	231	261	254	252	274	262	87	80	77	107	73	53	242	254	239
			19.75	91	271	298	290	241	292	275	277	275	285	286	263	109	246	240	243	281	276	253	266	248	158	267	246	300	284	258	282	124	240	287	236	261	258	252	273	263	89	82	79	112	77	55	245	252	241
			20	92	270	296	288	241	291	274	279	276	284	286	264	111	243	240	241	279	275	252	268	250	160	268	251	299	283	257	279	124	242	288	234	262	258	254	276	261	91	85	81	112	79	56	245	254	243
			20.25	92	271	298	289	243	292	275	278	275	283	285	262	109	246	243	243	280	276	253	268	250	158	265	253	302	287	257	280	125	243	289	235	264	257	254	274	268	88	82	76	109	73	52	246	255	243
			20.5	95	260	287	283	239	287	271	276	276	284	286	262	110	235	232	233	274	272	248	265	249	158	267	253	289	275	250	274	122	239	286	233	259	258	254	274	248	88	82	78	107	76	55	244	253	244
			20.75	91	273	299	290	244	296	280	279	276	282	287	260	111	247	245	245	284	282	257	271	254	159	268	255	302	288	259	284	125	246	293	240	270	261	261	278	265	90	84	79	111	76	54	251	260	247
			21	91	272	297	290	245	293	277	279	275	286	288	263	112	247	244	244	283	278	253	269	250	160	269	255	302	286	255	281	125	244	288	238	263	260	254	274	265	90	86	79	111	74	54	247	255	245
			21.25	90	279	304	294	247	299	281	282	278	286	288	263	111	256	251	251	288	287	259	274	252	161	270	258	309	292	263	286	126	248	294	243	269	262	258	276	275	90	89	79	113	76	54	252	260	247
			21.5	94	268	292	286	245	293	277	279	278	285	286	263	112	242	240	240	278	273	253	270	252	161	269	260	296	280	253	278	124	245	291	239	266	259	258	278	257	93	89	79	109	77	57	249	257	248
			21.75	94	268	293	287	245	292	277	279	277	286	286	262	113	244	242	242	278	274	254	271	252	159	270	259	296	281	255	280	124	245	289	240	266	262	259	277	256	89	88	79	111	78	55	249	257	249
			22	86	282	307	296	250	300	286	281	278	287	288	263	107	261	258	257	292	292	262	278	254	159	270	261	312	295	265	289	125	249	297	248	272	264	259	276	279	87	97	76	112	76	53	254	263	251
			22.25	91	281	305	293	251	299	283	281	278	286	288	264	111	258	256	255	290	286	258	274	254	160	270	265	309	295	263	288	124	250	297	246	271	262	260	275	277	89	103	78	114	76	53	255	263	249
			22.5	92	276	300	292	251	299	282	283	281	286	289	262	113	252	252	252	287	286	259	276	255	161	272	265	306	289	261	288	128	252	296	246	273	265	265	280	271	94	106	80	115	76	55	257	264	253
			22.75	92	265	287	282	240	286	263	274	271	286	285	265	115	240	229	233	266	264	239	257	239	157	259	256	289	271	243	276	118	240	273	225	241	247	240	261	248	84	95	81	108	78	56	235	236	238
			23	94	273	296	289	249	297	280	282	279	289	290	263	116	246	245	245	280	279	256	273	252	162	271	265	298	284	254	285	126	249	292	243	265	262	260	277	260	90	107	82	112	78	57	251	258	251
			23.25	91	279	302	292	250	299	283	281	278	287	288	263	114	253	254	251	286	284	257	274	253	159	269	270	306	291	261	287	127	251	296	244	270	260	260	277	274	89	118	77	115	77	55	253	262	251
			23.5	91	278	301	292	251	298	283	282	277	290	289	263	117	255	251	252	286	285	257	275	253	162	273	268	306	291	260	290	127	251	293	245	267	261	257	274	270	91	118	80	115	78	55	253	259	253
			23.75	89	278	303	294	253	301	285	284	277	291	291	264	118	258	253	253	287	286	259	276	253	161	272	267	307	291	259	292	123	252	292	247	265	261	258	272	273	87	120	80	113	78	53	253	257	252
			24	92	272	294	286	248	293	278	280	278	287	288	262	117	245	245	243	278	273	252	271	251	159	270	272	298	283	255	284	124	248	290	239	263	259	257	276	262	90	131	81	110	74	55	249	257	252
			24.25	90	278	301	293	254	300	284	283	279	289	290	263	118	254	253	252	286	285	259	277	254	162	272	271	306	289	260	291	126	253	295	249	270	265	264	279	271	91	137	81	112	76	55	256	262	255
			24.5	89	279	303	292	255	300	283	283	278	292	292	264	120	257	252	253	286	284	256	277	252	162	272	271	307	291	260	293	125	252	292	247	266	261	259	275	273	90	136	82	114	79	56	254	260	254
			24.75	87	286	308	298	257	305	289	285	279	289	291	263	118	264	265	262	294	293	264	283	256	163	273	276	313	297	266	295	129	257	300	253	274	266	265	279	280	89	157	79	116	77	55	261	266	258
			25	90	280	303	293	256	301	282	284	277	290	291	265	123	260	253	254	285	284	257	277	251	162	270	270	306	294	261	291	125	254	293	246	265	260	256	272	274	90	149	82	113	79	57	253	257	253
			25.25	91	280	303	294	256	301	281	284	278	292	292	265	123	257	254	254	286	285	258	279	252	160	271	274	308	291	260	294	128	253	293	250	265	263	260	275	273	90	157	81	113	77	55	256	260	254
			25.5	90	276	299	289	253	299	277	282	277	291	290	264	122	254	249	249	280	278	251	272	249	160	269	272	303	286	258	290	125	250	289	243	257	257	254	269	266	90	158	80	111	78	55	251	254	252
			25.75	89	279	300	294	256	302	285	284	279	291	292	264	124	254	252	256	287	288	261	282	255	161	274	276	303	289	259	292	125	254	295	253	270	266	265	277	267	89	164	81	113	76	55	257	263	258
			26	92	264	287	281	247	293	275	282	277	291	291	262	123	237	239	240	273	271	251	273	251	160	273	276	288	272	247	280	121	248	288	243	261	261	259	274	247	86	159	79	106	75	56	250	256	254
			26.25	90	272	295	288	252	295	277	283	278	292	291	263	128	248	246	246	278	275	252	274	250	161	270	275	299	283	252	286	123	250	289	244	261	259	257	272	259	90	170	79	111	75	55	251	254	253
			26.5	89	281	303	294	258	301	284	284	280	290	290	263	129	259	257	258	287	286	258	280	254	162	273	277	309	293	262	294	126	255	294	251	268	262	261	274	274	90	185	79	113	79	54	257	262	257
			26.75	88	280	302	292	256	303	282	284	278	293	291	263	131	258	254	255	285	285	257	279	251	161	270	276	307	293	259	294	125	254	291	249	262	262	257	271	273	88	184	82	114	77	56	256	257	255
			27	92	271	292	284	252	293	274	282	275	291	291	264	132	245	243	246	275	274	250	273	249	160	270	277	296	280	249	285	122	248	286	242	257	258	253	270	257	90	181	79	111	78	56	250	252	253
			27.25	92	275	302	293	260	303	289	285	280	290	289	260	137	251	255	257	288	292	266	288	259	161	273	280	301	287	262	293	128	259	301	260	282	273	271	281	265	92	199	80	114	78	54	266	272	261
			27.5	95	271	293	285	252	293	276	282	279	291	291	263	138	243	247	246	276	272	250	275	251	162	271	281	297	280	253	285	128	251	290	242	262	258	257	275	261	91	194	82	112	76	60	252	258	256
			27.75	92	275	297	289	256	299	278	284	278	293	292	262	140	253	248	251	280	280	253	276	251	161	272	278	301	285	254	290	127	253	290	244	260	260	258	271	264	89	197	82	112	77	58	254	256	257
			28	90	266	290	284	251	291	272	282	276	292	292	262	140	240	240	243	271	270	247	273	246	160	269	280	289	273	246	282	122	249	284	241	256	259	256	270	249	87	190	81	108	75	55	250	253	253
			28.25	91	270	293	287	254	295	279	282	277	292	292	263	142	246	244	247	277	276	251	277	250	163	272	281	296	279	250	287	124	252	289	247	262	261	260	273	256	91	201	80	110	78	58	253	255	255
			28.5	88	279	303	293	261	305	288	287	278	294	293	261	147	256	253	259	287	290	262	286	254	161	276	282	305	289	258	296	123	256	295	257	272	268	267	278	267	85	210	81	112	75	51	261	264	261
			28.75	86	283	306	295	264	306	284	285	277	295	291	267	151	266	260	264	290	293	259	283	253	161	271	278	310	295	262	297	124	258	295	254	264	264	258	270	281	84	219	79	113	75	53	260	259	258
			29	89	278	300	289	261	304	282	286	278	296	292	264	153	257	252	257	285	288	260	284	254	161	273	282	302	287	255	294	125	257	290	254	265	267	262	274	266	88	213	84	113	78	54	260	259	259
			29.25	92	275	298	291	261	303	287	286	279	295	295	264	156	252	248	255	284	288	261	285	255	162	276	281	298	284	255	293	126	256	293	255	271	269	267	277	259	89	213	84	114	78	56	262	263	260
			29.5	92	271	294	288	258	299	281	287	280	294	294	263	158	245	243	252	279	282	256	282	255	161	275	281	293	279	249	289	124	255	291	253	266	265	265	276	252	89	210	83	113	78	57	261	261	260
			29.75	92	271	294	288	259	300	281	286	279	295	293	264	160	247	245	252	280	284	257	284	255	161	274	283	295	279	251	288	123	256	289	252	264	266	264	275	255	87	214	82	112	77	54	260	259	260
			30	89	284	307	296	266	307	289	289	278	295	295	264	169	265	261	267	292	296	266	289	257	162	276	282	312	297	264	300	127	262	297	262	274	269	266	276	280	86	233	81	116	77	55	266	265	264
			30.25	93	278	302	292	264	304	284	287	278	297	294	265	171	257	253	260	285	290	261	287	254	162	274	283	304	288	258	295	125	260	294	256	267	267	265	275	267	90	225	81	116	76	54	263	261	262
			30.5	93	267	290	284	257	295	277	284	278	293	295	264	169	240	243	247	275	274	252	278	251	162	273	285	292	277	248	284	124	255	290	248	265	263	262	275	253	87	219	81	112	78	57	256	259	260
			30.75	90	281	304	292	264	301	279	284	276	293	290	264	179	263	255	262	286	287	256	279	251	162	270	281	309	294	261	296	126	258	289	249	260	260	256	267	275	88	235	81	113	78	57	258	257	256
			31	92	268	288	282	254	292	268	278	271	292	289	267	170	245	234	246	267	271	244	270	240	158	262	276	287	271	245	284	119	250	272	237	240	253	246	260	247	84	210	81	109	76	56	245	238	247
			31.25	94	273	297	288	262	304	287	289	281	294	292	262	182	247	249	257	284	287	262	287	258	161	276	287	298	282	256	292	127	262	299	260	277	272	272	280	258	90	232	81	115	77	56	267	269	266
			31.5	94	279	300	291	265	305	281	287	275	296	292	271	186	259	249	261	283	289	257	282	252	163	270	280	301	286	255	293	122	260	282	253	257	263	259	269	264	87	228	83	115	79	58	258	253	256
			31.75	88	286	309	298	269	310	293	290	279	296	295	261	195	268	266	274	296	303	270	293	258	160	277	284	313	298	266	299	128	266	299	267	278	273	270	277	283	86	249	79	116	75	51	270	271	267
			32	93	273	295	285	257	294	275	283	278	292	293	261	190	248	245	251	276	277	250	276	250	160	271	285	299	282	252	288	125	258	290	245	260	261	259	270	260	90	231	80	111	76	56	256	257	258
			32.25	92	277	300	291	267	305	288	290	280	294	293	261	196	254	252	260	288	293	265	289	259	163	277	287	301	286	256	295	127	265	297	261	276	272	272	279	263	88	238	81	114	78	54	267	269	265
			32.5	91	281	302	292	267	305	284	288	278	297	294	263	200	258	253	263	287	291	261	286	256	163	275	285	306	289	257	295	125	264	292	256	267	267	264	274	270	87	240	81	115	76	53	264	262	263
			32.75	91	283	304	293	267	303	287	286	281	293	291	261	207	258	262	265	288	291	265	285	259	159	275	289	313	294	263	295	129	267	300	259	276	268	269	280	278	91	254	79	114	74	54	268	269	265
			33	93	277	302	291	267	303	287	288	280	295	293	262	206	254	253	262	286	290	263	286	255	162	277	287	306	290	260	294	127	266	295	257	272	269	268	277	268	88	244	82	114	77	56	266	266	265
			33.25	93	276	299	291	267	303	285	288	280	293	293	262	209	253	255	261	286	289	263	287	258	160	278	287	304	288	259	295	127	267	297	260	274	271	270	278	265	90	245	81	115	78	56	267	268	268
			33.5	93	283	305	294	270	306	289	289	281	293	293	261	218	260	262	267	290	295	266	290	258	162	278	289	312	295	265	297	131	270	301	262	278	272	272	281	277	91	256	81	116	77	56	270	271	267
			33.75	90	285	308	296	271	307	289	289	282	293	293	259	222	263	266	271	293	296	268	290	258	162	277	289	315	297	266	300	127	271	301	264	278	272	272	280	281	89	260	80	117	76	53	272	273	267
			34	90	286	307	296	270	307	287	289	281	295	294	263	226	265	262	270	292	295	265	287	257	162	276	290	315	298	266	299	130	272	301	261	276	269	269	277	282	89	260	80	117	78	56	269	269	266
			34.25	93	281	303	292	267	303	285	288	281	293	295	262	226	257	258	263	286	287	261	284	255	161	276	290	311	292	260	296	130	270	298	256	270	267	267	278	273	91	254	80	115	78	59	266	266	264
			34.5	91	286	307	294	269	305	286	287	282	293	293	260	231	263	265	268	291	291	264	286	257	162	277	289	316	297	264	299	130	273	299	258	273	266	267	278	281	91	263	79	115	76	56	267	270	266
			34.75	93	275	297	289	265	302	280	290	277	296	295	264	221	251	247	260	281	285	257	285	254	163	275	286	299	283	252	293	124	267	289	253	262	266	262	272	259	88	237	82	114	78	56	261	258	262
			35	95	274	297	287	264	301	281	288	278	297	296	265	222	250	247	258	280	285	258	283	255	161	276	288	297	282	252	290	126	267	291	253	265	267	264	274	255	89	240	84	116	78	58	262	261	265
			35.25	90	283	304	295	272	307	287	291	278	298	296	262	235	262	256	269	290	297	264	289	256	163	277	289	309	294	260	298	128	271	296	260	271	270	267	276	273	88	253	82	116	76	56	268	266	268
			35.5	93	277	298	290	267	303	282	287	279	296	295	262	228	254	250	264	283	287	258	283	253	163	276	287	302	287	255	293	124	271	291	252	263	267	263	273	263	86	245	81	114	77	56	263	260	263
			35.75	91	280	302	291	269	303	283	289	278	295	296	264	235	257	254	266	284	290	260	283	255	163	277	288	307	291	258	295	129	272	294	255	267	267	265	274	270	88	251	82	114	77	55	265	263	265
			36	93	274	295	286	265	299	278	287	276	296	293	264	229	251	244	258	278	282	253	280	249	161	272	286	298	280	252	292	124	268	285	248	256	263	259	269	257	86	239	82	113	79	58	259	254	260
			36.25	97	278	299	290	268	301	282	290	279	295	295	262	238	252	253	263	282	286	260	285	256	163	278	291	306	289	258	295	129	273	294	254	267	266	266	276	266	92	252	83	117	79	59	265	265	267
			36.5	92	287	310	298	275	310	291	292	283	294	296	263	252	267	267	276	295	300	268	291	261	166	280	292	317	301	268	303	134	280	303	266	278	272	273	279	284	93	269	83	119	80	58	274	274	271
			36.75	91	290	310	299	278	311	295	291	281	292	294	260	255	267	271	281	300	305	274	295	261	160	278	292	318	302	269	303	130	280	305	271	286	277	279	282	286	92	273	81	120	76	53	277	278	271
			37	94	284	307	296	273	307	289	291	282	296	296	262	252	263	263	274	292	296	268	291	258	164	280	292	315	298	265	300	131	279	300	263	275	271	271	278	279	93	265	83	119	82	58	270	269	271
			37.25	91	283	306	294	274	307	287	288	280	296	296	262	252	263	261	273	291	296	265	289	258	163	281	291	312	295	263	298	131	278	298	261	272	271	271	277	276	89	263	81	119	77	56	269	270	271
			37.5	96	272	297	289	268	302	285	291	280	297	297	264	237	251	245	263	282	289	261	287	256	163	279	291	297	281	252	293	128	275	292	259	267	271	271	275	255	90	244	85	115	80	58	266	263	269
			37.75	97	274	295	286	267	300	278	288	278	297	296	266	238	249	244	262	277	284	255	280	252	166	274	291	299	282	252	290	127	271	286	250	258	264	261	271	255	89	242	83	114	79	59	261	257	263
			38	93	279	300	291	271	305	282	289	278	297	295	265	244	256	249	268	284	291	260	286	254	163	276	289	305	288	257	296	128	276	290	256	263	267	264	272	265	89	250	82	115	77	59	265	260	266
			38.25	93	281	303	293	273	308	286	291	279	297	296	263	248	260	255	273	289	296	265	290	257	162	276	289	308	293	259	299	129	276	293	260	269	270	267	273	269	87	256	84	118	76	55	268	264	267
			38.5	95	271	291	284	263	295	274	287	275	295	295	266	235	247	240	257	272	278	250	277	248	160	271	288	294	277	248	286	125	269	282	247	253	261	258	266	252	87	239	83	112	79	57	257	251	259
			38.75	93	278	300	292	271	305	283	289	278	297	296	265	246	256	249	266	283	291	259	285	256	162	274	288	304	289	257	296	125	276	289	255	262	267	264	272	266	85	251	83	115	78	55	265	258	267
			39	93	282	305	296	276	310	290	294	280	299	299	266	255	263	258	276	293	300	269	293	258	163	278	292	308	294	262	300	128	280	294	264	271	272	269	275	272	88	258	83	118	78	56	270	266	272
			39.25	96	276	296	288	271	302	281	290	277	297	296	266	244	254	247	264	280	288	255	283	252	161	274	289	299	285	253	294	126	276	287	252	260	265	261	270	260	89	247	85	115	79	58	263	256	264
			39.5	94	277	297	288	271	304	285	291	280	297	297	263	247	252	248	266	282	290	262	288	257	162	278	292	300	284	255	294	127	278	293	257	268	269	269	276	259	89	251	84	116	79	56	267	264	268
			39.75	94	287	308	298	282	313	292	294	282	299	299	266	263	269	262	281	296	306	273	296	263	163	280	293	311	297	267	303	130	283	298	269	274	276	274	277	278	90	264	85	121	78	57	272	271	273
			40	96	276	298	290	272	305	287	292	278	297	297	264	248	251	249	267	286	294	264	288	259	164	280	293	301	284	255	294	130	279	294	262	270	272	272	275	257	90	252	85	118	81	58	267	266	271
			40.25	94	279	303	294	275	309	291	292	282	295	297	261	252	256	254	272	291	300	269	293	261	161	281	292	305	290	260	299	130	282	298	268	277	275	276	277	263	88	257	83	120	77	54	272	271	273
			40.5	96	281	303	293	277	307	287	291	280	298	298	267	257	262	257	274	291	297	266	289	259	165	277	293	311	294	263	299	130	282	295	260	266	271	267	274	272	91	260	86	120	80	61	269	265	270
			40.75	93	285	307	296	280	311	290	293	280	298	298	262	264	266	260	280	295	305	271	293	261	162	279	291	312	297	264	300	129	283	298	267	273	275	271	275	276	87	266	82	118	77	55	270	269	271
			41	100	278	296	290	272	303	280	290	277	297	295	271	249	257	246	268	282	290	258	285	253	165	272	288	298	284	254	294	125	279	282	253	254	266	259	267	260	87	247	88	117	79	63	259	252	262
			41.25	94	279	300	291	274	305	284	290	279	296	296	263	255	258	253	271	287	293	262	288	257	161	276	291	307	288	259	297	128	281	292	256	265	268	266	273	267	87	258	82	116	77	54	266	262	269
			41.5	98	278	297	290	274	307	282	292	280	298	297	271	249	258	247	271	285	294	262	288	256	163	273	291	298	285	256	295	125	280	285	256	260	268	264	271	258	89	248	84	116	79	61	264	255	263
			41.75	93	285	306	296	280	311	291	293	279	298	297	264	265	267	261	280	294	303	270	293	263	163	280	293	313	297	264	301	128	286	296	265	273	274	272	275	277	87	267	84	120	78	55	271	267	271
			42	94	280	303	292	275	307	288	291	280	297	297	264	257	258	254	273	288	297	266	289	259	162	278	293	306	291	260	298	127	282	294	262	269	272	270	274	266	86	260	81	116	77	56	268	266	272
			42.25	95	279	300	292	273	305	287	290	279	297	296	263	259	257	252	270	286	293	264	287	258	164	279	295	306	290	259	297	129	283	294	259	268	270	269	276	265	90	260	83	115	78	57	268	266	270
			42.5	98	267	286	282	264	295	273	287	275	295	295	268	235	244	232	257	270	279	250	276	248	160	270	289	286	270	244	284	119	273	276	244	247	260	255	266	243	86	234	82	111	79	60	254	245	260
			42.75	97	278	297	292	274	306	287	293	280	297	299	264	253	253	251	271	284	293	264	289	258	164	279	295	303	285	256	297	130	283	294	260	269	271	270	275	260	90	255	85	118	79	60	266	264	272
			43	96	275	295	287	270	298	279	287	276	295	297	265	251	252	244	265	278	286	255	282	251	162	274	292	301	284	251	292	128	279	286	248	258	264	261	270	257	86	250	84	114	79	57	261	257	265
			43.25	99	282	303	294	280	308	292	293	282	297	298	265	264	261	257	276	292	300	269	292	261	164	282	296	310	293	264	300	135	287	298	265	274	275	274	279	271	90	266	85	121	80	58	273	271	275
			43.5	92	290	314	300	287	315	299	297	281	296	296	261	281	274	272	290	305	315	278	300	263	161	281	296	322	305	273	305	132	291	304	278	287	280	280	280	288	89	282	83	123	76	53	279	278	277
			43.75	99	269	290	284	267	297	278	287	277	296	297	265	245	246	242	261	275	282	254	281	254	163	276	294	294	278	249	289	127	277	287	249	257	265	262	273	251	88	246	84	115	80	60	260	257	266
			44	94	290	311	301	286	315	298	295	282	296	297	263	281	272	271	288	304	314	277	299	264	165	281	295	321	304	270	304	133	291	303	275	284	280	280	280	287	89	283	81	123	78	54	279	278	277
			44.25	96	285	306	296	282	310	295	296	280	299	299	263	268	263	260	281	297	306	274	295	264	163	281	295	313	297	266	302	131	289	299	268	276	276	275	279	276	88	268	84	119	78	56	274	271	277
			44.5	98	281	301	294	279	309	288	293	280	299	297	266	264	262	255	275	290	298	264	289	258	164	278	293	311	294	262	299	133	285	294	259	266	270	268	274	271	92	265	85	120	80	58	268	265	272
			44.75	102	271	293	287	272	303	283	291	281	298	298	266	247	246	242	264	279	287	259	284	257	163	278	295	295	279	251	291	130	281	289	254	263	268	267	276	251	89	248	85	115	81	60	264	262	270
			45	95	281	300	292	277	306	286	292	279	296	298	265	265	261	255	275	288	297	265	287	257	163	276	293	310	294	262	298	129	284	292	257	262	269	264	274	272	88	264	84	117	78	55	266	263	271
			45.25	95	281	302	293	278	308	288	293	280	296	298	265	263	260	255	275	288	298	267	290	261	164	279	296	308	292	261	299	127	287	293	263	269	272	269	275	268	87	262	84	116	78	55	270	267	274
			45.5	95	283	305	293	280	309	293	295	279	295	296	260	267	264	258	280	293	307	270	294	260	161	280	292	311	294	263	300	129	287	297	267	275	275	275	277	272	86	268	81	118	76	53	272	271	276
			45.75	98	274	295	289	273	304	283	292	278	297	296	265	251	251	246	268	280	290	262	286	257	162	277	295	300	282	254	294	130	283	291	255	264	270	270	275	257	88	253	82	115	79	56	264	262	272
			46	97	272	294	286	273	303	284	292	280	295	297	263	249	247	244	265	282	289	260	285	258	163	277	295	297	281	252	293	128	283	292	255	265	270	269	278	253	86	252	82	115	78	56	265	264	272
			46.25	95	286	308	298	285	312	294	297	281	297	299	263	273	268	263	284	299	310	272	296	262	163	279	294	316	299	268	302	131	290	297	271	276	276	274	275	280	85	272	83	120	75	54	272	272	277
			46.5	100	269	289	284	269	299	279	290	277	295	297	264	248	245	241	261	275	284	256	280	252	163	275	293	295	277	250	289	127	280	288	249	257	265	263	271	250	88	247	83	113	80	58	261	258	267
			46.75	100	269	288	282	268	297	277	287	277	295	296	265	246	245	238	261	274	281	254	279	252	161	274	293	294	276	246	288	126	279	284	248	256	264	263	272	248	88	244	84	114	80	60	260	256	266
			47	99	260	277	275	257	285	266	279	271	291	292	265	237	235	228	248	261	268	239	266	241	157	265	288	285	267	237	277	122	268	272	235	241	252	247	263	241	84	234	81	109	77	58	247	244	256
			47.25	99	274	293	286	271	301	279	289	278	295	296	266	253	252	244	268	279	287	256	279	252	163	273	292	302	284	252	293	126	281	285	250	257	264	261	269	259	87	252	85	115	79	57	259	257	266
			47.5	98	274	294	287	273	301	281	290	277	295	297	265	254	252	244	267	279	289	256	282	254	164	274	293	300	285	254	292	128	282	287	252	257	265	261	272	259	88	251	83	116	81	60	262	258	268
			47.75	94	287	310	297	287	314	297	300	281	296	298	262	278	271	265	288	301	313	277	298	264	161	281	298	318	301	269	303	130	291	301	274	278	278	277	277	282	86	276	80	118	75	52	275	276	278
[truncated: 144 more columns]

## Sheet: Fig.3d
	AB1	AB2	AB3	AB_AVG	AB_STD	AB+KP_1	AB+KP_2	AB+KP_3	AB+KP_AVG	ABKP_STD
Glycerol	0.321	0.283	0.289	0.297667	0.0204287	1.29	0.92	1.3	1.17	0.176824
Mannose	0.344	0.328	0.309	0.327	0.0175214	0.936	1.34	1.08	1.11867	0.167183
Galactose	0.246	0.291	0.367	0.301333	0.0611583	1.38	1.409	1.13	1.30633	0.125247
Serine	0.204	0.214	0.225	0.214333	0.010504	0.577	0.696	0.821	0.698	0.0996226
Maltose	0.227	0.356	0.291	0.291333	0.0645006	0.977	1.08	0.925	0.994	0.0644101
Sucrose	0.291	0.312	0.317	0.306667	0.0137961	1.41	1.408	1.434	1.41733	0.0118134

## Sheet: Fig.4a,b,c,d,e,f,g,h
OD600 Data
	Time (h)						Time (h)					Average OD600 across 3 replicates						SD
Kp-Gly	0	8	24	48		Ab-Gly	0	8	24	48		Time	0	8	24	48			0	8	24	48
rep 1	0.01	0.114	0.44	0.486		rep 1	0.01	0.101	0.305	0.374		Kp-Gly	0.01	0.104	0.445333	0.507667		Kp-Gly	0	0.0208806	0.0382797	0.0215019
rep 2	0.01	0.118	0.486	0.508		rep 2	0.01	0.111	0.369	0.344		Kp-Lac	0.01	0.105333	0.807	0.872333		Kp-Lac	0	0.0326241	0.0645523	0.0551392
rep 3	0.01	0.08	0.41	0.529		rep 3	0.01	0.144	0.301	0.362		Kp-Mann	0.01	0.842333	0.950333	0.942667		Kp-Mann	0	0.0151767	0.0402036	0.0889401
Average	0.01	0.104	0.445333	0.507667		Average	0.01	0.118667	0.325	0.36		Kp-Suc	0.01	1.07433	1.16033	1.17167		Kp-Suc	0	0.0198578	0.029023	0.111912
SD	0	0.0208806	0.0382797	0.0215019		SD	0	0.0225019	0.0381576	0.0150997
Kp-Lac	0	8	24	48		Ab-Lac	0	8	24	48
rep 1	0.01	0.077	0.804	0.882		rep 1	0.01	0.095	0.268	0.397
rep 2	0.01	0.141	0.744	0.813		rep 2	0.01	0.096	0.296	0.536
rep 3	0.01	0.098	0.873	0.922		rep 3	0.01	0.094	0.304	0.364
Average	0.01	0.105333	0.807	0.872333		Average	0.01	0.095	0.289333	0.432333
SD	0	0.0326241	0.0645523	0.0551392		SD	0	0.001	0.0189033	0.0912816
Kp-Mann	0	8	24	48		Ab-Mann	0	8	24	48
rep 1	0.01	0.826	0.955	0.899		rep 1	0.01	0.164	0.366	0.348
rep 2	0.01	0.856	0.908	0.884		rep 2	0.01	0.174	0.366	0.439			0	8	24	48			0	8	24	48
rep 3	0.01	0.845	0.988	1.045		rep 3	0.01	0.102	0.319	0.445		Ab-Gly	0.01	0.118667	0.325	0.36		Ab-Gly	0	0.0225019	0.0381576	0.0150997
Average	0.01	0.842333	0.950333	0.942667		Average	0.01	0.146667	0.350333	0.410667		Ab-Lac	0.01	0.095	0.289333	0.432333		Ab-Lac	0	0.001	0.0189033	0.0912816
SD	0	0.0151767	0.0402036	0.0889401		SD	0	0.0390043	0.0271355	0.0543538		Ab-Mann	0.01	0.146667	0.350333	0.410667		Ab-Mann	0	0.0390043	0.0271355	0.0543538
												Ab-Suc	0.01	0.157	0.343333	0.445667		Ab-Suc	0	0.00953939	0.0422532	0.0110151
Kp-Suc	0	8	24	48		Ab-Suc	0	8	24	48		Ab-EtOH	0.01	0.049	0.251667	0.362667		Ab-EtOH	0	0.019975	0.0640807	0.0648254
rep 1	0.01	1.097	1.159	1.14		rep 1	0.01	0.168	0.338	0.453		Ab-Xyl	0.01	0.0666667	0.179667	0.254		Ab-Xyl	0	0.0266333	0.0177858	0.0504678
rep 2	0.01	1.06	1.132	1.079		rep 2	0.01	0.152	0.388	0.451
rep 3	0.01	1.066	1.19	1.296		rep 3	0.01	0.151	0.304	0.433
Average	0.01	1.07433	1.16033	1.17167		Average	0.01	0.157	0.343333	0.445667
SD	0	0.0198578	0.029023	0.111912		SD	0	0.00953939	0.0422532	0.0110151
Ab-Xyl	0	8	24	48		Ab-EtOH	0	8	24	48
rep 1	0.01	0.03	0.13	0.207		rep 1	0.01	0.062	0.324	0.436
rep 2	0.01	0.047	0.149	0.238		rep 2	0.01	0.026	0.229	0.313
rep 3	0.01	0.065	0.166	0.213		rep 3	0.01	0.059	0.202	0.339
Average	0.01	0.0473333	0.148333	0.219333		Average	0.01	0.049	0.251667	0.362667
SD	0	0.0175024	0.0180093	0.0164418		SD	0	0.019975	0.0640807	0.0648254
						Ab-Xyl	0	8	24	48
						rep 1	0.01	0.096	0.2	0.311
						rep 2	0.01	0.06	0.167	0.236
						rep 3	0.01	0.044	0.172	0.215
						Average	0.01	0.0666667	0.179667	0.254
						SD	0	0.0266333	0.0177858	0.0504678
HPLC Data
	EtOH conc. (mg/ml)									EtOH (mg/ml)	Time (h)					SD
8h	Kp-Gly	Kp-Lac	Kp-Mann	Kp-Suc	Ab-Gly	Ab-Lac	Ab-Mann	Ab-Suc			0	8	24	48			0	8	24	48
rep 1	0.066	0.02	0.623	0.5	0.636	0.612	1.045	0.598		Kp-Gly	0	0.0566667	0.674333	0.659333		Kp-Gly	0	0.0188237	0.0386825	0.0428991
rep 2	0.069	0.064	0.697	0.536	0.651	0.649	1.052	0.62		Kp-Lac	0	0.028	0.634333	0.664		Kp-Lac	0	0.0327414	0.00665833	0.0112694
rep 3	0.035	0	0.693	0.453	0.625	0.652	1.044	0.708		Kp-Mann	0	0.671	1.09967	1.07067		Kp-Mann	0	0.0416173	0.0485009	0.0400791
Average	0.0566667	0.028	0.671	0.496333	0.637333	0.637667	1.047	0.642		Kp-Suc	0	0.496333	0.645667	0.666		Kp-Suc	0	0.0416213	0.0518588	0.0537773
SD	0.0188237	0.0327414	0.0416173	0.0416213	0.0130512	0.0222785	0.0043589	0.0582065
24h	Kp-Gly	Kp-Lac	Kp-Mann	Kp-Suc	Ab-Gly	Ab-Lac	Ab-Mann	Ab-Suc			0	8	24	48			0	8	24	48
rep 1	0.652	0.627	1.051	0.609	0.523	0.659	1.005	0.544		Ab-Gly	0.659333	0.637333	0.524	0.44		Ab-Gly	0.0428991	0.0130512	0.0105357	0.00818535
rep 2	0.719	0.636	1.1	0.623	0.514	0.656	1	0.593		Ab-Lac	0.664	0.637667	0.658	0.621667		Ab-Lac	0.0112694	0.0222785	0.00173205	0.0109697
rep 3	0.652	0.64	1.148	0.705	0.535	0.659	1.008	0.663		Ab-Mann	1.07067	1.047	1.00433	0.944333		Ab-Mann	0.0400791	0.0043589	0.00404145	0.00986577
Average	0.674333	0.634333	1.09967	0.645667	0.524	0.658	1.00433	0.6		Ab-Suc	0.666	0.642	0.6	0.601667		Ab-Suc	0.0537773	0.0582065	0.059808	0.0596853
SD	0.0386825	0.00665833	0.0485009	0.0518588	0.0105357	0.00173205	0.00404145	0.059808
48h	Kp-Gly	Kp-Lac	Kp-Mann	Kp-Suc	Ab-Gly	Ab-Lac	Ab-Mann	Ab-Suc
rep 1	0.643	0.657	1.025	0.638	0.431	0.634	0.949	0.55
rep 2	0.708	0.677	1.087	0.632	0.442	0.618	0.933	0.588
rep 3	0.627	0.658	1.1	0.728	0.447	0.613	0.951	0.667
Average	0.659333	0.664	1.07067	0.666	0.44	0.621667	0.944333	0.601667
SD	0.0428991	0.0112694	0.0400791	0.0537773	0.00818535	0.0109697	0.00986577	0.0596853
Control	Gly-0h-filtrate	Lac-0h-filtrate	Mann-0h-filtrate	Suc-0h-filtrate	Gly-48h-filtrate	Lac-48h-filtrate	Mann-48h-filtrate	Suc-48h-filtrate
rep 1					0.617	0.64	1.003	0.542
rep 2	0.711	0.641	1.057	0.661	0.652	0.614	1.009	0.601
rep 3	0.635	0.626	1.102	0.664	0.595	0.618	1.032	0.65
Average	0.673	0.6335	1.0795	0.6625	0.621333	0.624	1.01467	0.597667
SD					0.028746	0.014	0.015308	0.0540771
	Lactic acid conc. (mg/ml)									Lactic acid (mg/ml)	Time (h)					SD
8h	Kp-Gly	Kp-Lac	Kp-Mann	Kp-Suc	Ab-Gly	Ab-Lac	Ab-Mann	Ab-Suc			0	8	24	48			0	8	24	48
rep 1	0	0	0.032	0.327	0	0.294	0.218	0.905		Kp-Gly	0	0	0.0143333	0.0113333		Kp-Gly	0	0	0.00208167	0.0057735
rep 2	0	0	0.033	0.361	0	0.33	0.263	0.99		Kp-Lac	0	0	0.253667	0.285		Kp-Lac	0	0	0.100132	0.0662042
rep 3	0	0	0.041	0.23	0	0.197	0.193	1.056		Kp-Mann	0	0.0353333	0.270667	0.237333		Kp-Mann	0	0.00493288	0.0306649	0.0366652
Average	0	0	0.0353333	0.306	0	0.273667	0.224667	0.983667		Kp-Suc	0	0.306	0.979333	1.03633		Kp-Suc	0	0.0679779	0.0270617	0.0456107
SD	0	0	0.00493288	0.0679779	0	0.068792	0.035473	0.075699
	0
24h	Kp-Gly	Kp-Lac	Kp-Mann	Kp-Suc	Ab-Gly	Ab-Lac	Ab-Mann	Ab-Suc			0	8	24	48			0	8	24	48
rep 1	0.012	0.28	0.251	0.988	0	0.272	0.171	0.896		Ab-Gly	0.0113333	0	0	0		Ab-Gly	0.0057735	0	0	0
rep 2	0.015	0.338	0.306	1.001	0	0.297	0.22	0.924		Ab-Lac	0.285	0.273667	0.247	0.211333		Ab-Lac	0.0662042	0.068792	0.0661438	0.0600111
rep 3	0.016	0.143	0.255	0.949	0	0.172	0.157	0.991		Ab-Mann	0.237333	0.224667	0.182667	0.138		Ab-Mann	0.0366652	0.035473	0.0330807	0.0360416
Average	0.0143333	0.253667	0.270667	0.979333	0	0.247	0.182667	0.937		Ab-Suc	1.03633	0.983667	0.937	0.85		Ab-Suc	0.0456107	0.075699	0.048816	0.0679485
SD	0.00208167	0.100132	0.0306649	0.0270617	0	0.0661438	0.0330807	0.048816
48h	Kp-Gly	Kp-Lac	Kp-Mann	Kp-Suc	Ab-Gly	Ab-Lac	Ab-Mann	Ab-Suc
rep 1	0.008	0.291	0.223	1.01	0	0.224	0.14	0.778
rep 2	0.008	0.348	0.279	1.01	0	0.264	0.173	0.859
rep 3	0.018	0.216	0.21	1.089	0	0.146	0.101	0.913
Average	0.0113333	0.285	0.237333	1.03633	0	0.211333	0.138	0.85
SD	0.0057735	0.0662042	0.0366652	0.0456107	0	0.0600111	0.0360416	0.0679485
Control	Gly-0h-filtrate	Lac-0h-filtrate	Mann-0h-filtrate	Suc-0h-filtrate	Gly-48h-filtrate	Lac-48h-filtrate	Mann-48h-filtrate	Suc-48h-filtrate
rep 1					0.008	0.282	0.216	0.985
rep 2	0.01	0.336	0.271	0.988	0.008	0.351	0.277	1.01
rep 3	0.017	0.206	0.205	1.069	0.016	0.206	0.206	1.073
Average	0.0135	0.271	0.238	1.0285	0.0106667	0.279667	0.233	1.02267
SD					0.0046188	0.0725282	0.0384318	0.0453468

## Sheet: Fig.5a
Pathway	gene	strain	log2FC	adjPval
Biofilm Formation	csuAB	AB6870155	3.83564	7.33e-67
Biofilm Formation	csuA	AB6870155	1.91126	0.00022952
Biofilm Formation	abaR	AB6870155	1.34612	1.57e-06
Biofilm Formation	csuD	AB6870155	0.628413	0.0574727
Biofilm Formation	bfmS	AB6870155	-0.543469	0.00255203
Biofilm Formation	adeS	AB6870155	-0.546729	0.0249084
Biofilm Formation	omp	AB6870155	-0.911164	1.15e-09
Biofilm Formation	fumB	KP6870155	1.63098	0.00030652
Biofilm Formation	ecpE	KP6870155	1.58884	0.00048271
Biofilm Formation	bsmA	KP6870155	0.902863	0.00132613
Biofilm Formation	tomB	KP6870155	0.641074	0.0274373
Biofilm Formation	znuA	KP6870155	-0.679285	0.00821249
Biofilm Formation	oxyR	KP6870155	1.26711	7.49e-05
Biofilm Formation	pgaC	KP6870155	0.64368	0.377044
Divisome	ftsH	AB6870155	0.388044	0.0891673
Divisome	mrdA	AB6870155	0.161801	0.597352
Divisome	ftsZ	AB6870155	0.160085	0.396824
Divisome	ftsK	AB6870155	0.0337306	0.86711
Divisome	ftsY	AB6870155	-0.0283026	0.920549
Divisome	minC	AB6870155	-0.157015	0.492231
Divisome	ftsQ	AB6870155	-0.417749	0.0113166
Divisome	advA	AB6870155	-0.588037	0.00279653
Divisome	ftsI	AB6870155	-0.644067	0.00065167
Divisome	ftsA	AB6870155	-0.644263	0.00174602
Divisome	ftsW	AB6870155	-0.654199	0.00034651
Divisome	ftsL	AB6870155	-0.754557	0.00065167
Divisome	minD	AB6870155	-0.760851	0.00149106
Divisome	minE	AB6870155	-0.809088	0.00019888
Divisome	ftsB	AB6870155	-0.831243	4.25e-05
Divisome	mrdB	KP6870155	0.499505	0.454883
Divisome	ftsQ	KP6870155	-0.289868	0.699241
Divisome	sulA	KP6870155	-0.324728	0.447851
Divisome	ftsP	KP6870155	-0.446118	0.532923
Divisome	minE	KP6870155	-0.812062	0.13071
Divisome	ftsB	KP6870155	-0.827588	0.0961957
Divisome	ftsL	KP6870155	-0.896499	0.0396797
Divisome	minC	KP6870155	-0.916096	0.0276574
Divisome	ftsA	KP6870155	-1.2782	0.00859132
Divisome	ftsW	KP6870155	-1.41513	0.0316968
Divisome	ftsZ	KP6870155	-1.42761	1.75e-05
Divisome	minD	KP6870155	-1.4906	0.00309508
Divisome	ftsI	KP6870155	-2.68772	1.15e-15
Elongasome	rodA	AB6870155	2.0999	1.96e-18
Elongasome	murG	AB6870155	-0.001322	0.995244
Elongasome	mreB	AB6870155	-0.118462	0.640602
Elongasome	rodZ	AB6870155	-0.261191	0.18145
Elongasome	mraY	AB6870155	-0.306486	0.145812
Elongasome	mreD	AB6870155	-0.516118	0.0671879
Elongasome	mreC	AB6870155	-0.736193	0.00144647
Elongasome	mreD	KP6870155	0.730629	0.00871066
Elongasome	rodZ	KP6870155	-0.966066	0.0175197
Elongasome	mreC	KP6870155	-1.02972	0.127753
Elongasome	mraY	KP6870155	-1.34501	0.0503372
Elongasome	mreB	KP6870155	-1.49796	0.0292568
Elongasome	murG	KP6870155	-2.30978	0.00323081
Elongasome	mrdB	KP6870155	0.499505	0.454883
Stress Response	groS	AB6870155	4.1853	2.3e-55
Stress Response	grpE	AB6870155	3.63923	3.36e-29
Stress Response	dnaJ	AB6870155	3.62172	1.44e-65
Stress Response	groL	AB6870155	3.23433	3.54e-35
Stress Response	dnaK	AB6870155	2.79736	4.1e-25
Stress Response	grxC	AB6870155	2.2004	7.11e-24
Stress Response	hslO	AB6870155	2.17824	1.92e-20
Stress Response	hslO	AB6870155	2.17824	1.92e-20
Stress Response	otsB	AB6870155	1.81404	4.48e-11
Stress Response	sodB	AB6870155	1.52879	1.39e-21
Stress Response	katE	AB6870155	1.51756	5.79e-18
Stress Response	katE	AB6870155	1.51756	5.79e-18
Stress Response	otsA	AB6870155	1.51572	1.67e-09
Stress Response	hslR	AB6870155	1.40893	5.71e-12
Stress Response	lon	AB6870155	1.4003	1.35e-09
Stress Response	dksA	AB6870155	0.972069	2.19e-05
Stress Response	clpB	AB6870155	0.914186	0.00560448
Stress Response	ubiG	AB6870155	0.692543	0.00066057
Stress Response	MDBDAHJL_03652	AB6870155	0.525966	0.0165995
Stress Response	envZ	AB6870155	-0.610055	0.00400555
Stress Response	cgtA	AB6870155	-0.753301	0.00277891
Stress Response	sodC	KP6870155	3.11345	6.72e-30
Stress Response	uspB	KP6870155	2.59372	5.59e-24
Stress Response	uspE	KP6870155	2.09373	2.37e-24
Stress Response	obgE	KP6870155	2.03989	4.92e-12
Stress Response	hspQ	KP6870155	1.89752	2.97e-10
Stress Response	uspG	KP6870155	1.52902	4.65e-08
Stress Response	msrP	KP6870155	1.3134	0.00498441
Stress Response	dksA	KP6870155	1.05976	0.00201252
Stress Response	cpxP	KP6870155	1.01959	1.97e-08
Stress Response	hfq	KP6870155	1.00075	5.3e-06
Stress Response	sgrR	KP6870155	0.99231	0.0186941
Stress Response	sufS	KP6870155	0.959511	0.00228167
Stress Response	dnaJ	KP6870155	0.719133	0.0743346
Stress Response	dnaJ_2	KP6870155	0.701864	0.201075
Stress Response	dnaK	KP6870155	-0.369586	0.524343
Stress Response	hslO	KP6870155	-0.485025	0.343784
Stress Response	grpE	KP6870155	-1.02779	0.024059
Stress Response	iraP	KP6870155	-1.03704	0.0232476
Stress Response	lon	KP6870155	-1.17104	0.0863476
Stress Response	clpC	KP6870155	-1.38384	1.87e-05
Stress Response	ibaG	KP6870155	-1.70114	0.0170395
Stress Response	groL	KP6870155	-2.01979	5.24e-05
Stress Response	groS	KP6870155	-2.18351	0.00011611

[truncated: 16 more sheets: Fig.5b, Fig.5f, Fig.6a,S10a, Fig.6b, Fig.6c, Fig.S3a,b, Fig.S3c,d, Fig.S4, Fig.S6, S11, S12, Fig.S8, Fig.S9a,b, Fig.S10, Fig.S13, Fig.S15, Fig.S16, TableS12]
